# Supplementary material for: Global analysis of suppressor mutations that rescue human genetic defects
Source: Genome Med. 2023 Oct 12;15:78. doi: 10.1186/s13073-023-01232-0 (PMC10568808; doi:10.1186/s13073-023-01232-0)
Supplement: Supplementary file 3 — Additional file 3: Data S2. Suppression interactions curated from the literature. This file contains the suppression interactions that met our selection criteria (see Methods), along with the corresponding PubMed IDs, details on the query and suppressor genes and mutations, and information on the conditions under which the interactions were identified. It also lists the probability of loss-of-function intolerance and median fitness of gene knockout across cancer cell lines for query and suppressor genes, and contains information on which interactions are annotated to have protein-protein interactions, negative genetic interactions, or positive genetic interactions in the BioGRID, and the mechanistic classes to which the interactions were assigned. Interactions that have been described in more than one paper are listed multiple times. [file 13073_2023_1232_MOESM3_ESM.xlsx]

## Sheet: ReadMe
Data S2. List of suppression interactions curated from the literature. Note that interactions that have been described in more than one paper are listed multiple times.
Column	Description
PubmedID	PubmedID of the paper describing the interaction.
Category	Indicates whether the suppression interaction was identified in cultured cells, in cancer patients, or in patients with other diseases.
Tissue	Tissue in which the interaction was identified or from which the cell line was derived.
QueryGene	Gene carrying a mutation leading to a disease, proliferation defect, or other deleterious phenotype.
QueryFunction	Biological function of the query gene using 13 pre-defined functional categories.
QueryMutation	Mutation in the query gene.
QueryType	Indicates whether the query mutation is thought to result in a LOF or GOF phenotype.
SuppressorGene	Gene carrying a mutation (partially) compensating for the deleterious phenotype caused by the query mutation.
SuppressorFunction	Biological function of the suppressor gene using 13 pre-defined functional categories.
SuppressorMutation	Mutation in the suppressor gene. Note that for association studies, this is not necessarily the causal mutation, but just a SNP linked to the phenotype.
SNP_ID	SNP_ID from NCBI's dbSNP (https://www.ncbi.nlm.nih.gov/snp/). Multiple linked SNPs are separated by ";". Linkage was determined based on the data available in the publication.
SuppressorType	Indicates whether the suppressor mutation is thought to result in a LOF or GOF phenotype.
EffectSize	The relative effect size of the suppression: Large or Small.
Disease	Disease associated with the query mutation (broad classification).
DiseaseSubType	Disease associated with the query mutation (narrow classification).
CellLineIdentified	Cell line in which the suppression interaction was identified.
ModelSystemValidated	Model system in which the suppression interaction was validated.
Drugs	Indicates whether the suppression interaction was identified in the presence of a drug.
QueryPLI	The probability of loss-of-function intolerance of the query gene (gnomad v2.1.1.).
SuppressorPLI	The probability of loss-of-function intolerance of the suppressor gene (gnomad v2.1.1.).
QueryKOfitness	Median effect of query gene knockout on cell proliferation across a panel of 1,070 cell lines (DepMap version 22Q1).
SuppressorKOfitness	Median effect of suppressor gene knockout on cell proliferation across a panel of 1,070 cell lines (DepMap version 22Q1).
PPI	Indicates whether the query-suppressor gene pair is annotated to have a protein-protein interaction in the BioGRID.
NegGI	Indicates whether the query-suppressor gene pair is annotated to have a negative genetic interaction in the BioGRID. Papers used for the suppression interaction curation were removed from the BioGRID data.
PosGI	Indicates whether the query-suppressor gene pair is annotated to have a positive genetic interaction in the BioGRID. Papers used for the suppression interaction curation were removed from the BioGRID data.
MechanisticClass	Mechanistic class to which the pair was assigned (Fig. 4).

## Sheet: Data
PubmedID	Category	Tissue	QueryGene	QueryFunction	QueryMutation	QueryType	SuppressorGene	SuppressorFunction	SuppressorMutation	SNP_ID	SuppressorType	EffectSize	Disease	DiseaseSubType	CellLineIdentified	ModelSystemValidated	Drugs	QueryPLI	SuppressorPLI	QueryKOfitness	SuppressorKOfitness	PPI	NegGI	PosGI	MechanisticClass
27358062	Patients	Neuron	APOE	Lipid and sterol biosynthesis & transport	C112R/C112R	-	CASP7	Signaling & stress response	L133*/?	rs10553596	LOF	Large	Alzheimer's	-	-	Patients	-	0.0018685	5.3589e-05	0.00302143	-0.000786391	NA	NA	NA	Signaling & stress response
24116184	Patients	-	APOE	Lipid and sterol biosynthesis & transport	C112R/?	-	HBB	Metabolism & mitochondria	E6V/+	-	LOF	Large	Malaria	-	-	-	-	0.0018685	1.2274e-09	0.00302143	-0.0213517	NA	NA	NA	Other/unknown
30867273	Patients	Neuron	APOE	Lipid and sterol biosynthesis & transport	C112R/?	-	KL	#N/A	F352V,C370S/+	rs9536314;rs9527025	GOF	Small	Alzheimer's	-	-	-	-	0.0018685	0.00022444	0.00302143	0.0180615	NA	NA	NA	Other/unknown
32282020	Patients	Neuron	APOE	Lipid and sterol biosynthesis & transport	C112R/?	-	KL	#N/A	F352V,C370S/+	rs9536314;rs9527025	GOF	Small	Alzheimer's	-	-	-	-	0.0018685	0.00022444	0.00302143	0.0180615	NA	NA	NA	Other/unknown
23284306	Cells	-	ATR	DNA replication and repair;Signaling & stress response	silencing/silencing	LOF	ETV1	Transcription & chromatin organization	amplification/amplification	-	GOF	Large	-	-	HCT116	-	-	3.5177e-09	0.93694	-1.02635	0.068412	yes	NA	NA	Transcription
23284306	Cells	-	ATR	DNA replication and repair;Signaling & stress response	silencing/silencing	LOF	TERT	DNA replication and repair	amplification/amplification	-	GOF	Large	-	-	HCT116	-	-	3.5177e-09	0.99046	-1.02635	0.021919	NA	NA	NA	Alternative pathway
30891880	Patients	Neuron	ATXN1	Transcription & chromatin organization	insertion/?	-	ATN1	Transcription & chromatin organization	-	-	-	Small	Spinocerebellar ataxia	Spinocerebellar ataxia type 1	-	-	-	0.97498	0.99992	0.00525837	-0.070202	NA	NA	NA	Uncharacterized functional relation
9620770	Cells	Neuron	ATXN1	Transcription & chromatin organization	insertion/+	-	DNAJA1	Protein folding & glycosylation	amplification/amplification	-	GOF	Small	Spinocerebellar ataxia	Spinocerebellar ataxia type 1	HeLa	-	-	0.97498	0.090813	0.00525837	-0.468207	NA	NA	NA	Other/unknown
30891880	Patients	Neuron	ATXN1	Transcription & chromatin organization	insertion/?	-	HTT	#N/A	-	-	-	Small	Spinocerebellar ataxia	Spinocerebellar ataxia type 1	-	-	-	0.97498	1	0.00525837	-0.0338743	NA	NA	NA	Other/unknown
30891880	Patients	Neuron	ATXN1	Transcription & chromatin organization	insertion/?	-	TBP	Transcription & chromatin organization	QQ81Q/?	rs752404282	-	Small	Spinocerebellar ataxia	Spinocerebellar ataxia type 1	-	-	-	0.97498	0.015031	0.00525837	-0.932894	NA	NA	NA	Uncharacterized functional relation
10915763	Patients	Neuron	ATXN2	#N/A	insertion/?	-	RAI1	Transcription & chromatin organization	QQ283Q/?	rs371983878	-	Small	Spinocerebellar ataxia	Spinocerebellar ataxia type 2	-	-	-	0.85289	1	-0.0794112	-0.0506434	NA	NA	NA	Transcription
31723061	Cells	Primary cilium	BBS4	Vesicle traffic	silencing/silencing	LOF	DRD5	Signaling & stress response	silencing/silencing	-	LOF	Large	Bardet-Biedl syndrome	-	RPE-1	Zebrafish	-	1.4549e-16	1.348e-16	0.0808123	-0.00686801	NA	NA	NA	Signaling & stress response
31723061	Cells	Primary cilium	BBS4	Vesicle traffic	silencing/silencing	LOF	DTX1	Protein degradation;Signaling & stress response	silencing/silencing	-	LOF	Large	Bardet-Biedl syndrome	-	RPE-1	Zebrafish	-	1.4549e-16	0.00098982	0.0808123	-0.01919	NA	NA	NA	Protein degradation;Signaling & stress response
31723061	Cells	Primary cilium	BBS4	Vesicle traffic	silencing/silencing	LOF	ENGASE	Protein folding & glycosylation	silencing/silencing	-	LOF	Large	Bardet-Biedl syndrome	-	RPE-1	Zebrafish	-	1.4549e-16	4.4142e-25	0.0808123	-0.0262321	NA	NA	NA	Other/unknown
31723061	Cells	Primary cilium	BBS4	Vesicle traffic	silencing/silencing	LOF	ENPP7	Lipid and sterol biosynthesis & transport;Metabolism & mitochondria	silencing/silencing	-	LOF	Large	Bardet-Biedl syndrome	-	RPE-1	-	-	1.4549e-16	1.1797e-14	0.0808123	-0.0772269	NA	NA	NA	Other/unknown
31723061	Cells	Primary cilium	BBS4	Vesicle traffic	silencing/silencing	LOF	ENTPD6	Metabolism & mitochondria	silencing/silencing	-	LOF	Large	Bardet-Biedl syndrome	-	RPE-1	Zebrafish	-	1.4549e-16	1.1814e-06	0.0808123	0.0519924	NA	NA	NA	Other/unknown
31723061	Cells	Primary cilium	BBS4	Vesicle traffic	silencing/silencing	LOF	LRRC74A	#N/A	silencing/silencing	-	LOF	Large	Bardet-Biedl syndrome	-	RPE-1	Zebrafish	-	1.4549e-16	1.548e-14	0.0808123	-0.0220705	NA	NA	NA	Other/unknown
31723061	Cells	Primary cilium	BBS4	Vesicle traffic	silencing/silencing	LOF	PCF11	Transcription & chromatin organization;Translation & RNA processing	silencing/silencing	-	LOF	Large	Bardet-Biedl syndrome	-	RPE-1	-	-	1.4549e-16	1	0.0808123	-0.948428	NA	NA	NA	mRNA decay & translation;Transcription
31723061	Cells	Primary cilium	BBS4	Vesicle traffic	silencing/silencing	LOF	PITPNM2	Lipid and sterol biosynthesis & transport	silencing/silencing	-	LOF	Large	Bardet-Biedl syndrome	-	RPE-1	-	-	1.4549e-16	1	0.0808123	-0.0948901	NA	NA	NA	Other/unknown
31723061	Cells	Primary cilium	BBS4	Vesicle traffic	silencing/silencing	LOF	PTMA	#N/A	silencing/silencing	-	LOF	Large	Bardet-Biedl syndrome	-	RPE-1	Zebrafish	-	1.4549e-16	0.034451	0.0808123	-0.613379	NA	NA	NA	Other/unknown
31723061	Cells	Primary cilium	BBS4	Vesicle traffic	silencing/silencing	LOF	RHOXF1	Transcription & chromatin organization	silencing/silencing	-	LOF	Large	Bardet-Biedl syndrome	-	RPE-1	-	-	1.4549e-16	0.77494	0.0808123	0.00485971	NA	NA	NA	Transcription
31723061	Cells	Primary cilium	BBS4	Vesicle traffic	silencing/silencing	LOF	TDRD12	DNA replication and repair	silencing/silencing	-	LOF	Large	Bardet-Biedl syndrome	-	RPE-1	Zebrafish	-	1.4549e-16	2.9169e-13	0.0808123	0.0443978	NA	NA	NA	Other/unknown
31723061	Cells	Primary cilium	BBS4	Vesicle traffic	silencing/silencing	LOF	TEX36	#N/A	silencing/silencing	-	LOF	Large	Bardet-Biedl syndrome	-	RPE-1	Zebrafish	-	1.4549e-16	0.00021489	0.0808123	-0.0121704	NA	NA	NA	Other/unknown
31723061	Cells	Primary cilium	BBS4	Vesicle traffic	silencing/silencing	LOF	USP35	Protein degradation	silencing/silencing	-	LOF	Large	Bardet-Biedl syndrome	-	RPE-1	Zebrafish,HEK293	-	1.4549e-16	5.4853e-07	0.0808123	-0.0766135	NA	NA	NA	Protein degradation
31723061	Cells	Primary cilium	BBS4	Vesicle traffic	silencing/silencing	LOF	USP38	Protein degradation	silencing/silencing	-	LOF	Small	Bardet-Biedl syndrome	-	RPE-1	Zebrafish	-	1.4549e-16	3.8483e-07	0.0808123	-0.0371614	NA	NA	NA	Protein degradation
31723061	Cells	Primary cilium	BBS4	Vesicle traffic	silencing/silencing	LOF	ZIC1	Transcription & chromatin organization	silencing/silencing	-	LOF	Large	Bardet-Biedl syndrome	-	RPE-1	Zebrafish	-	1.4549e-16	0.93378	0.0808123	0.0906325	yes	NA	NA	Transcription
32989323	Cells	-	BRAF	Signaling & stress response	deletion/deletion	LOF	KRAS	Signaling & stress response	-	-	-	Large	-	-	-	-	-	0.99995	0.00078803	-0.0624609	-0.395049	yes	NA	NA	Same complex
34354233	Cells	-	BRCA1	DNA replication and repair	silencing/silencing	LOF	ASTE1	#N/A	silencing/silencing	-	LOF	Large	-	-	U2OS	Mice	Olaparib	9.2157e-29	7.2103e-10	-0.388102	-0.00776335	NA	NA	NA	Other/unknown
30022168	Cells	-	BRCA1	DNA replication and repair	deletion/deletion	LOF	ATMIN	Transcription & chromatin organization	deletion/deletion	-	LOF	Large	-	-	SUM149-PT;RPE-1	SUM149-PT;RPE-1	-	9.2157e-29	5.031e-05	-0.388102	-0.256744	NA	NA	NA	Transcription
30464262	Cells	-	BRCA1	DNA replication and repair	-	LOF	ATMIN	Transcription & chromatin organization	deletion/deletion	-	LOF	Large	-	-	UWB1.289;COV362;JHOS-2	-	Olaparib;Cisplatin,Carboplatin;Niraparib	9.2157e-29	5.031e-05	-0.388102	-0.256744	NA	NA	NA	Transcription
29768208	Cells	-	BRCA1	DNA replication and repair	frameshift/deletion	LOF	CTC1	DNA replication and repair	deletion/deletion	-	LOF	Large	-	-	SUM149-PT	KB1P-G3;Mice	Talazoparib	9.2157e-29	1.6015e-11	-0.388102	-0.300615	yes	NA	NA	Uncharacterized functional relation
25512557	Cells	-	BRCA1	DNA replication and repair	silencing/silencing	LOF	DCLRE1C	DNA replication and repair	silencing/silencing	-	LOF	Large	-	-	HeLa	-	PARPi	9.2157e-29	2.4874e-07	-0.388102	0.00116272	yes	NA	NA	Same pathway
30464262	Cells	-	BRCA1	DNA replication and repair	-	LOF	DYNLL1	Chromosome segregation & mitosis	deletion/deletion	-	LOF	Large	-	-	UWB1.289;COV362;JHOS-2	HeLa;RPE-1	Olaparib;Cisplatin,Carboplatin;Niraparib	9.2157e-29	0.6983	-0.388102	-0.536772	NA	NA	NA	Other/unknown
25799992	Cells	-	BRCA1	DNA replication and repair	deletion/deletion	LOF	MAD2L2	DNA replication and repair	silencing/silencing	-	LOF	Large	-	-	SUM149-PT	Mice	Olaparib	9.2157e-29	0.082082	-0.388102	-0.866288	NA	NA	NA	Alternative pathway
31915374	Cells	-	BRCA1	DNA replication and repair	deletion/deletion	LOF	MAD2L2	DNA replication and repair	silencing/silencing	-	LOF	Small	-	-	RPE-1	-	Olaparib	9.2157e-29	0.082082	-0.388102	-0.866288	NA	NA	NA	Alternative pathway
30022168	Cells	-	BRCA1	DNA replication and repair	deletion/deletion	LOF	PARP1	DNA replication and repair	deletion/deletion	-	LOF	Large	-	-	SUM149-PT	SUM149-PT;RPE-1;Mice	Talazoparib	9.2157e-29	0.00033366	-0.388102	-0.153963	yes	yes	NA	Same pathway
25512557	Cells	-	BRCA1	DNA replication and repair	silencing/silencing	LOF	PAXIP1	Transcription & chromatin organization;DNA replication and repair	silencing/silencing	-	LOF	Large	-	-	HeLa	-	PARPi	9.2157e-29	1	-0.388102	-0.179347	NA	NA	NA	Same pathway
24553445	Cells	-	BRCA1	DNA replication and repair	silencing/silencing	LOF	PTEN	Lipid and sterol biosynthesis & transport;Signaling & stress response	silencing/silencing	-	LOF	Large	-	-	MCF-10A	-	Olaparib	9.2157e-29	0.25651	-0.388102	0.197391	NA	NA	NA	Signaling & stress response
25512557	Cells	-	BRCA1	DNA replication and repair	silencing/silencing	LOF	RIF1	DNA replication and repair	silencing/silencing	-	LOF	Large	-	-	HeLa	-	PARPi	9.2157e-29	1	-0.388102	-0.215517	yes	NA	NA	Same pathway
23486525	Cells	-	BRCA1	DNA replication and repair	silencing/silencing	LOF	RIF1	DNA replication and repair	silencing/silencing	-	LOF	Small	-	-	U2OS	-	Radiation	9.2157e-29	1	-0.388102	-0.215517	yes	NA	NA	Same pathway
30022168	Cells	-	BRCA1	DNA replication and repair	deletion/deletion	LOF	SCAF1	Transcription & chromatin organization;Translation & RNA processing	deletion/deletion	-	LOF	Large	-	-	SUM149-PT;RPE-1	SUM149-PT;RPE-1	-	9.2157e-29	0.99819	-0.388102	-0.296922	NA	NA	NA	mRNA decay & translation;Transcription
30022119	Cells	-	BRCA1	DNA replication and repair	-	LOF	SHLD1	DNA replication and repair	deletion/deletion	-	LOF	Small	-	-	SUM149-PT	-	Olaparib	9.2157e-29	0.16633	-0.388102	-0.183417	NA	NA	NA	Uncharacterized functional relation
30022168	Cells	-	BRCA1	DNA replication and repair	deletion/deletion	LOF	SHLD1	DNA replication and repair	deletion/deletion	-	LOF	Large	-	-	SUM149-PT;RPE-1	SUM149-PT;RPE-1;Mice	-	9.2157e-29	0.16633	-0.388102	-0.183417	NA	NA	NA	Uncharacterized functional relation
29656893	Cells	-	BRCA1	DNA replication and repair	silencing/silencing	LOF	SHLD1	DNA replication and repair	silencing/silencing	-	LOF	Large	-	-	U2OS	-	Olaparib	9.2157e-29	0.16633	-0.388102	-0.183417	NA	NA	NA	Uncharacterized functional relation
30022119	Cells	-	BRCA1	DNA replication and repair	-	LOF	SHLD2	DNA replication and repair	deletion/deletion	-	LOF	Small	-	-	SUM149-PT	-	Olaparib	9.2157e-29	1.2384e-05	-0.388102	-0.261016	NA	NA	NA	Uncharacterized functional relation
30022168	Cells	-	BRCA1	DNA replication and repair	deletion/deletion	LOF	SHLD2	DNA replication and repair	deletion/deletion	-	LOF	Small	-	-	RPE-1	Mice	-	9.2157e-29	1.2384e-05	-0.388102	-0.261016	NA	NA	NA	Uncharacterized functional relation
29656893	Cells	-	BRCA1	DNA replication and repair	silencing/silencing	LOF	SHLD2	DNA replication and repair	silencing/silencing	-	LOF	Large	-	-	U2OS	-	Olaparib	9.2157e-29	1.2384e-05	-0.388102	-0.261016	NA	NA	NA	Uncharacterized functional relation
30022168	Cells	-	BRCA1	DNA replication and repair	deletion/deletion	LOF	SHLD3	DNA replication and repair	deletion/deletion	-	LOF	Small	-	-	RPE-1	Mice	-	9.2157e-29	0.020609	-0.388102	NA	NA	NA	NA	Uncharacterized functional relation
29656893	Cells	-	BRCA1	DNA replication and repair	silencing/silencing	LOF	SHLD3	DNA replication and repair	silencing/silencing	-	LOF	Large	-	-	U2OS	Mice	Olaparib	9.2157e-29	0.020609	-0.388102	NA	NA	NA	NA	Uncharacterized functional relation
29053959	Cells	-	BRCA1	DNA replication and repair	silencing/silencing	LOF	SMARCAL1	Transcription & chromatin organization;DNA replication and repair	silencing/silencing	-	LOF	Large	-	-	MDA-MB-231	MDA-MB-436;MCF-10A	Cisplatin;Olaparib;CPT	9.2157e-29	2.2554e-06	-0.388102	0.0408759	NA	NA	NA	Uncharacterized functional relation
29768208	Cells	-	BRCA1	DNA replication and repair	frameshift/deletion	LOF	STN1	DNA replication and repair	deletion/deletion	-	LOF	Large	-	-	SUM149-PT	KB1P-G3;Mice	Talazoparib	9.2157e-29	2.295e-10	-0.388102	-0.382127	yes	NA	NA	Uncharacterized functional relation
32041954	Cells	-	BRCA1	DNA replication and repair	deletion/deletion	LOF	TP53BP1	DNA replication and repair	deletion/deletion	-	LOF	Large	-	-	RPE-1	-	Olaparib	9.2157e-29	0.99985	-0.388102	-0.0924361	yes	NA	NA	Same pathway
25512557	Cells	-	BRCA1	DNA replication and repair	silencing/silencing	LOF	TP53BP1	DNA replication and repair	silencing/silencing	-	LOF	Large	-	-	HeLa	-	PARPi	9.2157e-29	0.99985	-0.388102	-0.0924361	yes	NA	NA	Same pathway
25799992	Cells	-	BRCA1	DNA replication and repair	deletion/deletion	LOF	TP53BP1	DNA replication and repair	silencing/silencing	-	LOF	Large	-	-	SUM149-PT	Mice	Olaparib	9.2157e-29	0.99985	-0.388102	-0.0924361	yes	NA	NA	Same pathway
29035360	Cells	-	BRCA1	DNA replication and repair	silencing/silencing	LOF	TP53BP1	DNA replication and repair	silencing/silencing	-	LOF	Small	-	-	HeLa	-	Rucaparib	9.2157e-29	0.99985	-0.388102	-0.0924361	yes	NA	NA	Same pathway
28242626	Cells	-	BRCA1	DNA replication and repair	silencing/silencing	LOF	TP53BP1	DNA replication and repair	deletion/deletion	-	LOF	Small	-	-	U2OS	-	Olaparib	9.2157e-29	0.99985	-0.388102	-0.0924361	yes	NA	NA	Same pathway
29768208	Cells	-	BRCA1	DNA replication and repair	frameshift/deletion	LOF	TP53BP1	DNA replication and repair	deletion/deletion	-	LOF	Large	-	-	SUM149-PT	Mice	Talazoparib	9.2157e-29	0.99985	-0.388102	-0.0924361	yes	NA	NA	Same pathway
30022119	Cells	-	BRCA1	DNA replication and repair	-	LOF	TP53BP1	DNA replication and repair	deletion/deletion	-	LOF	Small	-	-	SUM149-PT	-	Olaparib	9.2157e-29	0.99985	-0.388102	-0.0924361	yes	NA	NA	Same pathway
30022168	Cells	-	BRCA1	DNA replication and repair	deletion/deletion	LOF	TP53BP1	DNA replication and repair	deletion/deletion	-	LOF	Large	-	-	SUM149-PT;RPE-1	SUM149-PT;RPE-1	-	9.2157e-29	0.99985	-0.388102	-0.0924361	yes	NA	NA	Same pathway
30704900	Cells	-	BRCA1	DNA replication and repair	silencing/silencing	LOF	TP53BP1	DNA replication and repair	deletion/deletion	-	LOF	Large	-	-	TK6	-	-	9.2157e-29	0.99985	-0.388102	-0.0924361	yes	NA	NA	Same pathway
23486525	Cells	-	BRCA1	DNA replication and repair	silencing/silencing	LOF	TP53BP1	DNA replication and repair	silencing/silencing	-	LOF	Large	-	-	U2OS	-	Radiation	9.2157e-29	0.99985	-0.388102	-0.0924361	yes	NA	NA	Same pathway
29656893	Cells	-	BRCA1	DNA replication and repair	silencing/silencing	LOF	TP53BP1	DNA replication and repair	silencing/silencing	-	LOF	Small	-	-	U2OS	-	Olaparib	9.2157e-29	0.99985	-0.388102	-0.0924361	yes	NA	NA	Same pathway
30257212	Cells	-	BRCA1	DNA replication and repair	deletion/deletion	LOF	TP53BP1	DNA replication and repair	silencing/silencing	-	LOF	Large	-	-	MDA-MB-436	UWB1.289;SUM1315MO2;SUM149-PT;Mice;HCC1395;L56BRC1	Rucaparib	9.2157e-29	0.99985	-0.388102	-0.0924361	yes	NA	NA	Same pathway
31915374	Cells	-	BRCA1	DNA replication and repair	deletion/deletion	LOF	TRIP13	Cell cycle progression & meiosis;Chromosome segregation & mitosis	amplification/amplification	-	GOF	Small	-	-	RPE-1	-	Olaparib	9.2157e-29	0.99606	-0.388102	-0.312155	NA	NA	NA	Other/unknown
33257658	Cells	-	BRCA2	DNA replication and repair	deletion/deletion	LOF	ABCB1	Drug and ion transport;Lipid and sterol biosynthesis & transport	amplification/amplification	-	GOF	Large	-	-	HeLa	-	Olaparib	2.3581e-25	1.2564e-05	-0.346314	-0.112742	NA	NA	NA	Other/unknown
34197614	Cells	-	BRCA2	DNA replication and repair	deletion/deletion	LOF	CCNC	Cell cycle progression & meiosis;Transcription & chromatin organization	deletion/deletion	-	LOF	Large	-	-	HEK293	Capan-1	-	2.3581e-25	0.99914	-0.346314	-0.262966	NA	NA	NA	Transcription
34197614	Cells	-	BRCA2	DNA replication and repair	deletion/deletion	LOF	CDK8	Cell cycle progression & meiosis;Transcription & chromatin organization	deletion/deletion	-	LOF	Large	-	-	HEK293	HEK293	-	2.3581e-25	0.40964	-0.346314	-0.0486778	NA	NA	NA	Transcription
25737278	Cells	-	BRCA2	DNA replication and repair	-	LOF	CHD4	Transcription & chromatin organization	silencing/silencing	-	LOF	Large	-	-	PEO1	FA-D1;Capan-1	Cisplatin;Olaparib;Zeocin	2.3581e-25	1	-0.346314	-1.13553	NA	NA	NA	Transcription
30032296	Cells	-	BRCA2	DNA replication and repair	deletion/deletion	LOF	E2F7	Cell cycle progression & meiosis;Transcription & chromatin organization	silencing/silencing	-	LOF	Small	-	-	HeLa	HCC1395;SH-SY5Y	Olaparib;Cisplatin	2.3581e-25	0.99317	-0.346314	0.0198805	NA	NA	NA	Transcription
29035360	Cells	-	BRCA2	DNA replication and repair	silencing/silencing	LOF	EZH2	Transcription & chromatin organization	silencing/silencing	-	LOF	Small	-	-	HeLa	A2780;VU423	Rucaparib	2.3581e-25	1	-0.346314	-0.0529965	NA	NA	NA	Transcription
33257658	Cells	-	BRCA2	DNA replication and repair	deletion/deletion	LOF	HUWE1	Protein degradation;Signaling & stress response	deletion/deletion	-	LOF	Large	-	-	HeLa	U2OS;DLD1;HeLa	Olaparib	2.3581e-25	1	-0.346314	-0.860489	NA	NA	NA	Protein degradation;Signaling & stress response
33257658	Cells	-	BRCA2	DNA replication and repair	deletion/deletion	LOF	KAT5	Transcription & chromatin organization	deletion/deletion	-	LOF	Large	-	-	HeLa	U2OS;DLD1;HeLa;RPE-1	Olaparib;Cisplatin;Niraparib;Veliparib	2.3581e-25	0.088234	-0.346314	-1.0175	NA	NA	NA	Same pathway
34197614	Cells	-	BRCA2	DNA replication and repair	deletion/deletion	LOF	MED12	Transcription & chromatin organization	deletion/deletion	-	LOF	Large	-	-	HEK293	-	-	2.3581e-25	1	-0.346314	-0.466104	NA	NA	NA	Transcription
34197614	Cells	-	BRCA2	DNA replication and repair	deletion/deletion	LOF	MED13	Transcription & chromatin organization	deletion/deletion	-	LOF	Small	-	-	HEK293	-	-	2.3581e-25	1	-0.346314	-0.0226492	NA	NA	NA	Transcription
34197614	Cells	-	BRCA2	DNA replication and repair	deletion/deletion	LOF	MED24	Transcription & chromatin organization	deletion/deletion	-	LOF	Large	-	-	HEK293	HEK293	-	2.3581e-25	3.3214e-11	-0.346314	-0.341854	NA	NA	NA	Transcription
34197614	Cells	-	BRCA2	DNA replication and repair	deletion/deletion	LOF	MED25	Transcription & chromatin organization	deletion/deletion	-	LOF	Small	-	-	HEK293	HEK293	-	2.3581e-25	8.4174e-07	-0.346314	-0.239134	NA	NA	NA	Transcription
29035360	Cells	-	BRCA2	DNA replication and repair	silencing/silencing	LOF	MUS81	DNA replication and repair	silencing/silencing	-	LOF	Small	-	-	HeLa	-	Rucaparib	2.3581e-25	8.8469e-13	-0.346314	-0.242179	NA	NA	NA	Same pathway
29035360	Cells	-	BRCA2	DNA replication and repair	silencing/silencing	LOF	SUZ12	Transcription & chromatin organization	silencing/silencing	-	LOF	Large	-	-	HeLa	-	Rucaparib	2.3581e-25	0.99998	-0.346314	-0.354199	NA	NA	NA	Transcription
24442578	Patients	Neuron	C9orf72	Vesicle traffic	insertion/?	-	TMEM106B	Vesicle traffic	A+794G/?	rs1990622	-	Large	Amyotrophic lateral sclerosis	-	-	-	-	1.0647e-06	0.32576	0.0702071	0.0380277	NA	NA	NA	Uncharacterized functional relation
30971826	Cells	-	CCND1	Cell cycle progression & meiosis;Signaling & stress response	deletion/deletion	LOF	LARP4B	Translation & RNA processing	deletion/?	-	LOF	Large	-	-	-	-	-	0.89057	0.99998	-0.815473	-0.0222839	NA	NA	NA	mRNA decay & translation
32398776	Cells	Breast	CCND1	Cell cycle progression & meiosis;Signaling & stress response	silencing/silencing	LOF	RASSF5	Signaling & stress response	silencing/silencing	-	LOF	Large	-	-	MCF-10A	MCF-10A	-	0.89057	0.043347	-0.815473	-0.0447396	NA	NA	NA	Uncharacterized functional relation
32989323	Cells	-	CCND1	Cell cycle progression & meiosis;Signaling & stress response	deletion/deletion	LOF	RB1	Cell cycle progression & meiosis	-	-	-	Large	-	-	-	-	-	0.89057	1	-0.815473	0.0849706	yes	NA	yes	Same pathway
32989323	Cells	-	CCND1	Cell cycle progression & meiosis;Signaling & stress response	deletion/deletion	LOF	RIT1	Signaling & stress response	-	-	-	Small	-	-	-	-	-	0.89057	0.13281	-0.815473	-0.179496	NA	NA	NA	Alternative pathway
26895426	Cells	-	CDCA5	Cell cycle progression & meiosis;Chromosome segregation & mitosis;DNA replication and repair	silencing/silencing	LOF	SMC1A	Chromosome segregation & mitosis;DNA replication and repair	L1128V	-	LOF	Large	-	-	HCT116	Yeast	-	0.0011583	1	-0.869892	-1.49539	yes	NA	NA	Same complex
32398776	Cells	Breast	CDK6	Cell cycle progression & meiosis	silencing/silencing	LOF	ERBB2	Signaling & stress response	silencing/silencing	-	LOF	Large	-	-	MCF-10A	MCF-10A	-	0.98315	0.0059892	-0.406786	-0.235384	yes	NA	NA	Signaling & stress response
32398776	Cells	Breast	CDK6	Cell cycle progression & meiosis	silencing/silencing	LOF	RASSF5	Signaling & stress response	silencing/silencing	-	LOF	Large	-	-	MCF-10A	MCF-10A	-	0.98315	0.043347	-0.406786	-0.0447396	NA	NA	NA	Signaling & stress response
32463358	Cells	-	CDK6	Cell cycle progression & meiosis	silencing/silencing	LOF	RB1	Cell cycle progression & meiosis	-	-	-	Large	-	-	-	-	-	0.98315	1	-0.406786	0.0849706	yes	NA	NA	Same pathway
16518403	Patients	Eye	CFH	Signaling & stress response	Y402H/Y402H;Y402H/+	-	CFB	Signaling & stress response	-	rs4151667;rs9332739	-	Large	Age-related macular degeneration	-	-	Patients	-	0.86061	0.00033549	-0.0716191	-0.158	NA	NA	NA	Same pathway
16518403	Patients	Eye	CFH	Signaling & stress response	Y402H/Y402H;Y402H/+	-	CFB	Signaling & stress response	-	rs641153;rs547154	-	Large	Age-related macular degeneration	-	-	Patients	-	0.86061	0.00033549	-0.0716191	-0.158	NA	NA	NA	Same pathway
16936732	Patients	Eye	CFH	Signaling & stress response	Y402H/Y402H;Y402H/+	-	CFB	Signaling & stress response	-	rs4151667;rs9332739	-	Small	Age-related macular degeneration	-	-	-	-	0.86061	0.00033549	-0.0716191	-0.158	NA	NA	NA	Same pathway
16936732	Patients	Eye	CFH	Signaling & stress response	Y402H/Y402H;Y402H/+	-	CFB	Signaling & stress response	R32Q/+	rs641153	-	Small	Age-related macular degeneration	-	-	-	-	0.86061	0.00033549	-0.0716191	-0.158	NA	NA	NA	Same pathway
19467940	Patients	Lung	CFTR	Drug and ion transport	deletion/?	LOF	ABCB4	Lipid and sterol biosynthesis & transport	intron/+	-	GOF	Small	Cystic Fibrosis	-	-	-	-	2.1735e-58	2.2138e-07	0.0287203	-0.0507633	NA	NA	NA	Same pathway
12554626	Patients	Lung	CFTR	Drug and ion transport	-	LOF	ACE	Metabolism & mitochondria	intron/intron	rs4646994	-	Large	Cystic Fibrosis	-	-	-	-	2.1735e-58	1.0344e-37	0.0287203	-0.0765797	NA	NA	NA	Other/unknown
27019450	Patients	Lung	CFTR	Drug and ion transport	-	LOF	ACE	Metabolism & mitochondria	intron/?	rs1799752	LOF	Large	Cystic Fibrosis	-	-	-	-	2.1735e-58	1.0344e-37	0.0287203	-0.0765797	NA	NA	NA	Other/unknown
12142724	Patients	Lung	CFTR	Drug and ion transport	-	LOF	ADRB2	Signaling & stress response	G16R/G16R	-	-	Small	Cystic Fibrosis	-	-	-	-	2.1735e-58	0.52545	0.0287203	-0.00669792	NA	NA	NA	Same complex
15806595	Patients	Lung	CFTR	Drug and ion transport	-	LOF	ADRB2	Signaling & stress response	Q27E/+;Q27E/Q27E	-	-	Large	Cystic Fibrosis	-	-	-	Albuterol	2.1735e-58	0.52545	0.0287203	-0.00669792	NA	NA	NA	Same complex
26417704	Patients	Lung	CFTR	Drug and ion transport	-	LOF	AGTR2	Signaling & stress response	C+80kbT/?	rs5952223	-	Small	Cystic Fibrosis	-	-	-	-	2.1735e-58	0.0082345	0.0287203	-0.0100995	NA	NA	NA	Signaling & stress response
29937318	Patients	Lung	CFTR	Drug and ion transport	-	LOF	AGTR2	Signaling & stress response	C+80kbT/?	rs5952223	LOF	Large	Cystic Fibrosis	-	-	Mice	-	2.1735e-58	0.0082345	0.0287203	-0.0100995	NA	NA	NA	Signaling & stress response
17110338	Cells	Lung	CFTR	Drug and ion transport	deletion/deletion	LOF	AHSA1	Protein folding & glycosylation	silencing/silencing	-	LOF	Large	Cystic Fibrosis	-	HEK293	CFBE41o−	-	2.1735e-58	0.99896	0.0287203	-0.057342	yes	NA	NA	Other/unknown
19088066	Cells	Lung	CFTR	Drug and ion transport	deletion/deletion	LOF	AHSA1	Protein folding & glycosylation	silencing/silencing	-	LOF	Large	Cystic Fibrosis	-	HEK293	-	-	2.1735e-58	0.99896	0.0287203	-0.057342	yes	NA	NA	Other/unknown
19088066	Cells	Lung	CFTR	Drug and ion transport	deletion/deletion	LOF	AP2M1	Vesicle traffic	amplification/amplification	-	GOF	Large	Cystic Fibrosis	-	HEK293	BHK	-	2.1735e-58	0.99919	0.0287203	-0.627622	NA	NA	NA	Same pathway
26417704	Patients	Lung	CFTR	Drug and ion transport	-	LOF	APIP	Metabolism & mitochondria	G+94kbA/?	rs10742326	-	Small	Cystic Fibrosis	-	-	Patients	-	2.1735e-58	2.6927e-11	0.0287203	-0.143041	NA	NA	NA	Other/unknown
30006345	Cells	Lung	CFTR	Drug and ion transport	deletion/deletion	LOF	ARCN1	Vesicle traffic	silencing/silencing	-	LOF	Small	Cystic Fibrosis	-	CFBE41o−	-	-	2.1735e-58	0.99997	0.0287203	-1.39559	yes	NA	NA	Other/unknown
25825526	Cells	Lung	CFTR	Drug and ion transport	deletion/deletion	LOF	BRAF	Signaling & stress response	silencing/silencing	-	LOF	Small	Cystic Fibrosis	-	HEK293	-	-	2.1735e-58	0.99995	0.0287203	-0.0624609	NA	NA	NA	Signaling & stress response
26047157	Patients	Lung	CFTR	Drug and ion transport	deletion/deletion	LOF	CAV2	#N/A	Q130E/+;Q130E/Q130E	rs8940	-	Small	Cystic Fibrosis	-	-	-	-	2.1735e-58	0.026973	0.0287203	-0.00168958	NA	NA	NA	Other/unknown
19088066	Cells	Lung	CFTR	Drug and ion transport	deletion/deletion	LOF	CAV2	#N/A	amplification/amplification	-	GOF	Large	Cystic Fibrosis	-	HEK293	BHK	-	2.1735e-58	0.026973	0.0287203	-0.00168958	NA	NA	NA	Other/unknown
30006345	Cells	Lung	CFTR	Drug and ion transport	deletion/deletion	LOF	CBL	Protein degradation;Signaling & stress response	silencing/silencing	-	LOF	Small	Cystic Fibrosis	-	CFBE41o−	-	-	2.1735e-58	0.00060921	0.0287203	0.0247474	yes	NA	NA	Same pathway
26183966	Cells	Lung	CFTR	Drug and ion transport	deletion/deletion	LOF	CBX4	Transcription & chromatin organization	silencing/silencing	-	LOF	Large	Cystic Fibrosis	-	CFBE41o−	-	-	2.1735e-58	0.98196	0.0287203	-0.0757968	NA	NA	NA	Transcription
30006345	Cells	Lung	CFTR	Drug and ion transport	deletion/deletion	LOF	CDC5L	Cell cycle progression & meiosis;Translation & RNA processing	silencing/silencing	-	LOF	Small	Cystic Fibrosis	-	CFBE41o−	-	-	2.1735e-58	1	0.0287203	-2.22484	NA	NA	NA	mRNA decay & translation
25825526	Cells	Lung	CFTR	Drug and ion transport	deletion/deletion	LOF	CDK10	Cell cycle progression & meiosis	silencing/silencing	-	LOF	Small	Cystic Fibrosis	-	HEK293	-	-	2.1735e-58	1.193e-16	0.0287203	-0.13669	NA	NA	NA	Other/unknown
29158263	Cells	Lung	CFTR	Drug and ion transport	deletion/deletion	LOF	CHD4	Transcription & chromatin organization	silencing/silencing	-	LOF	Large	Cystic Fibrosis	-	CFBE41o−	-	-	2.1735e-58	1	0.0287203	-1.13553	NA	NA	NA	Transcription
34717611	Cells	-	CFTR	Drug and ion transport	deletion/deletion	LOF	CHURC1	Transcription & chromatin organization	silencing/silencing	-	LOF	Large	Cystic Fibrosis	-	CFBE41o−	-	-	2.1735e-58	2.0933e-06	0.0287203	-0.109934	NA	NA	NA	Transcription
20179644	Patients	Lung	CFTR	Drug and ion transport	-	LOF	CLCA1	Drug and ion transport	S357N/+	rs2734705	-	Small	Cystic Fibrosis	-	-	-	-	2.1735e-58	3.2791e-09	0.0287203	0.0100788	yes	NA	NA	Alternative pathway
30006345	Cells	Lung	CFTR	Drug and ion transport	deletion/deletion	LOF	COPA	Vesicle traffic	silencing/silencing	-	LOF	Small	Cystic Fibrosis	-	CFBE41o−	-	-	2.1735e-58	1	0.0287203	-2.0966	yes	NA	NA	Other/unknown
30006345	Cells	Lung	CFTR	Drug and ion transport	deletion/deletion	LOF	COPB1	Vesicle traffic	silencing/silencing	-	LOF	Small	Cystic Fibrosis	-	CFBE41o−	-	-	2.1735e-58	0.99994	0.0287203	-1.968	yes	NA	NA	Other/unknown
30006345	Cells	Lung	CFTR	Drug and ion transport	deletion/deletion	LOF	COPG2	Vesicle traffic	silencing/silencing	-	LOF	Small	Cystic Fibrosis	-	CFBE41o−	-	-	2.1735e-58	0.0063266	0.0287203	NA	yes	NA	NA	Other/unknown
30006345	Cells	Lung	CFTR	Drug and ion transport	deletion/deletion	LOF	CTNNB1	Transcription & chromatin organization;Signaling & stress response	silencing/silencing	-	LOF	Small	Cystic Fibrosis	-	CFBE41o−	-	-	2.1735e-58	0.99999	0.0287203	-0.140006	yes	NA	NA	Transcription;Signaling & stress response
18563170	Patients	Lung	CFTR	Drug and ion transport	deletion/?	LOF	CXCL8	Signaling & stress response	T-262A/T-262A	rs4073	LOF	Large	Cystic Fibrosis	-	-	Patients	-	2.1735e-58	0.00027377	0.0287203	0.00301098	NA	NA	NA	Signaling & stress response
21077791	Patients	Lung	CFTR	Drug and ion transport	deletion/deletion	LOF	DEFB1	Signaling & stress response	G-20A/G-20A	rs11362	LOF	Small	Cystic Fibrosis	-	-	-	-	2.1735e-58	0.4059	0.0287203	0.0171454	NA	NA	NA	Signaling & stress response
26183966	Cells	Lung	CFTR	Drug and ion transport	deletion/deletion	LOF	DERL1	Protein degradation;Vesicle traffic	silencing/silencing	-	LOF	Large	Cystic Fibrosis	-	CFBE41o−	-	-	2.1735e-58	0.00021136	0.0287203	-0.168428	yes	NA	NA	Same pathway
25825526	Cells	Lung	CFTR	Drug and ion transport	deletion/deletion	LOF	DUSP22	Signaling & stress response	silencing/silencing	-	LOF	Small	Cystic Fibrosis	-	HEK293	-	-	2.1735e-58	0.0093421	0.0287203	-0.139783	NA	NA	NA	Signaling & stress response
19088066	Cells	Lung	CFTR	Drug and ion transport	deletion/deletion	LOF	DYDC2	Transcription & chromatin organization	amplification/amplification	-	GOF	Large	Cystic Fibrosis	-	HEK293	-	-	2.1735e-58	0.0034876	0.0287203	-0.00768404	NA	NA	NA	Transcription
19088066	Cells	Lung	CFTR	Drug and ion transport	deletion/deletion	LOF	EDN1	Signaling & stress response	amplification/amplification	-	GOF	Large	Cystic Fibrosis	-	HEK293	HEK293;BHK	-	2.1735e-58	0.45504	0.0287203	-0.0112307	NA	NA	NA	Signaling & stress response
27168400	Cells	Lung	CFTR	Drug and ion transport	deletion/deletion	LOF	EEF2	Translation & RNA processing	silencing/silencing	-	LOF	Small	Cystic Fibrosis	-	CFBE41o−	-	-	2.1735e-58	0.99995	0.0287203	-2.24144	yes	NA	NA	mRNA decay & translation
30006345	Cells	Lung	CFTR	Drug and ion transport	deletion/deletion	LOF	EIF3A	Translation & RNA processing	silencing/silencing	-	LOF	Small	Cystic Fibrosis	-	CFBE41o−	Primary epithelia	-	2.1735e-58	1	0.0287203	-1.5165	yes	NA	NA	mRNA decay & translation
30006345	Cells	Lung	CFTR	Drug and ion transport	deletion/deletion	LOF	EIF3B	Translation & RNA processing	silencing/silencing	-	LOF	Small	Cystic Fibrosis	-	CFBE41o−	-	-	2.1735e-58	1	0.0287203	-1.91735	NA	NA	NA	mRNA decay & translation
30006345	Cells	Lung	CFTR	Drug and ion transport	deletion/deletion	LOF	EIF3C	Translation & RNA processing	silencing/silencing	-	LOF	Small	Cystic Fibrosis	-	CFBE41o−	-	-	2.1735e-58	2.2907e-05	0.0287203	NA	NA	NA	NA	mRNA decay & translation
30006345	Cells	Lung	CFTR	Drug and ion transport	deletion/deletion	LOF	EIF3G	Translation & RNA processing	silencing/silencing	-	LOF	Small	Cystic Fibrosis	-	CFBE41o−	-	-	2.1735e-58	0.98546	0.0287203	-1.36914	NA	NA	NA	mRNA decay & translation
30006345	Cells	Lung	CFTR	Drug and ion transport	deletion/deletion	LOF	EIF5A	Translation & RNA processing	silencing/silencing	-	LOF	Small	Cystic Fibrosis	-	CFBE41o−	-	-	2.1735e-58	0.73709	0.0287203	-0.840579	yes	NA	NA	mRNA decay & translation
26183966	Cells	Lung	CFTR	Drug and ion transport	deletion/deletion	LOF	ESYT1	Vesicle traffic	silencing/silencing	-	LOF	Large	Cystic Fibrosis	-	CFBE41o−	-	-	2.1735e-58	1.6707e-13	0.0287203	-0.156091	yes	NA	NA	Other/unknown
29158263	Cells	Lung	CFTR	Drug and ion transport	deletion/deletion	LOF	FAU	Translation & RNA processing	silencing/silencing	-	LOF	Large	Cystic Fibrosis	-	CFBE41o−	-	-	2.1735e-58	0.85252	0.0287203	-2.34488	NA	NA	NA	mRNA decay & translation
27756846	Cells	Lung	CFTR	Drug and ion transport	deletion/deletion	LOF	FBXO2	Protein degradation	silencing/silencing	-	LOF	Large	Cystic Fibrosis	-	HeLa	Primary epithelia	-	2.1735e-58	0.00021527	0.0287203	-0.0208198	NA	NA	NA	Protein degradation
25825526	Cells	Lung	CFTR	Drug and ion transport	deletion/deletion	LOF	FGFR1	Cell polarity & morphogenesis;Signaling & stress response	silencing/silencing	-	LOF	Small	Cystic Fibrosis	-	HEK293	-	-	2.1735e-58	0.99984	0.0287203	-0.093077	NA	NA	NA	Signaling & stress response
25825526	Cells	Lung	CFTR	Drug and ion transport	deletion/deletion	LOF	FGFR2	Cell polarity & morphogenesis;Signaling & stress response	silencing/silencing	-	LOF	Small	Cystic Fibrosis	-	HEK293	-	-	2.1735e-58	0.99731	0.0287203	-0.0151602	NA	NA	NA	Signaling & stress response
25825526	Cells	Lung	CFTR	Drug and ion transport	deletion/deletion	LOF	FGFR3	Cell polarity & morphogenesis;Signaling & stress response	silencing/silencing	-	LOF	Small	Cystic Fibrosis	-	HEK293	-	-	2.1735e-58	1.6432e-05	0.0287203	0.0340761	NA	NA	NA	Signaling & stress response
16690975	Patients	Lung	CFTR	Drug and ion transport	-	LOF	GCLC	Metabolism & mitochondria	amplification/+	-	GOF	Small	Cystic Fibrosis	-	-	-	-	2.1735e-58	0.42718	0.0287203	0.0170266	NA	NA	NA	Other/unknown
30006345	Cells	Lung	CFTR	Drug and ion transport	deletion/deletion	LOF	GGA2	Vesicle traffic	silencing/silencing	-	LOF	Small	Cystic Fibrosis	-	CFBE41o−	-	-	2.1735e-58	1.2573e-07	0.0287203	-0.00233978	NA	NA	NA	Other/unknown
19088066	Cells	Lung	CFTR	Drug and ion transport	deletion/deletion	LOF	GORASP1	Vesicle traffic	amplification/amplification	-	GOF	Large	Cystic Fibrosis	-	HEK293	-	-	2.1735e-58	0.019543	0.0287203	-0.069078	NA	NA	NA	Other/unknown
15115915	Patients	Lung	CFTR	Drug and ion transport	-	LOF	GSTM3	Metabolism & mitochondria	intron/+;intron/intron	-	LOF	Small	Cystic Fibrosis	-	-	-	-	2.1735e-58	4.3638e-07	0.0287203	-0.189894	NA	NA	NA	Other/unknown
12297838	Patients	Lung	CFTR	Drug and ion transport	-	LOF	GSTP1	Metabolism & mitochondria	I105V/+;I105V/I105V	-	-	Large	Cystic Fibrosis	-	-	-	-	2.1735e-58	0.014155	0.0287203	-0.1517	NA	NA	NA	Other/unknown
34717611	Cells	-	CFTR	Drug and ion transport	deletion/deletion	LOF	GZF1	Transcription & chromatin organization	silencing/silencing	-	LOF	Large	Cystic Fibrosis	-	CFBE41o−	-	-	2.1735e-58	0.0017798	0.0287203	-0.0405693	NA	NA	NA	Transcription
26618866	Cells	Lung	CFTR	Drug and ion transport	deletion/deletion	LOF	HACD3	Lipid and sterol biosynthesis & transport;Metabolism & mitochondria	silencing/silencing	-	LOF	Large	Cystic Fibrosis	-	CFBE41o−	Primary epithelia	-	2.1735e-58	0.0092999	0.0287203	-0.04409	yes	NA	NA	Other/unknown
30006345	Cells	Lung	CFTR	Drug and ion transport	deletion/deletion	LOF	HDAC7	Transcription & chromatin organization	silencing/silencing	-	LOF	Small	Cystic Fibrosis	-	CFBE41o−	-	-	2.1735e-58	0.99969	0.0287203	-0.131611	NA	NA	NA	Transcription
26183966	Cells	Lung	CFTR	Drug and ion transport	deletion/deletion	LOF	HDAC9	Transcription & chromatin organization	silencing/silencing	-	LOF	Large	Cystic Fibrosis	-	CFBE41o−	-	-	2.1735e-58	0.99973	0.0287203	0.0721781	NA	NA	NA	Transcription
23278646	Patients	Lung	CFTR	Drug and ion transport	-	LOF	HLA-DQB1	Signaling & stress response	-	-	-	Small	Cystic Fibrosis	-	-	-	-	2.1735e-58	0.0089259	0.0287203	0.145983	NA	NA	NA	Signaling & stress response
19088066	Cells	Lung	CFTR	Drug and ion transport	deletion/deletion	LOF	HSPA4	Protein folding & glycosylation	amplification/amplification	-	GOF	Large	Cystic Fibrosis	-	HEK293	HEK293;BHK	-	2.1735e-58	0.99954	0.0287203	-0.0535862	yes	NA	NA	Other/unknown
30006345	Cells	Lung	CFTR	Drug and ion transport	deletion/deletion	LOF	HSPA4	Protein folding & glycosylation	silencing/silencing	-	LOF	Small	Cystic Fibrosis	-	CFBE41o−	-	-	2.1735e-58	0.99954	0.0287203	-0.0535862	yes	NA	NA	Other/unknown
30006345	Cells	Lung	CFTR	Drug and ion transport	deletion/deletion	LOF	HSPA5	Protein folding & glycosylation;Vesicle traffic	silencing/silencing	-	LOF	Small	Cystic Fibrosis	-	CFBE41o−	-	-	2.1735e-58	0.77341	0.0287203	-1.77958	yes	NA	NA	Other/unknown
20595578	Cells	Lung	CFTR	Drug and ion transport	deletion/deletion	LOF	HSPA8	Protein folding & glycosylation	silencing/silencing	-	LOF	Large	Cystic Fibrosis	-	HeLa	-	-	2.1735e-58	0.99863	0.0287203	-0.545549	yes	NA	NA	Same pathway
22505710	Cells	-	CFTR	Drug and ion transport	deletion/deletion	LOF	HSPH1	Protein folding & glycosylation	-	-	-	Large	Cystic Fibrosis	-	IB3-1	-	-	2.1735e-58	0.99822	0.0287203	-0.0275253	yes	NA	NA	Other/unknown
21731057	Patients	Lung	CFTR	Drug and ion transport	deletion/deletion	LOF	IL1B	Signaling & stress response	-	rs3917356;rs4848306	-	Small	Cystic Fibrosis	-	-	-	-	2.1735e-58	0.13005	0.0287203	0.00574276	NA	NA	NA	Signaling & stress response
25825526	Cells	Lung	CFTR	Drug and ion transport	deletion/deletion	LOF	IPMK	Lipid and sterol biosynthesis & transport;Metabolism & mitochondria	silencing/silencing	-	LOF	Small	Cystic Fibrosis	-	HEK293;MDCK	-	-	2.1735e-58	0.96258	0.0287203	-0.00827184	NA	NA	NA	Other/unknown
30006345	Cells	Lung	CFTR	Drug and ion transport	deletion/deletion	LOF	KDELR2	Vesicle traffic	silencing/silencing	-	LOF	Small	Cystic Fibrosis	-	CFBE41o−	-	-	2.1735e-58	0.16699	0.0287203	-0.0828286	yes	NA	NA	Other/unknown
22892532	Patients	Lung	CFTR	Drug and ion transport	deletion/deletion	LOF	KRT19	Cell polarity & morphogenesis	A30A,G60A,N157N/+;A30A,G60A,N157N/A30A,G60A,N157N	rs4601;rs4602;rs11550883	-	Small	Cystic Fibrosis	-	-	-	-	2.1735e-58	0.0043426	0.0287203	-0.0264871	NA	NA	NA	Other/unknown
19088066	Cells	Lung	CFTR	Drug and ion transport	deletion/deletion	LOF	LGALS3	#N/A	amplification/amplification	-	GOF	Large	Cystic Fibrosis	-	HEK293	HEK293;BHK	-	2.1735e-58	2.3207e-05	0.0287203	0.000181067	yes	NA	NA	Other/unknown
30006345	Cells	Lung	CFTR	Drug and ion transport	deletion/deletion	LOF	LGALS3BP	#N/A	silencing/silencing	-	LOF	Small	Cystic Fibrosis	-	CFBE41o−	-	-	2.1735e-58	2.679e-07	0.0287203	-0.151053	yes	NA	NA	Other/unknown
30006345	Cells	Lung	CFTR	Drug and ion transport	deletion/deletion	LOF	MAP1LC3B	Vesicle traffic	silencing/silencing	-	LOF	Small	Cystic Fibrosis	-	CFBE41o−	-	-	2.1735e-58	0.0019065	0.0287203	NA	NA	NA	NA	Other/unknown
25825526	Cells	Lung	CFTR	Drug and ion transport	deletion/deletion	LOF	MAP3K13	Signaling & stress response	silencing/silencing	-	LOF	Small	Cystic Fibrosis	-	HEK293	-	-	2.1735e-58	0.80051	0.0287203	-0.0281105	NA	NA	NA	Signaling & stress response
25825526	Cells	Lung	CFTR	Drug and ion transport	deletion/deletion	LOF	MAPK3	Signaling & stress response	silencing/silencing	-	LOF	Small	Cystic Fibrosis	-	HEK293	-	-	2.1735e-58	0.036884	0.0287203	-0.0506106	NA	NA	NA	Signaling & stress response
30006345	Cells	Lung	CFTR	Drug and ion transport	deletion/deletion	LOF	MCM7	DNA replication and repair	silencing/silencing	-	LOF	Small	Cystic Fibrosis	-	CFBE41o−	-	-	2.1735e-58	1.9396e-24	0.0287203	-1.76561	yes	NA	NA	Other/unknown
25825526	Cells	Lung	CFTR	Drug and ion transport	deletion/deletion	LOF	MET	Signaling & stress response	silencing/silencing	-	LOF	Small	Cystic Fibrosis	-	HEK293	-	-	2.1735e-58	0.96998	0.0287203	-0.0693848	NA	NA	NA	Signaling & stress response
16179637	Patients	Lung	CFTR	Drug and ion transport	-	LOF	MIF	Signaling & stress response	CATTCATT-798CATT/+;CATTCATT-798CATT/CATTCATT-798CATT	rs3063368	LOF	Small	Cystic Fibrosis	-	-	-	-	2.1735e-58	0.012262	0.0287203	-0.0389681	NA	NA	NA	Signaling & stress response
22592805	Patients	Lung	CFTR	Drug and ion transport	deletion/deletion	LOF	MIF	Signaling & stress response	CATTCATT-798CATT/?	rs3063368	LOF	Small	Cystic Fibrosis	-	-	-	-	2.1735e-58	0.012262	0.0287203	-0.0389681	NA	NA	NA	Signaling & stress response
25503271	Patients	Lung	CFTR	Drug and ion transport	deletion/deletion	LOF	MIF	Signaling & stress response	CATTCATT-798CATT/CATTCATT-798CATT	rs3063368	LOF	Small	Cystic Fibrosis	-	-	-	-	2.1735e-58	0.012262	0.0287203	-0.0389681	NA	NA	NA	Signaling & stress response
30006345	Cells	Lung	CFTR	Drug and ion transport	deletion/deletion	LOF	MNAT1	Cell cycle progression & meiosis;Transcription & chromatin organization	silencing/silencing	-	LOF	Small	Cystic Fibrosis	-	CFBE41o−	-	-	2.1735e-58	1.3117e-12	0.0287203	-0.645828	NA	NA	NA	Transcription
22438829	Patients	Lung	CFTR	Drug and ion transport	-	LOF	MSRA	Signaling & stress response	intron/+;intron/intron	rs10903323;rs4840475;rs17151637	LOF	Small	Cystic Fibrosis	-	-	Patients;Mice	-	2.1735e-58	1.5332e-15	0.0287203	0.0955268	NA	NA	NA	Signaling & stress response
26417704	Patients	Lung	CFTR	Drug and ion transport	-	LOF	MUC4	#N/A	intron/?	rs3103933	-	Small	Cystic Fibrosis	-	-	Patients	-	2.1735e-58	2.7904e-54	0.0287203	0.0794326	NA	NA	NA	Other/unknown
19617352	Cells	Lung	CFTR	Drug and ion transport	deletion/deletion	LOF	NEDD4	Protein degradation	silencing/silencing	-	LOF	Large	Cystic Fibrosis	-	CFPAC-1	-	-	2.1735e-58	8.7208e-13	0.0287203	0.0648549	yes	NA	NA	Protein degradation
26183966	Cells	Lung	CFTR	Drug and ion transport	deletion/deletion	LOF	NEDD4L	Protein degradation	silencing/silencing	-	LOF	Large	Cystic Fibrosis	-	CFBE41o−	-	-	2.1735e-58	1	0.0287203	-0.0180858	NA	NA	NA	Protein degradation
27756846	Cells	Lung	CFTR	Drug and ion transport	deletion/deletion	LOF	NEDD8	Protein degradation	silencing/silencing	-	LOF	Large	Cystic Fibrosis	-	HeLa	Primary epithelia	-	2.1735e-58	0.84938	0.0287203	-1.69549	NA	NA	NA	Same pathway
30006345	Cells	Lung	CFTR	Drug and ion transport	deletion/deletion	LOF	NME2	#N/A	silencing/silencing	-	LOF	Small	Cystic Fibrosis	-	CFBE41o−	-	-	2.1735e-58	8.8471e-09	0.0287203	-0.477589	NA	NA	NA	Other/unknown
14760158	Patients	Lung	CFTR	Drug and ion transport	-	LOF	NOS1	Metabolism & mitochondria;Signaling & stress response	GT-240GTGT/GT-240GTGT	-	-	Small	Cystic Fibrosis	-	-	-	-	2.1735e-58	1	0.0287203	-0.0737008	NA	NA	NA	Signaling & stress response
12406848	Patients	Lung	CFTR	Drug and ion transport	-	LOF	NOS3	Metabolism & mitochondria;Signaling & stress response	E298D/+;E298D/E298D	-	GOF	Large	Cystic Fibrosis	-	-	-	-	2.1735e-58	6.7246e-07	0.0287203	0.0307713	NA	NA	NA	Signaling & stress response
26618866	Cells	Lung	CFTR	Drug and ion transport	deletion/deletion	LOF	PABPC1	Translation & RNA processing	silencing/silencing	-	LOF	Large	Cystic Fibrosis	-	CFBE41o−	Primary epithelia	-	2.1735e-58	0.99601	0.0287203	-0.809498	yes	NA	NA	mRNA decay & translation
25825526	Cells	Lung	CFTR	Drug and ion transport	deletion/deletion	LOF	PANK4	Metabolism & mitochondria	silencing/silencing	-	LOF	Small	Cystic Fibrosis	-	HEK293	-	-	2.1735e-58	0.98325	0.0287203	0.000383432	NA	NA	NA	Other/unknown
25825526	Cells	Lung	CFTR	Drug and ion transport	deletion/deletion	LOF	PCK2	Metabolism & mitochondria	silencing/silencing	-	LOF	Small	Cystic Fibrosis	-	HEK293	-	-	2.1735e-58	1.7471e-23	0.0287203	-0.0501402	NA	NA	NA	Other/unknown
26618866	Cells	Lung	CFTR	Drug and ion transport	deletion/deletion	LOF	PDIA4	Protein folding & glycosylation	silencing/silencing	-	LOF	Large	Cystic Fibrosis	-	CFBE41o−	Primary epithelia	-	2.1735e-58	0.077979	0.0287203	-0.0701178	yes	NA	NA	Other/unknown
19088066	Cells	Lung	CFTR	Drug and ion transport	deletion/deletion	LOF	PFDN2	Protein folding & glycosylation	amplification/amplification	-	GOF	Large	Cystic Fibrosis	-	HEK293	-	-	2.1735e-58	0.34971	0.0287203	-2.01778	NA	NA	NA	Other/unknown
29158263	Cells	Lung	CFTR	Drug and ion transport	deletion/deletion	LOF	PHF12	Transcription & chromatin organization	silencing/silencing	-	LOF	Large	Cystic Fibrosis	-	CFBE41o−	-	-	2.1735e-58	1	0.0287203	-0.379262	NA	NA	NA	Transcription
19088066	Cells	Lung	CFTR	Drug and ion transport	deletion/deletion	LOF	PIAS1	Transcription & chromatin organization	silencing/silencing	-	LOF	Large	Cystic Fibrosis	-	HEK293	-	-	2.1735e-58	0.99999	0.0287203	-0.196123	NA	NA	NA	Transcription
26183966	Cells	Lung	CFTR	Drug and ion transport	deletion/deletion	LOF	PIAS3	Transcription & chromatin organization	silencing/silencing	-	LOF	Large	Cystic Fibrosis	-	CFBE41o−	-	-	2.1735e-58	0.98499	0.0287203	-0.104559	NA	NA	NA	Transcription
29158263	Cells	Lung	CFTR	Drug and ion transport	deletion/deletion	LOF	PLXNA1	Signaling & stress response	silencing/silencing	-	LOF	Large	Cystic Fibrosis	-	CFBE41o−	-	-	2.1735e-58	0.99951	0.0287203	-0.0317137	NA	NA	NA	Signaling & stress response
22892532	Patients	Lung	CFTR	Drug and ion transport	deletion/deletion	LOF	PPP2R1A	Signaling & stress response	T+465A/T+465A	rs2162779	-	Small	Cystic Fibrosis	-	-	-	-	2.1735e-58	0.98389	0.0287203	-0.925867	yes	NA	NA	Signaling & stress response
30006345	Cells	Lung	CFTR	Drug and ion transport	deletion/deletion	LOF	PPP2R2B	Signaling & stress response	silencing/silencing	-	LOF	Small	Cystic Fibrosis	-	CFBE41o−	-	-	2.1735e-58	0.98467	0.0287203	0.0215608	yes	NA	NA	Signaling & stress response
30006345	Cells	Lung	CFTR	Drug and ion transport	deletion/deletion	LOF	PRKD2	Lipid and sterol biosynthesis & transport;Signaling & stress response	silencing/silencing	-	LOF	Small	Cystic Fibrosis	-	CFBE41o−	-	-	2.1735e-58	0.99995	0.0287203	0.0234136	NA	NA	NA	Signaling & stress response
26618866	Cells	Lung	CFTR	Drug and ion transport	deletion/deletion	LOF	PTBP1	Translation & RNA processing	silencing/silencing	-	LOF	Large	Cystic Fibrosis	-	CFBE41o−	Primary epithelia	-	2.1735e-58	0.99961	0.0287203	-0.399361	NA	NA	NA	mRNA decay & translation
20720307	Patients	Lung	CFTR	Drug and ion transport	deletion/deletion	LOF	PTGS1	Metabolism & mitochondria	-	rs5788;rs3215925	-	Large	Cystic Fibrosis	-	-	-	-	2.1735e-58	6.2425e-07	0.0287203	0.050378	NA	NA	NA	Other/unknown
20720307	Patients	Lung	CFTR	Drug and ion transport	deletion/deletion	LOF	PTGS2	Metabolism & mitochondria	A+427G/+	rs5275	LOF	Large	Cystic Fibrosis	-	-	-	-	2.1735e-58	0.99597	0.0287203	0.0508213	NA	NA	NA	Other/unknown
20720307	Patients	Lung	CFTR	Drug and ion transport	deletion/deletion	LOF	PTGS2	Metabolism & mitochondria	G-766C/+	rs20417	LOF	Large	Cystic Fibrosis	-	-	-	-	2.1735e-58	0.99597	0.0287203	0.0508213	NA	NA	NA	Other/unknown
22892532	Patients	Lung	CFTR	Drug and ion transport	deletion/deletion	LOF	PTPA	Cell cycle progression & meiosis;Signaling & stress response	A-35C/+;A-35C/A-35C	rs3118625	-	Small	Cystic Fibrosis	-	-	-	-	2.1735e-58	0.99057	0.0287203	-0.700292	NA	NA	NA	Signaling & stress response
19088066	Cells	Lung	CFTR	Drug and ion transport	deletion/deletion	LOF	REG3A	#N/A	amplification/amplification	-	GOF	Large	Cystic Fibrosis	-	HEK293	BHK	-	2.1735e-58	0.00062895	0.0287203	0.0308109	NA	NA	NA	Other/unknown
25825526	Cells	Lung	CFTR	Drug and ion transport	deletion/deletion	LOF	RIPK4	Signaling & stress response	silencing/silencing	-	LOF	Small	Cystic Fibrosis	-	HEK293	-	-	2.1735e-58	0.0039646	0.0287203	-0.0308952	NA	NA	NA	Signaling & stress response
26183966	Cells	Lung	CFTR	Drug and ion transport	deletion/deletion	LOF	RNF5	Protein degradation	silencing/silencing	-	LOF	Large	Cystic Fibrosis	-	CFBE41o−	Mice	-	2.1735e-58	3.6989e-05	0.0287203	-0.0895761	yes	NA	NA	Same pathway
27168400	Cells	Lung	CFTR	Drug and ion transport	deletion/deletion	LOF	RPL12	Translation & RNA processing	silencing/silencing	-	LOF	Large	Cystic Fibrosis	-	CFBE41o−	Yeast;HeLa;Primary epithelia	-	2.1735e-58	0.053094	0.0287203	-2.12671	NA	NA	NA	mRNA decay & translation
31657788	Cells	Lung	CFTR	Drug and ion transport	deletion/deletion	LOF	RPL12	Translation & RNA processing	silencing/silencing	-	LOF	Large	Cystic Fibrosis	-	CFBE41o−	HEK293	-	2.1735e-58	0.053094	0.0287203	-2.12671	NA	NA	NA	mRNA decay & translation
34717611	Cells	-	CFTR	Drug and ion transport	deletion/deletion	LOF	RPL15	Translation & RNA processing	silencing/silencing	-	LOF	Small	Cystic Fibrosis	-	CFBE41o−	-	-	2.1735e-58	0.97146	0.0287203	-2.62482	yes	NA	NA	mRNA decay & translation
27168400	Cells	Lung	CFTR	Drug and ion transport	deletion/deletion	LOF	RPLP0	Translation & RNA processing	silencing/silencing	-	LOF	Large	Cystic Fibrosis	-	CFBE41o−	-	-	2.1735e-58	0.76762	0.0287203	-2.10845	yes	NA	NA	mRNA decay & translation
27168400	Cells	Lung	CFTR	Drug and ion transport	deletion/deletion	LOF	RPLP1	Translation & RNA processing	silencing/silencing	-	LOF	Large	Cystic Fibrosis	-	CFBE41o−	-	-	2.1735e-58	0.37039	0.0287203	-1.63689	yes	NA	NA	mRNA decay & translation
27168400	Cells	Lung	CFTR	Drug and ion transport	deletion/deletion	LOF	RPLP2	Translation & RNA processing	silencing/silencing	-	LOF	Large	Cystic Fibrosis	-	CFBE41o−	-	-	2.1735e-58	0.66744	0.0287203	-1.53827	yes	NA	NA	mRNA decay & translation
25825526	Cells	Lung	CFTR	Drug and ion transport	deletion/deletion	LOF	RPS6KC1	Lipid and sterol biosynthesis & transport	silencing/silencing	-	LOF	Small	Cystic Fibrosis	-	HEK293;MDCK	-	-	2.1735e-58	0.001257	0.0287203	-0.0602551	NA	NA	NA	Other/unknown
11313771	Patients	Lung	CFTR	Drug and ion transport	-	LOF	SERPINA1	Protein degradation	G+1237A/?	-	-	Large	Cystic Fibrosis	-	-	-	-	2.1735e-58	6.8497e-08	0.0287203	-0.0179437	yes	NA	NA	Protein degradation
16617455	Patients	Lung	CFTR	Drug and ion transport	-	LOF	SERPINA1	Protein degradation	G+1237A/+;G+1237A/G+1237A	-	-	Small	Cystic Fibrosis	-	-	-	-	2.1735e-58	6.8497e-08	0.0287203	-0.0179437	yes	NA	NA	Protein degradation
9623690	Patients	Lung	CFTR	Drug and ion transport	-	LOF	SERPINA1	Protein degradation	E264V/+;E342K/+	-	LOF	Small	Cystic Fibrosis	-	-	-	-	2.1735e-58	6.8497e-08	0.0287203	-0.0179437	yes	NA	NA	Protein degradation
25825526	Cells	Lung	CFTR	Drug and ion transport	deletion/deletion	LOF	SHPK	Metabolism & mitochondria	silencing/silencing	-	LOF	Small	Cystic Fibrosis	-	HEK293	-	-	2.1735e-58	7.2212e-13	0.0287203	-0.0598269	NA	NA	NA	Other/unknown
22853952	Cells	Lung	CFTR	Drug and ion transport	-	LOF	SIN3A	Transcription & chromatin organization	silencing/silencing	-	LOF	Large	Cystic Fibrosis	-	HeLa	Primary epithelia	-	2.1735e-58	1	0.0287203	-0.933463	NA	NA	NA	Transcription
30006345	Cells	Lung	CFTR	Drug and ion transport	deletion/deletion	LOF	SIRT7	Transcription & chromatin organization	silencing/silencing	-	LOF	Small	Cystic Fibrosis	-	CFBE41o−	-	-	2.1735e-58	0.0005562	0.0287203	-0.109361	NA	NA	NA	Transcription
23670970	Patients	Lung	CFTR	Drug and ion transport	-	LOF	SLC26A9	Drug and ion transport	intron/?	-	-	Small	Cystic Fibrosis	-	-	Patients	-	2.1735e-58	0.012733	0.0287203	0.0119425	NA	NA	NA	Alternative pathway
25771386	Patients	Lung	CFTR	Drug and ion transport	-	LOF	SLC26A9	Drug and ion transport	intron/?	rs7512462;rs4077468;rs12047830	-	Small	Cystic Fibrosis	-	-	Patients	-	2.1735e-58	0.012733	0.0287203	0.0119425	NA	NA	NA	Alternative pathway
28171547	Patients	Lung	CFTR	Drug and ion transport	G551D/?	LOF	SLC26A9	Drug and ion transport	intron/?	rs7512462	-	Small	Cystic Fibrosis	-	-	-	-	2.1735e-58	0.012733	0.0287203	0.0119425	NA	NA	NA	Alternative pathway
19662435	Patients	Lung	CFTR	Drug and ion transport	-	LOF	SLC4A4	Drug and ion transport	H997H/H997H	rs1453458	-	Small	Cystic Fibrosis	-	-	-	-	2.1735e-58	0.99722	0.0287203	0.0368913	NA	NA	NA	Alternative pathway
25825526	Cells	Lung	CFTR	Drug and ion transport	deletion/deletion	LOF	SOCS1	Signaling & stress response	silencing/silencing	-	LOF	Small	Cystic Fibrosis	-	HEK293	-	-	2.1735e-58	0.58544	0.0287203	-0.0175104	NA	NA	NA	Signaling & stress response
19088066	Cells	Lung	CFTR	Drug and ion transport	deletion/deletion	LOF	STAT1	Transcription & chromatin organization	amplification/amplification	-	GOF	Large	Cystic Fibrosis	-	HEK293	HEK293;BHK	-	2.1735e-58	0.99999	0.0287203	-0.0158104	NA	NA	NA	Transcription
21731057	Patients	Lung	CFTR	Drug and ion transport	deletion/deletion	LOF	STAT3	Transcription & chromatin organization	intron/?	-	LOF	Small	Cystic Fibrosis	-	-	-	-	2.1735e-58	1	0.0287203	-0.069768	NA	NA	NA	Transcription
20595578	Cells	Lung	CFTR	Drug and ion transport	deletion/deletion	LOF	STUB1	Protein degradation;Protein folding & glycosylation	silencing/silencing	-	LOF	Small	Cystic Fibrosis	-	HeLa	-	-	2.1735e-58	0.018667	0.0287203	-0.191868	yes	NA	NA	Protein degradation
26618866	Cells	Lung	CFTR	Drug and ion transport	deletion/deletion	LOF	SURF4	Vesicle traffic	silencing/silencing	-	LOF	Large	Cystic Fibrosis	-	CFBE41o−	Primary epithelia	-	2.1735e-58	0.60564	0.0287203	-0.145149	yes	NA	NA	Other/unknown
27756846	Cells	Lung	CFTR	Drug and ion transport	deletion/deletion	LOF	SYVN1	Protein degradation	silencing/silencing	-	LOF	Large	Cystic Fibrosis	-	HeLa	Primary epithelia	-	2.1735e-58	0.9997	0.0287203	-0.425132	NA	NA	NA	Protein degradation
34717611	Cells	-	CFTR	Drug and ion transport	deletion/deletion	LOF	SYVN1	Protein degradation	silencing/silencing	-	LOF	Large	Cystic Fibrosis	-	CFBE41o−	-	-	2.1735e-58	0.9997	0.0287203	-0.425132	NA	NA	NA	Protein degradation
19088066	Cells	Lung	CFTR	Drug and ion transport	deletion/deletion	LOF	TCP10L	Transcription & chromatin organization	amplification/amplification	-	GOF	Large	Cystic Fibrosis	-	HEK293	-	-	2.1735e-58	0.0032979	0.0287203	0.0350862	NA	NA	NA	Transcription
19088066	Cells	Lung	CFTR	Drug and ion transport	deletion/deletion	LOF	TFG	Cell polarity & morphogenesis;Vesicle traffic	amplification/amplification	-	GOF	Large	Cystic Fibrosis	-	HEK293	HEK293;BHK	-	2.1735e-58	0.14061	0.0287203	-0.100381	yes	NA	NA	Other/unknown
30006345	Cells	Lung	CFTR	Drug and ion transport	deletion/deletion	LOF	TFG	Cell polarity & morphogenesis;Vesicle traffic	silencing/silencing	-	LOF	Small	Cystic Fibrosis	-	CFBE41o−	-	-	2.1735e-58	0.14061	0.0287203	-0.100381	yes	NA	NA	Other/unknown
10817792	Patients	Lung	CFTR	Drug and ion transport	deletion/deletion	LOF	TGFB1	Signaling & stress response	L10P/?	-	LOF	Small	Cystic Fibrosis	-	-	-	-	2.1735e-58	0.03685	0.0287203	0.00407408	NA	NA	NA	Signaling & stress response
21068401	Patients	Lung	CFTR	Drug and ion transport	-	LOF	TLR5	Signaling & stress response	R392*/+;R392*/R392*	rs5744168	LOF	Small	Cystic Fibrosis	-	-	-	-	2.1735e-58	2.4773e-13	0.0287203	-0.0290432	NA	NA	NA	Signaling & stress response
15790988	Patients	Lung	CFTR	Drug and ion transport	deletion/deletion	LOF	TNF	Signaling & stress response	intron/intron	-	-	Small	Cystic Fibrosis	-	-	-	-	2.1735e-58	0.8033	0.0287203	0.0364381	NA	NA	NA	Signaling & stress response
17158822	Patients	Lung	CFTR	Drug and ion transport	-	LOF	TNF	Signaling & stress response	G-241A/+	rs361525	-	Large	Cystic Fibrosis	-	-	-	-	2.1735e-58	0.8033	0.0287203	0.0364381	NA	NA	NA	Signaling & stress response
34086412	Patients	Lung	CFTR	Drug and ion transport	deletion/deletion	LOF	TNS1	Cell polarity & morphogenesis	-	rs918949;rs2571445	-	Small	Cystic Fibrosis	-	-	-	-	2.1735e-58	0.059861	0.0287203	0.0519425	NA	NA	NA	Other/unknown
30006345	Cells	Lung	CFTR	Drug and ion transport	deletion/deletion	LOF	TPR	Translation & RNA processing	silencing/silencing	-	LOF	Small	Cystic Fibrosis	-	CFBE41o−	-	-	2.1735e-58	1	0.0287203	-0.88844	yes	NA	NA	mRNA decay & translation
26618866	Cells	Lung	CFTR	Drug and ion transport	deletion/deletion	LOF	TRIM21	Protein degradation	silencing/silencing	-	LOF	Large	Cystic Fibrosis	-	CFBE41o−	Primary epithelia	-	2.1735e-58	3.3549e-09	0.0287203	0.0408543	yes	NA	NA	Protein degradation
29158263	Cells	Lung	CFTR	Drug and ion transport	deletion/deletion	LOF	TRIM24	Transcription & chromatin organization	silencing/silencing	-	LOF	Large	Cystic Fibrosis	-	CFBE41o−	-	-	2.1735e-58	1	0.0287203	0.0465369	NA	NA	NA	Transcription
29158263	Cells	Lung	CFTR	Drug and ion transport	deletion/deletion	LOF	UBA2	Protein degradation	silencing/silencing	-	LOF	Large	Cystic Fibrosis	-	CFBE41o−	-	-	2.1735e-58	0.99851	0.0287203	-1.30706	NA	NA	NA	Protein degradation
29158263	Cells	Lung	CFTR	Drug and ion transport	deletion/deletion	LOF	UBA52	Protein degradation;Translation & RNA processing	silencing/silencing	-	LOF	Large	Cystic Fibrosis	-	CFBE41o−	-	-	2.1735e-58	0.59849	0.0287203	-1.62424	NA	NA	NA	Same pathway
26183966	Cells	Lung	CFTR	Drug and ion transport	deletion/deletion	LOF	UBE2I	Protein degradation	silencing/silencing	-	LOF	Large	Cystic Fibrosis	-	CFBE41o−	-	-	2.1735e-58	0.96496	0.0287203	-1.69992	yes	NA	NA	Protein degradation
30006345	Cells	Lung	CFTR	Drug and ion transport	deletion/deletion	LOF	UBE2L3	Protein degradation	silencing/silencing	-	LOF	Small	Cystic Fibrosis	-	CFBE41o−	-	-	2.1735e-58	0.83844	0.0287203	-1.16851	NA	NA	NA	Protein degradation
19088066	Cells	Lung	CFTR	Drug and ion transport	deletion/deletion	LOF	UBXN1	Protein degradation	amplification/amplification	-	GOF	Large	Cystic Fibrosis	-	HEK293	HEK293;BHK	-	2.1735e-58	0.72752	0.0287203	-0.0102582	yes	NA	NA	Protein degradation
30006345	Cells	Lung	CFTR	Drug and ion transport	deletion/deletion	LOF	VTN	#N/A	silencing/silencing	-	LOF	Small	Cystic Fibrosis	-	CFBE41o−	-	-	2.1735e-58	1.5014e-10	0.0287203	-0.174991	yes	NA	NA	Other/unknown
26618866	Cells	Lung	CFTR	Drug and ion transport	deletion/deletion	LOF	YBX1	#N/A	silencing/silencing	-	LOF	Large	Cystic Fibrosis	-	CFBE41o−	Primary epithelia	-	2.1735e-58	0.94646	0.0287203	-1.07592	NA	NA	NA	Other/unknown
25737278	Cells	-	CHD4	Transcription & chromatin organization	silencing/silencing	LOF	BRCA2	DNA replication and repair	-	-	LOF	Large	-	-	PEO1	-	-	1	2.3581e-25	-1.13553	-0.346314	NA	NA	NA	Other/unknown
32268084	Cells	-	CUL3	Protein degradation	deletion/deletion	LOF	TP53	Transcription & chromatin organization;Signaling & stress response	deletion/deletion	-	LOF	Large	-	-	RPE-1	-	-	0.9996	0.53235	-0.585287	0.158559	NA	NA	NA	Transcription;Signaling & stress response
31294695	Cells	-	CUL5	Protein degradation	silencing/silencing	LOF	BAK1	Metabolism & mitochondria;Signaling & stress response	silencing/silencing	-	LOF	Large	-	-	LK2	-	AZD5576;AZD5991	1	7.4028e-06	0.100044	-0.539744	NA	NA	NA	Signaling & stress response
31294695	Cells	-	CUL5	Protein degradation	silencing/silencing	LOF	BCL2L11	Signaling & stress response	silencing/silencing	-	LOF	Small	-	-	LK2	-	AZD5576	1	0.88857	0.100044	NA	NA	NA	NA	Signaling & stress response
31294695	Cells	-	CUL5	Protein degradation	silencing/silencing	LOF	NOXA1	Metabolism & mitochondria;Signaling & stress response	silencing/silencing	-	LOF	Large	-	-	LK2	-	AZD5576	1	2.8065e-09	0.100044	-0.0193099	NA	NA	NA	Signaling & stress response
31619245	Patients	Muscle	DMD	Cell polarity & morphogenesis	-	LOF	ADRB2	Signaling & stress response	G16R/G16R	rs1042713	LOF	Large	Duchenne muscular dystrophy	-	-	-	-	1	0.52545	0.0532334	-0.00669792	NA	NA	NA	Signaling & stress response
25322757	Patients	Muscle	DMD	Cell polarity & morphogenesis	deletion/-	LOF	FST	Signaling & stress response	amplification/+	-	-	Small	Becker muscular dystrophy	-	-	-	-	1	0.98014	0.0532334	-0.0053792	NA	NA	NA	Signaling & stress response
23440719	Patients	Muscle	DMD	Cell polarity & morphogenesis	-	LOF	LTBP4	#N/A	V194I,T787A,T820A,T1141M/V194I,T787A,T820A,T1141M	rs2303729;rs1131620;rs1051303;rs10880	-	Small	Duchenne muscular dystrophy	-	-	-	-	1	0.49911	0.0532334	NA	NA	NA	NA	Other/unknown
25476005	Patients	Muscle	DMD	Cell polarity & morphogenesis	-	LOF	LTBP4	#N/A	V194I,T787A,T820A,T1141M/V194I,T787A,T820A,T1141M	rs2303729;rs1131620;rs1051303;rs10880	-	Small	Duchenne muscular dystrophy	-	-	-	-	1	0.49911	0.0532334	NA	NA	NA	NA	Other/unknown
25641372	Patients	Muscle	DMD	Cell polarity & morphogenesis	-	LOF	LTBP4	#N/A	T1141M/T1141M	rs10880	-	Small	Duchenne muscular dystrophy	-	-	-	-	1	0.49911	0.0532334	NA	NA	NA	NA	Other/unknown
26513582	Patients	Muscle	DMD	Cell polarity & morphogenesis	-	LOF	LTBP4	#N/A	V194I,T787A,T820A,T1141M/V194I,T787A,T820A,T1141M	rs2303729;rs1131620;rs1051303;rs10880	-	Small	Duchenne muscular dystrophy	-	-	-	Prednisone;Deflazacort	1	0.49911	0.0532334	NA	NA	NA	NA	Other/unknown
34451895	Patients	Muscle	DMD	Cell polarity & morphogenesis	-	LOF	LTBP4	#N/A	V194I,T787A,T820A,T1141M/V194I,T787A,T820A,T1141M	rs2303729;rs1131620;rs1051303;rs10880	-	Small	Duchenne muscular dystrophy	-	-	-	-	1	0.49911	0.0532334	NA	NA	NA	NA	Other/unknown
30014611	Patients	Muscle	DMD	Cell polarity & morphogenesis	-	LOF	LTBP4	#N/A	T-12kbC/T-12kbC	rs710160	LOF	Small	Duchenne muscular dystrophy	-	-	-	-	1	0.49911	0.0532334	NA	NA	NA	NA	Other/unknown
30014611	Patients	Muscle	DMD	Cell polarity & morphogenesis	-	LOF	THBS1	Cell polarity & morphogenesis	upstream/upstream	rs2725797;rs2624259	LOF	Large	Duchenne muscular dystrophy	-	-	-	-	1	0.99985	0.0532334	0.030521	NA	NA	NA	Alternative pathway
32989323	Cells	-	EGFR	Signaling & stress response	deletion/deletion	LOF	KEAP1	Protein degradation;Signaling & stress response	-	-	-	Small	-	-	-	-	-	0.36837	0.00038766	-0.152348	-0.143503	yes	NA	yes	Alternative pathway
32989323	Cells	-	EGFR	Signaling & stress response	deletion/deletion	LOF	KRAS	Signaling & stress response	-	-	-	Small	-	-	-	-	-	0.36837	0.00078803	-0.152348	-0.395049	yes	yes	NA	Same pathway
23284306	Cells	-	ETV1	Transcription & chromatin organization	silencing/silencing	LOF	TERT	DNA replication and repair	amplification/amplification	-	GOF	Large	-	-	HCT116	-	-	0.93694	0.99046	0.068412	0.021919	NA	NA	NA	Other/unknown
18459951	Patients	-	F8	#N/A	-	LOF	MTHFR	Metabolism & mitochondria	A2398C/?	-	-	Small	Heamophilia A	-	-	-	FVIII	1	3.2068e-10	0.0537875	0.0633407	NA	NA	NA	Other/unknown
18459951	Patients	-	F8	#N/A	-	LOF	SERPINE1	Protein degradation	GG-675G/?	rs1799762	GOF	Small	Heamophilia A	-	-	-	FVIII	1	0.043609	0.0537875	0.0240505	NA	NA	NA	Same pathway
27053300	Cells	-	FANCA	DNA replication and repair	-	LOF	SMAD3	Transcription & chromatin organization	silencing/silencing	-	LOF	Large	-	-	CD34+	GM6914	-	1.5943e-68	0.79796	-0.174813	-0.0178877	NA	NA	NA	Transcription
27053300	Cells	-	FANCA	DNA replication and repair	-	LOF	TP53	Transcription & chromatin organization;Signaling & stress response	silencing/silencing	-	LOF	Large	-	-	CD34+	GM6914	-	1.5943e-68	0.53235	-0.174813	0.158559	NA	NA	NA	Transcription;Signaling & stress response
29089570	Cells	-	FANCC	DNA replication and repair	deletion/deletion	LOF	BLM	DNA replication and repair	deletion/deletion	-	LOF	Large	Fanconi Anemia	-	HAP1	-	Mitomycin C;Cisplatin;Acetaldehyde;Diepoxybutane;Olaparib	2.7921e-13	1.5376e-15	-0.148613	-0.190558	NA	NA	NA	Same complex
29089570	Cells	-	FANCC	DNA replication and repair	deletion/deletion	LOF	FANCM	DNA replication and repair	deletion/deletion	-	LOF	Large	Fanconi Anemia	-	HAP1	-	Mitomycin C	2.7921e-13	2.3536e-15	-0.148613	-0.317461	yes	NA	NA	Same complex
29089570	Cells	-	FANCC	DNA replication and repair	deletion/deletion	LOF	RMI1	DNA replication and repair	deletion/deletion	-	LOF	Large	Fanconi Anemia	-	HAP1	-	Mitomycin C	2.7921e-13	3.6565e-06	-0.148613	-0.601598	NA	NA	NA	Same complex
29089570	Cells	-	FANCC	DNA replication and repair	deletion/deletion	LOF	RMI2	DNA replication and repair	deletion/deletion	-	LOF	Large	Fanconi Anemia	-	HAP1	-	Mitomycin C	2.7921e-13	0.018953	-0.148613	-0.413229	NA	NA	NA	Alternative pathway
29089570	Cells	-	FANCC	DNA replication and repair	deletion/deletion	LOF	TOP3A	DNA replication and repair	deletion/deletion	-	LOF	Large	Fanconi Anemia	-	HAP1	-	Mitomycin C	2.7921e-13	5.0983e-11	-0.148613	-1.17693	NA	NA	NA	Same complex
29891926	Cells	-	FANCC	DNA replication and repair	deletion/deletion	LOF	USP48	Protein degradation	deletion/deletion	-	LOF	Large	Fanconi Anemia	-	HAP1	U2OS;VU1131	Mitomycin C;Cisplatin;Diepoxybutane	2.7921e-13	1	-0.148613	0.00615498	NA	NA	NA	Protein degradation
29089570	Cells	-	FANCD2	DNA replication and repair	deletion/deletion	LOF	BLM	DNA replication and repair	deletion/deletion	-	LOF	Large	Fanconi Anemia	-	HAP1	-	Mitomycin C	1.0974e-30	1.5376e-15	-0.221211	-0.190558	yes	NA	NA	Alternative pathway
27053300	Cells	-	FANCD2	DNA replication and repair	-	LOF	SMAD3	Transcription & chromatin organization	silencing/silencing	-	LOF	Small	-	-	CD34+	Mice	-	1.0974e-30	0.79796	-0.221211	-0.0178877	NA	NA	NA	Transcription
27053300	Cells	-	FANCD2	DNA replication and repair	-	LOF	TP53	Transcription & chromatin organization;Signaling & stress response	silencing/silencing	-	LOF	Large	-	-	CD34+	-	-	1.0974e-30	0.53235	-0.221211	0.158559	NA	NA	NA	Same pathway
29891926	Cells	-	FANCD2	DNA replication and repair	deletion/deletion	LOF	USP48	Protein degradation	deletion/deletion	-	LOF	Large	Fanconi Anemia	-	HAP1	-	Mitomycin C	1.0974e-30	1	-0.221211	0.00615498	NA	NA	NA	Protein degradation
27053300	Cells	-	FANCG	DNA replication and repair	-	LOF	SMAD3	Transcription & chromatin organization	silencing/silencing	-	LOF	Small	-	-	CD34+	EUFA316	Acetaldehyde	2.4859e-14	0.79796	0.0215521	-0.0178877	NA	NA	NA	Transcription
27053300	Cells	-	FANCG	DNA replication and repair	-	LOF	TP53	Transcription & chromatin organization;Signaling & stress response	silencing/silencing	-	LOF	Small	-	-	CD34+	EUFA316	Acetaldehyde	2.4859e-14	0.53235	0.0215521	0.158559	NA	NA	NA	Transcription;Signaling & stress response
29891926	Cells	-	FANCG	DNA replication and repair	deletion/deletion	LOF	USP48	Protein degradation	deletion/deletion	-	LOF	Small	Fanconi Anemia	-	HAP1	-	Mitomycin C	2.4859e-14	1	0.0215521	0.00615498	NA	NA	NA	Protein degradation
29089570	Cells	-	FANCI	DNA replication and repair	deletion/deletion	LOF	RMI1	DNA replication and repair	deletion/deletion	-	LOF	Large	Fanconi Anemia	-	HAP1	-	Mitomycin C	8.9116e-37	3.6565e-06	-0.235342	-0.601598	NA	NA	NA	Alternative pathway
30087447	Patients	-	FBN1	Cell polarity & morphogenesis	C2528F/+	-	TGFB2	Signaling & stress response	R298Q/?	-	-	Large	Marfan Syndrome	-	-	-	-	1	0.99905	0.00656815	0.00675594	NA	NA	NA	Same pathway
30087447	Patients	-	FBN1	Cell polarity & morphogenesis	G1780A/+	-	TGFBR1	Signaling & stress response	R157P/?	-	-	Large	Marfan Syndrome	-	-	-	-	1	0.85379	0.00656815	-0.120661	NA	NA	NA	Signaling & stress response
16638984	Patients	Eye	FOXC1	Transcription & chromatin organization	W152*/+	LOF	GJA1	Drug and ion transport	A253V/+	-	-	Large	Glaucoma	-	-	-	-	0.95337	0.15523	-0.000488638	-0.158738	NA	NA	NA	Other/unknown
11101839	Patients	Ear	GAB1	Signaling & stress response	-	-	METTL13	Cell cycle progression & meiosis;Transcription & chromatin organization	-	-	-	Large	Deafness	-	-	-	-	0.18433	1.6253e-09	-0.0997546	-0.0440424	NA	NA	NA	Transcription
29408807	Patients	Ear	GAB1	Signaling & stress response	G116E/G116E	-	METTL13	Cell cycle progression & meiosis;Transcription & chromatin organization	R544Q/+	-	GOF	Large	Deafness	-	-	Zebrafish;Mice	-	0.18433	1.6253e-09	-0.0997546	-0.0440424	NA	NA	NA	Transcription
23913449	Patients	-	GBA1	Lipid and sterol biosynthesis & transport;Metabolism & mitochondria	-	-	UGCG	Lipid and sterol biosynthesis & transport	-	rs200460111;rs3780520	LOF	Small	Gaucher disease	-	-	-	-	1.4355e-06	0.94147	-0.0319659	-0.108698	NA	NA	NA	Same pathway
21220649	Patients	Brain	GRN	Signaling & stress response	-	LOF	TMEM106B	Vesicle traffic	-	rs1990622;rs3173615;rs1042949	-	Large	Frontotemporal lobar degeneration	-	-	-	-	0.069666	0.32576	-0.189448	0.0380277	NA	NA	NA	Other/unknown
20154673	Patients	Brain	GRN	Signaling & stress response	-	LOF	TMEM106B	Vesicle traffic	-	rs1990622;rs6966915;rs1020004	LOF	Large	Frontotemporal lobar degeneration	-	-	Patients	-	0.069666	0.32576	-0.189448	0.0380277	NA	NA	NA	Other/unknown
21178100	Patients	Brain	GRN	Signaling & stress response	-	LOF	TMEM106B	Vesicle traffic	-	rs6966915;rs1990622	LOF	Large	Frontotemporal lobar degeneration	-	-	Patients	-	0.069666	0.32576	-0.189448	0.0380277	NA	NA	NA	Other/unknown
21178100	Patients	Brain	GRN	Signaling & stress response	-	LOF	TMEM106B	Vesicle traffic	intron/intron	rs1020004	LOF	Large	Frontotemporal lobar degeneration	-	-	Patients	-	0.069666	0.32576	-0.189448	0.0380277	NA	NA	NA	Other/unknown
33790942	Patients	Bone marrow	HBB	Metabolism & mitochondria	E6V/E6V	LOF	A1CF	Translation & RNA processing	C-37T/C-37T	rs10994860	-	Small	Sickle cell disease	-	-	-	-	1.2274e-09	5.9218e-10	-0.0213517	-0.0430093	NA	NA	NA	mRNA decay & translation
27711207	Patients	Bone marrow	HBB	Metabolism & mitochondria	E6V/?	LOF	ACKR1	Signaling & stress response	T-67C/?	rs2814778	-	Small	Sickle cell disease	-	-	-	-	1.2274e-09	0.00021424	-0.0213517	-0.0285827	NA	NA	NA	Signaling & stress response
21515823	Patients	Bone marrow	HBB	Metabolism & mitochondria	E6V/?	LOF	ADCY9	Metabolism & mitochondria;Signaling & stress response	intron/?	rs2238432	-	Large	Sickle cell disease	Stroke	-	-	-	1.2274e-09	0.97943	-0.0213517	0.0240254	NA	NA	NA	Alternative pathway
14615367	Patients	Bone marrow	HBB	Metabolism & mitochondria	E6V/E6V	LOF	ADRB2	Signaling & stress response	Q27E/?	rs1042714	-	Small	Sickle cell disease	Stroke	-	-	-	1.2274e-09	0.52545	-0.0213517	-0.00669792	NA	NA	NA	Signaling & stress response
27711207	Patients	Bone marrow	HBB	Metabolism & mitochondria	E6V/?	LOF	APOL1	Lipid and sterol biosynthesis & transport	NNY387N/?	rs71785313	-	Small	Sickle cell disease	-	-	-	-	1.2274e-09	5.1357e-06	-0.0213517	0.00538888	NA	NA	NA	Same pathway
33790942	Patients	Bone marrow	HBB	Metabolism & mitochondria	E6V/E6V	LOF	APOL1	Lipid and sterol biosynthesis & transport	NNY387N/+;NNY387N/NNY387N	rs71785313	-	Small	Sickle cell disease	-	-	-	-	1.2274e-09	5.1357e-06	-0.0213517	0.00538888	NA	NA	NA	Same pathway
17299377	Patients	Bone marrow	HBB	Metabolism & mitochondria	E6V/E6V	LOF	ARG2	Metabolism & mitochondria	intron/+;intron/intron	rs10483802	-	Small	Sickle cell disease	-	-	-	Hydroxyurea	1.2274e-09	0.00018207	-0.0213517	0.0333949	NA	NA	NA	Alternative pathway
17299377	Patients	Bone marrow	HBB	Metabolism & mitochondria	E6V/E6V	LOF	ARG2	Metabolism & mitochondria	intron/+;intron/intron	rs10483801	-	-	Sickle cell disease	-	-	-	Hydroxyurea	1.2274e-09	0.00018207	-0.0213517	0.0333949	NA	NA	NA	Alternative pathway
31776727	Patients	Bone marrow	HBB	Metabolism & mitochondria	E26K/E26K	LOF	ARHGAP18	Cell polarity & morphogenesis;Signaling & stress response	intron/+	rs11759328	-	Small	Beta-thalassemia	HBE	-	-	-	1.2274e-09	8.4436e-12	-0.0213517	0.0472836	NA	NA	NA	Signaling & stress response
17918249	Patients	Bone marrow	HBB	Metabolism & mitochondria	E6V/E6V	LOF	ASS1	Metabolism & mitochondria	intron/?	rs590086	-	Small	Sickle cell disease	-	-	-	-	1.2274e-09	1.5095e-09	-0.0213517	-0.318929	NA	NA	NA	Alternative pathway
26895070	Patients	Bone marrow	HBB	Metabolism & mitochondria	E6V/?	LOF	ASS1	Metabolism & mitochondria	intron/+	rs10901080	-	Small	Sickle cell disease	-	-	-	Hydroxyurea	1.2274e-09	1.5095e-09	-0.0213517	-0.318929	NA	NA	NA	Alternative pathway
17767159	Patients	Bone marrow	HBB	Metabolism & mitochondria	-	LOF	BCL11A	Transcription & chromatin organization	intron/?	rs4671393	-	Large	Beta-thalassemia	-	-	Patients	-	1.2274e-09	0.96998	-0.0213517	-0.0329379	NA	NA	NA	Transcription
17767159	Patients	Bone marrow	HBB	Metabolism & mitochondria	-	LOF	BCL11A	Transcription & chromatin organization	intron/?	rs6732518	-	Large	Beta-thalassemia	-	-	Patients	-	1.2274e-09	0.96998	-0.0213517	-0.0329379	NA	NA	NA	Transcription
18245381	Patients	Bone marrow	HBB	Metabolism & mitochondria	Q39*/Q39*	LOF	BCL11A	Transcription & chromatin organization	intron/?	rs11886868	-	Small	Beta-thalassemia	-	-	-	-	1.2274e-09	0.96998	-0.0213517	-0.0329379	NA	NA	NA	Transcription
18245381	Patients	Bone marrow	HBB	Metabolism & mitochondria	E6V/?	LOF	BCL11A	Transcription & chromatin organization	intron/?	rs11886868	-	Small	Sickle cell disease	-	-	-	-	1.2274e-09	0.96998	-0.0213517	-0.0329379	NA	NA	NA	Transcription
18667698	Patients	Bone marrow	HBB	Metabolism & mitochondria	E6V/?	LOF	BCL11A	Transcription & chromatin organization	intron/+;intron/intron	rs4671393	-	Large	Sickle cell disease	-	-	Patients	-	1.2274e-09	0.96998	-0.0213517	-0.0329379	NA	NA	NA	Transcription
18691915	Patients	Bone marrow	HBB	Metabolism & mitochondria	E6V/?	LOF	BCL11A	Transcription & chromatin organization	intron/+;intron/intron	rs1427407;rs766432;rs4671393	-	Large	Sickle cell disease	-	-	-	-	1.2274e-09	0.96998	-0.0213517	-0.0329379	NA	NA	NA	Transcription
19696200	Patients	Bone marrow	HBB	Metabolism & mitochondria	Q39*/Q39*	LOF	BCL11A	Transcription & chromatin organization	intron/?	rs11886868	-	Small	Beta-thalassemia	-	-	-	-	1.2274e-09	0.96998	-0.0213517	-0.0329379	NA	NA	NA	Transcription
20018918	Patients	Bone marrow	HBB	Metabolism & mitochondria	E6V/?	LOF	BCL11A	Transcription & chromatin organization	intron/?	rs766432;rs6732518	-	Large	Sickle cell disease	-	-	Patients	-	1.2274e-09	0.96998	-0.0213517	-0.0329379	NA	NA	NA	Transcription
20183929	Patients	Bone marrow	HBB	Metabolism & mitochondria	E26K/?	LOF	BCL11A	Transcription & chromatin organization	intron/?	rs6729815;rs6545816;rs6545817	-	Small	Beta-thalassemia	HBE	-	-	-	1.2274e-09	0.96998	-0.0213517	-0.0329379	NA	NA	NA	Transcription
21057501	Patients	Bone marrow	HBB	Metabolism & mitochondria	E6V/E6V	LOF	BCL11A	Transcription & chromatin organization	intron/?	rs4671393	-	Large	Sickle cell disease	-	-	-	-	1.2274e-09	0.96998	-0.0213517	-0.0329379	NA	NA	NA	Transcription
21057501	Patients	Bone marrow	HBB	Metabolism & mitochondria	E6V/E6V	LOF	BCL11A	Transcription & chromatin organization	intron/?	rs7599488	-	Small	Sickle cell disease	-	-	-	-	1.2274e-09	0.96998	-0.0213517	-0.0329379	NA	NA	NA	Transcription
21326311	Patients	Bone marrow	HBB	Metabolism & mitochondria	E6V/?	LOF	BCL11A	Transcription & chromatin organization	intron/?	rs766432	-	Large	Sickle cell disease	-	-	-	-	1.2274e-09	0.96998	-0.0213517	-0.0329379	NA	NA	NA	Transcription
21326311	Patients	Bone marrow	HBB	Metabolism & mitochondria	E6V/?	LOF	BCL11A	Transcription & chromatin organization	intron/?	rs7606173	-	Large	Sickle cell disease	-	-	-	-	1.2274e-09	0.96998	-0.0213517	-0.0329379	NA	NA	NA	Transcription
21791466	Patients	Bone marrow	HBB	Metabolism & mitochondria	-	LOF	BCL11A	Transcription & chromatin organization	intron/?	rs11886868	-	Small	Beta-thalassemia	-	-	-	-	1.2274e-09	0.96998	-0.0213517	-0.0329379	NA	NA	NA	Transcription
22139998	Patients	Bone marrow	HBB	Metabolism & mitochondria	E6V/E6V;E6V/?	LOF	BCL11A	Transcription & chromatin organization	intron/?	rs766432	-	Small	Sickle cell disease	-	-	Patients	-	1.2274e-09	0.96998	-0.0213517	-0.0329379	NA	NA	NA	Transcription
22936743	Patients	Bone marrow	HBB	Metabolism & mitochondria	E6V/E6V	LOF	BCL11A	Transcription & chromatin organization	intron/?	rs766432;rs10195871;rs6732518;rs10184550	-	Large	Sickle cell disease	-	-	Patients	-	1.2274e-09	0.96998	-0.0213517	-0.0329379	NA	NA	NA	Transcription
23409025	Patients	Bone marrow	HBB	Metabolism & mitochondria	E6V/?	LOF	BCL11A	Transcription & chromatin organization	intron/?	rs7557939;rs4671393;rs11886868;rs766432;rs1427407	-	Small	Sickle cell disease	-	-	-	-	1.2274e-09	0.96998	-0.0213517	-0.0329379	NA	NA	NA	Transcription
23465615	Patients	Bone marrow	HBB	Metabolism & mitochondria	E6V/E6V	LOF	BCL11A	Transcription & chromatin organization	intron/?	rs1427407;rs766432;rs11886868;rs4671393	-	Small	Sickle cell disease	-	-	-	-	1.2274e-09	0.96998	-0.0213517	-0.0329379	NA	NA	NA	Transcription
23606168	Patients	Bone marrow	HBB	Metabolism & mitochondria	E6V/?	LOF	BCL11A	Transcription & chromatin organization	intron/+;intron/intron	rs11886868;rs1427407;rs7557939	-	Large	Sickle cell disease	-	-	-	-	1.2274e-09	0.96998	-0.0213517	-0.0329379	NA	NA	NA	Transcription
24115442	Patients	Bone marrow	HBB	Metabolism & mitochondria	E6V/?	LOF	BCL11A	Transcription & chromatin organization	intron/?	rs1427407	-	Large	Sickle cell disease	-	-	-	-	1.2274e-09	0.96998	-0.0213517	-0.0329379	NA	NA	NA	Transcription
24581976	Patients	Bone marrow	HBB	Metabolism & mitochondria	E26K/E26K	LOF	BCL11A	Transcription & chromatin organization	intron/intron	rs4671393	-	Small	Beta-thalassemia	HBE	-	-	-	1.2274e-09	0.96998	-0.0213517	-0.0329379	NA	NA	NA	Transcription
24667352	Patients	Bone marrow	HBB	Metabolism & mitochondria	E6V/E6V	LOF	BCL11A	Transcription & chromatin organization	intron/?	rs4671393	-	Small	Sickle cell disease	-	-	-	-	1.2274e-09	0.96998	-0.0213517	-0.0329379	NA	NA	NA	Transcription
24829204	Patients	Bone marrow	HBB	Metabolism & mitochondria	-	LOF	BCL11A	Transcription & chromatin organization	intron/?	rs766432	-	Large	Beta-thalassemia	-	-	-	-	1.2274e-09	0.96998	-0.0213517	-0.0329379	NA	NA	NA	Transcription
24978191	Patients	Bone marrow	HBB	Metabolism & mitochondria	E6V/E6V	LOF	BCL11A	Transcription & chromatin organization	intron/?	rs4671393	-	Small	Sickle cell disease	-	-	-	-	1.2274e-09	0.96998	-0.0213517	-0.0329379	NA	NA	NA	Transcription
25042611	Patients	Bone marrow	HBB	Metabolism & mitochondria	E6V/?	LOF	BCL11A	Transcription & chromatin organization	intron/?	rs766432;rs10195871	-	Small	Sickle cell disease	-	-	Patients	-	1.2274e-09	0.96998	-0.0213517	-0.0329379	NA	NA	NA	Transcription
25084696	Patients	Bone marrow	HBB	Metabolism & mitochondria	E6V/?	LOF	BCL11A	Transcription & chromatin organization	intron/?	rs4671393	-	Small	Sickle cell disease	-	-	-	-	1.2274e-09	0.96998	-0.0213517	-0.0329379	NA	NA	NA	Transcription
25263325	Patients	Bone marrow	HBB	Metabolism & mitochondria	E6V/?	LOF	BCL11A	Transcription & chromatin organization	intron/+;intron/intron	rs11886868	-	Small	Sickle cell disease	-	-	-	-	1.2274e-09	0.96998	-0.0213517	-0.0329379	NA	NA	NA	Transcription
25372704	Patients	Bone marrow	HBB	Metabolism & mitochondria	E6V/?	LOF	BCL11A	Transcription & chromatin organization	intron/?	rs6545816	-	Small	Sickle cell disease	-	-	Patients	-	1.2274e-09	0.96998	-0.0213517	-0.0329379	NA	NA	NA	Transcription
25457385	Patients	Bone marrow	HBB	Metabolism & mitochondria	E6V/E6V	LOF	BCL11A	Transcription & chromatin organization	intron/intron	rs1427407	-	Small	Sickle cell disease	-	-	-	-	1.2274e-09	0.96998	-0.0213517	-0.0329379	NA	NA	NA	Transcription
25480500	Patients	Bone marrow	HBB	Metabolism & mitochondria	-	LOF	BCL11A	Transcription & chromatin organization	intron/intron	rs1427407;rs10189857	-	Large	Beta-thalassemia	-	-	-	-	1.2274e-09	0.96998	-0.0213517	-0.0329379	NA	NA	NA	Transcription
25488618	Patients	Bone marrow	HBB	Metabolism & mitochondria	E6V/E6V	LOF	BCL11A	Transcription & chromatin organization	intron/?	rs4671393	-	Small	Sickle cell disease	-	-	-	-	1.2274e-09	0.96998	-0.0213517	-0.0329379	NA	NA	NA	Transcription
25703683	Patients	Bone marrow	HBB	Metabolism & mitochondria	E6V/E6V	LOF	BCL11A	Transcription & chromatin organization	intron/?	rs1427407	-	Small	Sickle cell disease	-	-	-	-	1.2274e-09	0.96998	-0.0213517	-0.0329379	NA	NA	NA	Transcription
25703683	Patients	Bone marrow	HBB	Metabolism & mitochondria	E6V/E6V	LOF	BCL11A	Transcription & chromatin organization	intron/?	rs7606173	-	Small	Sickle cell disease	-	-	-	-	1.2274e-09	0.96998	-0.0213517	-0.0329379	NA	NA	NA	Transcription
25806420	Patients	Bone marrow	HBB	Metabolism & mitochondria	E6V/?	LOF	BCL11A	Transcription & chromatin organization	intron/?	rs11886868;rs4671393	-	Large	Sickle cell disease	-	-	-	-	1.2274e-09	0.96998	-0.0213517	-0.0329379	NA	NA	NA	Transcription
26393293	Patients	Bone marrow	HBB	Metabolism & mitochondria	E6V/E6V	LOF	BCL11A	Transcription & chromatin organization	intron/?	rs1427407	-	Small	Sickle cell disease	-	-	-	-	1.2274e-09	0.96998	-0.0213517	-0.0329379	NA	NA	NA	Transcription
26393293	Patients	Bone marrow	HBB	Metabolism & mitochondria	E6V/E6V	LOF	BCL11A	Transcription & chromatin organization	intron/?	rs7606173	-	Small	Sickle cell disease	-	-	-	-	1.2274e-09	0.96998	-0.0213517	-0.0329379	NA	NA	NA	Transcription
26888013	Patients	Bone marrow	HBB	Metabolism & mitochondria	E6V/E6V	LOF	BCL11A	Transcription & chromatin organization	intron/intron	rs11886868	-	Large	Sickle cell disease	-	-	-	-	1.2274e-09	0.96998	-0.0213517	-0.0329379	NA	NA	NA	Transcription
27009595	Patients	Bone marrow	HBB	Metabolism & mitochondria	E26K/?	LOF	BCL11A	Transcription & chromatin organization	intron/+;intron/intron	rs766432	-	Small	Beta-thalassemia	HBE	-	-	-	1.2274e-09	0.96998	-0.0213517	-0.0329379	NA	NA	NA	Transcription
27022141	Patients	Bone marrow	HBB	Metabolism & mitochondria	E6V/?	LOF	BCL11A	Transcription & chromatin organization	intron/+	rs10195871;rs1896294;rs1896295;rs45606437;rs6706648;rs6709302;rs6738440;rs766432	-	Large	Sickle cell disease	-	-	Patients	-	1.2274e-09	0.96998	-0.0213517	-0.0329379	NA	NA	NA	Transcription
27077760	Patients	Bone marrow	HBB	Metabolism & mitochondria	E6V/E6V	LOF	BCL11A	Transcription & chromatin organization	intron/+;intron/intron	rs11886868;rs46713939	-	Large	Sickle cell disease	-	-	-	-	1.2274e-09	0.96998	-0.0213517	-0.0329379	NA	NA	NA	Transcription
27098811	Patients	Bone marrow	HBB	Metabolism & mitochondria	E6V/?	LOF	BCL11A	Transcription & chromatin organization	intron/?	rs4671393	-	Small	Sickle cell disease	-	-	-	-	1.2274e-09	0.96998	-0.0213517	-0.0329379	NA	NA	NA	Transcription
27501013	Patients	Bone marrow	HBB	Metabolism & mitochondria	E6V/E6V	LOF	BCL11A	Transcription & chromatin organization	intron/?	rs1427407	-	Small	Sickle cell disease	-	-	-	-	1.2274e-09	0.96998	-0.0213517	-0.0329379	NA	NA	NA	Transcription
27658436	Patients	Bone marrow	HBB	Metabolism & mitochondria	E6V/?	LOF	BCL11A	Transcription & chromatin organization	intron/+;intron/intron	rs1427407	-	Small	Sickle cell disease	-	-	-	-	1.2274e-09	0.96998	-0.0213517	-0.0329379	NA	NA	NA	Transcription
27838552	Patients	Bone marrow	HBB	Metabolism & mitochondria	E6V/E6V	LOF	BCL11A	Transcription & chromatin organization	intron/+;intron/intron	rs1427407	-	Large	Sickle cell disease	-	-	-	-	1.2274e-09	0.96998	-0.0213517	-0.0329379	NA	NA	NA	Transcription
27838552	Patients	Bone marrow	HBB	Metabolism & mitochondria	E6V/E6V	LOF	BCL11A	Transcription & chromatin organization	intron/+;intron/intron	rs4671393	-	Large	Sickle cell disease	-	-	-	-	1.2274e-09	0.96998	-0.0213517	-0.0329379	NA	NA	NA	Transcription
28361591	Patients	Bone marrow	HBB	Metabolism & mitochondria	E6V/?	LOF	BCL11A	Transcription & chromatin organization	intron/?	rs10184550;rs7599488;rs4671393;rs189984760	-	Small	Sickle cell disease	-	-	-	-	1.2274e-09	0.96998	-0.0213517	-0.0329379	NA	NA	NA	Transcription
28669403	Patients	Bone marrow	HBB	Metabolism & mitochondria	-	LOF	BCL11A	Transcription & chromatin organization	intron/?	rs4671393	-	Small	Beta-thalassemia	-	-	-	-	1.2274e-09	0.96998	-0.0213517	-0.0329379	NA	NA	NA	Transcription
29437638	Patients	Bone marrow	HBB	Metabolism & mitochondria	E6V/?	LOF	BCL11A	Transcription & chromatin organization	intron/?	rs1427407	-	Small	Sickle cell disease	-	-	Patients	-	1.2274e-09	0.96998	-0.0213517	-0.0329379	NA	NA	NA	Transcription
29437638	Patients	Bone marrow	HBB	Metabolism & mitochondria	E6V/?	LOF	BCL11A	Transcription & chromatin organization	intron/?	rs6545816	-	Small	Sickle cell disease	-	-	Patients	-	1.2274e-09	0.96998	-0.0213517	-0.0329379	NA	NA	NA	Transcription
29879141	Patients	Bone marrow	HBB	Metabolism & mitochondria	E6V/?	LOF	BCL11A	Transcription & chromatin organization	intron/+;intron/intron	rs1427407	-	Small	Sickle cell disease	-	-	-	-	1.2274e-09	0.96998	-0.0213517	-0.0329379	NA	NA	NA	Transcription
29879141	Patients	Bone marrow	HBB	Metabolism & mitochondria	E6V/?	LOF	BCL11A	Transcription & chromatin organization	intron/?	rs6545816	-	Small	Sickle cell disease	-	-	-	-	1.2274e-09	0.96998	-0.0213517	-0.0329379	NA	NA	NA	Transcription
30216683	Patients	Bone marrow	HBB	Metabolism & mitochondria	E6V/E6V;E6V/?	LOF	BCL11A	Transcription & chromatin organization	intron/+;intron/intron	rs1427407	-	Small	Sickle cell disease	-	-	-	-	1.2274e-09	0.96998	-0.0213517	-0.0329379	NA	NA	NA	Transcription
31478061	Patients	Bone marrow	HBB	Metabolism & mitochondria	E6V/E6V	LOF	BCL11A	Transcription & chromatin organization	intron/+;intron/intron	rs4671393;rs11886868	-	Small	Sickle cell disease	-	-	-	-	1.2274e-09	0.96998	-0.0213517	-0.0329379	NA	NA	NA	Transcription
31776727	Patients	Bone marrow	HBB	Metabolism & mitochondria	E26K/E26K	LOF	BCL11A	Transcription & chromatin organization	intron/+;intron/intron	rs4671393	-	Small	Beta-thalassemia	HBE	-	-	-	1.2274e-09	0.96998	-0.0213517	-0.0329379	NA	NA	NA	Transcription
32447424	Patients	Bone marrow	HBB	Metabolism & mitochondria	E6V/E6V	LOF	BCL11A	Transcription & chromatin organization	intron/+;intron/intron	rs1427407;rs766432;rs11886868;rs4671393;rs7557939	-	Large	Sickle cell disease	-	-	-	-	1.2274e-09	0.96998	-0.0213517	-0.0329379	NA	NA	NA	Transcription
32563256	Patients	Bone marrow	HBB	Metabolism & mitochondria	E6V/?	LOF	BCL11A	Transcription & chromatin organization	intron/?	rs4671393;rs1427407;rs11886868	-	Small	Sickle cell disease	-	-	-	-	1.2274e-09	0.96998	-0.0213517	-0.0329379	NA	NA	NA	Transcription
32631379	Patients	Bone marrow	HBB	Metabolism & mitochondria	E6V/?	LOF	BCL11A	Transcription & chromatin organization	intron/?	rs1427407	-	Small	Sickle cell disease	-	-	-	-	1.2274e-09	0.96998	-0.0213517	-0.0329379	NA	NA	NA	Transcription
32772141	Patients	Bone marrow	HBB	Metabolism & mitochondria	E6V/?	LOF	BCL11A	Transcription & chromatin organization	intron/+;intron/intron	rs11886868	-	Small	Sickle cell disease	-	-	-	-	1.2274e-09	0.96998	-0.0213517	-0.0329379	NA	NA	NA	Transcription
33073380	Patients	Bone marrow	HBB	Metabolism & mitochondria	E6V/?	LOF	BCL11A	Transcription & chromatin organization	intron/+;intron/intron	rs11886868	-	Small	Sickle cell disease	-	-	-	-	1.2274e-09	0.96998	-0.0213517	-0.0329379	NA	NA	NA	Transcription
33990643	Patients	Bone marrow	HBB	Metabolism & mitochondria	E26K/?	LOF	BCL11A	Transcription & chromatin organization	intron/+	rs766432	-	Small	Beta-thalassemia	HBE	-	-	-	1.2274e-09	0.96998	-0.0213517	-0.0329379	NA	NA	NA	Transcription
34069401	Patients	Bone marrow	HBB	Metabolism & mitochondria	E6V/?	LOF	BCL11A	Transcription & chromatin organization	intron/+;intron/intron	rs4671393;rs11886868;rs1427407;rs7557939	-	Large	Sickle cell disease	-	-	-	-	1.2274e-09	0.96998	-0.0213517	-0.0329379	NA	NA	NA	Transcription
34091621	Patients	Bone marrow	HBB	Metabolism & mitochondria	-	LOF	BCL11A	Transcription & chromatin organization	intron/+	rs766432	-	Small	Beta-thalassemia	-	-	-	-	1.2274e-09	0.96998	-0.0213517	-0.0329379	NA	NA	NA	Transcription
34204365	Patients	Bone marrow	HBB	Metabolism & mitochondria	E6V/?	LOF	BCL11A	Transcription & chromatin organization	intron/?	rs1019587;rs1427407;rs7606173	-	Small	Sickle cell disease	-	-	-	-	1.2274e-09	0.96998	-0.0213517	-0.0329379	NA	NA	NA	Transcription
34686692	Patients	Bone marrow	HBB	Metabolism & mitochondria	-	LOF	BCL11A	Transcription & chromatin organization	intron/+;intron/intron	rs1427407	-	Small	Beta-thalassemia	-	-	-	-	1.2274e-09	0.96998	-0.0213517	-0.0329379	NA	NA	NA	Transcription
34686692	Patients	Bone marrow	HBB	Metabolism & mitochondria	E6V/?	LOF	BCL11A	Transcription & chromatin organization	intron/+;intron/intron	rs1427407	-	Small	Sickle cell disease	-	-	-	-	1.2274e-09	0.96998	-0.0213517	-0.0329379	NA	NA	NA	Transcription
34204365	Patients	Bone marrow	HBB	Metabolism & mitochondria	E6V/?	LOF	BCL11A	Transcription & chromatin organization	S696S/?	rs7569946	-	Small	Sickle cell disease	-	-	-	-	1.2274e-09	0.96998	-0.0213517	-0.0329379	NA	NA	NA	Transcription
30182035	Cells	Bone marrow	HBB	Metabolism & mitochondria	-	LOF	BCL11A	Transcription & chromatin organization	-	-	LOF	Small	Beta-thalassemia	-	CD34+	-	-	1.2274e-09	0.96998	-0.0213517	-0.0329379	NA	NA	NA	Transcription
30911135	Cells	Bone marrow	HBB	Metabolism & mitochondria	-	LOF	BCL11A	Transcription & chromatin organization	intron/intron	-	LOF	Large	Beta-thalassemia	-	CD34+	-	-	1.2274e-09	0.96998	-0.0213517	-0.0329379	NA	NA	NA	Transcription
30911135	Cells	Bone marrow	HBB	Metabolism & mitochondria	E6V/?	LOF	BCL11A	Transcription & chromatin organization	intron/intron	-	LOF	Large	Sickle cell disease	-	CD34+	-	-	1.2274e-09	0.96998	-0.0213517	-0.0329379	NA	NA	NA	Transcription
32284612	Cells	Bone marrow	HBB	Metabolism & mitochondria	-	LOF	BCL11A	Transcription & chromatin organization	intron/intron	-	LOF	Large	Beta-thalassemia	-	CD34+	-	-	1.2274e-09	0.96998	-0.0213517	-0.0329379	NA	NA	NA	Transcription
32284612	Cells	Bone marrow	HBB	Metabolism & mitochondria	E6V/?	LOF	BCL11A	Transcription & chromatin organization	intron/intron	-	LOF	Large	Sickle cell disease	-	CD34+	-	-	1.2274e-09	0.96998	-0.0213517	-0.0329379	NA	NA	NA	Transcription
21156846	Cells	Bone marrow	HBB	Metabolism & mitochondria	-	LOF	BCL11A	Transcription & chromatin organization	silencing/silencing	-	LOF	Small	Beta-thalassemia	-	CD34+	-	-	1.2274e-09	0.96998	-0.0213517	-0.0329379	NA	NA	NA	Transcription
27599293	Cells	Bone marrow	HBB	Metabolism & mitochondria	E6V/?	LOF	BCL11A	Transcription & chromatin organization	silencing/silencing	-	LOF	Large	Sickle cell disease	-	CD34+	-	-	1.2274e-09	0.96998	-0.0213517	-0.0329379	NA	NA	NA	Transcription
30821197	Cells	Bone marrow	HBB	Metabolism & mitochondria	-	LOF	BCL11A	Transcription & chromatin organization	silencing/silencing	-	LOF	Small	Beta-thalassemia	-	-	-	-	1.2274e-09	0.96998	-0.0213517	-0.0329379	NA	NA	NA	Transcription
32300607	Cells	Bone marrow	HBB	Metabolism & mitochondria	E6V/?	LOF	BCL11A	Transcription & chromatin organization	silencing/silencing	-	LOF	Large	Sickle cell disease	-	CD34+	-	-	1.2274e-09	0.96998	-0.0213517	-0.0329379	NA	NA	NA	Transcription
33283989	Patients	Bone marrow	HBB	Metabolism & mitochondria	intron/+	LOF	BCL11A	Transcription & chromatin organization	deletion/deletion	-	LOF	Large	Beta-thalassemia	-	-	-	-	1.2274e-09	0.96998	-0.0213517	-0.0329379	NA	NA	NA	Transcription
33283989	Patients	Bone marrow	HBB	Metabolism & mitochondria	E6V/E6V	LOF	BCL11A	Transcription & chromatin organization	deletion/deletion	-	LOF	Large	Sickle cell disease	-	-	-	-	1.2274e-09	0.96998	-0.0213517	-0.0329379	NA	NA	NA	Transcription
22271886	Patients	Bone marrow	HBB	Metabolism & mitochondria	Q40*/Q40*;Q40*/frameshift	LOF	BCL11A	Transcription & chromatin organization	intron/?	rs1427407;rs10189857	LOF	Small	Beta-thalassemia	-	-	-	-	1.2274e-09	0.96998	-0.0213517	-0.0329379	NA	NA	NA	Transcription
33283990	Patients	Bone marrow	HBB	Metabolism & mitochondria	E6V/E6V;E6V/?	LOF	BCL11A	Transcription & chromatin organization	silencing/silencing	-	LOF	Large	Sickle cell disease	-	-	-	-	1.2274e-09	0.96998	-0.0213517	-0.0329379	NA	NA	NA	Transcription
16886151	Patients	Bone marrow	HBB	Metabolism & mitochondria	E6V/E6V	LOF	BMP6	Signaling & stress response	intron/?	rs270387	-	Small	Sickle cell disease	-	-	-	-	1.2274e-09	0.75947	-0.0213517	-0.0512594	NA	NA	NA	Signaling & stress response
16886151	Patients	Bone marrow	HBB	Metabolism & mitochondria	E6V/E6V	LOF	BMP6	Signaling & stress response	intron/?	rs408505;rs449853	-	Large	Sickle cell disease	-	-	-	-	1.2274e-09	0.75947	-0.0213517	-0.0512594	NA	NA	NA	Signaling & stress response
16886151	Patients	Bone marrow	HBB	Metabolism & mitochondria	E6V/E6V	LOF	BMPR1A	Signaling & stress response	intron/?	rs6586039	-	Small	Sickle cell disease	-	-	-	-	1.2274e-09	0.90333	-0.0213517	-0.214036	NA	NA	NA	Signaling & stress response
11553004	Patients	Bone marrow	HBB	Metabolism & mitochondria	E6V/E6V	LOF	CBS	Metabolism & mitochondria	I278T/?	rs5742905	-	Large	Sickle cell disease	-	-	-	-	1.2274e-09	3.0799e-05	-0.0213517	NA	NA	NA	NA	Alternative pathway
19425063	Patients	Bone marrow	HBB	Metabolism & mitochondria	E6V/E6V	LOF	CCL5	Signaling & stress response	intron/?	-	LOF	Small	Sickle cell disease	-	-	-	-	1.2274e-09	0.0017516	-0.0213517	-0.0481065	NA	NA	NA	Signaling & stress response
12532229	Patients	Bone marrow	HBB	Metabolism & mitochondria	E6V/E6V	LOF	CCR5	Signaling & stress response	S185fs/+	rs333	LOF	Small	Sickle cell disease	-	-	-	-	1.2274e-09	4.3094e-10	-0.0213517	-0.000382614	NA	NA	NA	Signaling & stress response
32898326	Patients	Bone marrow	HBB	Metabolism & mitochondria	E6V/E6V	LOF	CLCN6	Drug and ion transport	-	-	-	Small	Sickle cell disease	-	-	-	-	1.2274e-09	6.1077e-08	-0.0213517	-0.0888187	NA	NA	NA	Other/unknown
27711207	Patients	Bone marrow	HBB	Metabolism & mitochondria	E6V/?	LOF	CUBN	Vesicle traffic	I3189V/?	rs111265129	-	Small	Sickle cell disease	-	-	-	-	1.2274e-09	4.6292e-42	-0.0213517	-0.0476305	NA	NA	NA	Other/unknown
32697331	Patients	Bone marrow	HBB	Metabolism & mitochondria	E6V/?	LOF	CYB5R3	Lipid and sterol biosynthesis & transport;Metabolism & mitochondria	T117S/+;T117S/T117S	rs1800457	LOF	Small	Sickle cell disease	-	-	Patients	-	1.2274e-09	0.00019204	-0.0213517	-0.0317671	NA	NA	NA	Same pathway
27022141	Patients	Bone marrow	HBB	Metabolism & mitochondria	E6V/?	LOF	EFTUD2	Translation & RNA processing	-	rs16971033;rs2289673;rs2304986	-	Large	Sickle cell disease	-	-	-	-	1.2274e-09	1	-0.0213517	-1.83462	NA	NA	NA	mRNA decay & translation
23422753	Patients	Bone marrow	HBB	Metabolism & mitochondria	E6V/?	LOF	ENPP1	Metabolism & mitochondria	Q173K/+;Q173K/Q173K	rs1044498	-	Small	Sickle cell disease	-	-	-	-	1.2274e-09	4.9944e-08	-0.0213517	-0.00966449	NA	NA	NA	Alternative pathway
26337355	Patients	Bone marrow	HBB	Metabolism & mitochondria	E6V/E6V	LOF	ENPP1	Metabolism & mitochondria	Q173K/Q173K	rs1044498	-	Large	Sickle cell disease	-	-	-	-	1.2274e-09	4.9944e-08	-0.0213517	-0.00966449	NA	NA	NA	Alternative pathway
27520094	Patients	Bone marrow	HBB	Metabolism & mitochondria	E6V/E6V	LOF	ENPP1	Metabolism & mitochondria	Q173K/+;Q173K/Q173K	rs1044498	-	Large	Sickle cell disease	-	-	-	-	1.2274e-09	4.9944e-08	-0.0213517	-0.00966449	NA	NA	NA	Alternative pathway
17299377	Patients	Bone marrow	HBB	Metabolism & mitochondria	E6V/E6V	LOF	FLT1	Cell polarity & morphogenesis;Signaling & stress response	intron/+	rs2182008	-	Large	Sickle cell disease	-	-	-	Hydroxyurea	1.2274e-09	0.99983	-0.0213517	0.0327052	NA	NA	NA	Signaling & stress response
17299377	Patients	Bone marrow	HBB	Metabolism & mitochondria	E6V/E6V	LOF	FLT1	Cell polarity & morphogenesis;Signaling & stress response	intron/intron	rs2387634	-	Small	Sickle cell disease	-	-	-	Hydroxyurea	1.2274e-09	0.99983	-0.0213517	0.0327052	NA	NA	NA	Signaling & stress response
17299377	Patients	Bone marrow	HBB	Metabolism & mitochondria	E6V/E6V	LOF	FLT1	Cell polarity & morphogenesis;Signaling & stress response	intron/+;intron/intron	rs8002446	-	Small	Sickle cell disease	-	-	-	Hydroxyurea	1.2274e-09	0.99983	-0.0213517	0.0327052	NA	NA	NA	Signaling & stress response
17299377	Patients	Bone marrow	HBB	Metabolism & mitochondria	E6V/E6V	LOF	FLT1	Cell polarity & morphogenesis;Signaling & stress response	intron/intron	rs9319428	-	Large	Sickle cell disease	-	-	-	Hydroxyurea	1.2274e-09	0.99983	-0.0213517	0.0327052	NA	NA	NA	Signaling & stress response
17299377	Patients	Bone marrow	HBB	Metabolism & mitochondria	E6V/E6V	LOF	FLT1	Cell polarity & morphogenesis;Signaling & stress response	intron/intron	rs3751395	-	Small	Sickle cell disease	-	-	-	Hydroxyurea	1.2274e-09	0.99983	-0.0213517	0.0327052	NA	NA	NA	Signaling & stress response
17918249	Patients	Bone marrow	HBB	Metabolism & mitochondria	E6V/E6V	LOF	FLT1	Cell polarity & morphogenesis;Signaling & stress response	intron/?	rs9508026	-	Small	Sickle cell disease	-	-	-	-	1.2274e-09	0.99983	-0.0213517	0.0327052	NA	NA	NA	Signaling & stress response
17918249	Patients	Bone marrow	HBB	Metabolism & mitochondria	E6V/E6V	LOF	FLT1	Cell polarity & morphogenesis;Signaling & stress response	intron/?	rs2387632	-	Small	Sickle cell disease	-	-	-	-	1.2274e-09	0.99983	-0.0213517	0.0327052	NA	NA	NA	Signaling & stress response
31039620	Patients	Bone marrow	HBB	Metabolism & mitochondria	-	LOF	FLT1	Cell polarity & morphogenesis;Signaling & stress response	intron/+	rs2182008	-	Small	Beta-thalassemia	-	-	-	-	1.2274e-09	0.99983	-0.0213517	0.0327052	NA	NA	NA	Signaling & stress response
33073380	Patients	Bone marrow	HBB	Metabolism & mitochondria	E6V/?	LOF	FRMPD4	Cell polarity & morphogenesis	intron/?	rs16998911	-	Small	Sickle cell disease	-	-	-	-	1.2274e-09	1	-0.0213517	0.0480569	NA	NA	NA	Other/unknown
6510911	Patients	Bone marrow	HBB	Metabolism & mitochondria	E6V/E6V	LOF	G6PD	Metabolism & mitochondria	-	-	LOF	Small	Sickle cell disease	-	-	-	-	1.2274e-09	0.97158	-0.0213517	-0.0984728	NA	NA	NA	Alternative pathway
23606168	Patients	Bone marrow	HBB	Metabolism & mitochondria	E6V/?	LOF	G6PD	Metabolism & mitochondria	-	-	LOF	Large	Sickle cell disease	-	-	-	-	1.2274e-09	0.97158	-0.0213517	-0.0984728	NA	NA	NA	Alternative pathway
22679008	Patients	Bone marrow	HBB	Metabolism & mitochondria	E6V/?	LOF	GALNT13	Protein folding & glycosylation	-	rs799813;rs16833378	-	Small	Sickle cell disease	-	-	-	-	1.2274e-09	0.99066	-0.0213517	0.0119861	NA	NA	NA	Other/unknown
27022141	Patients	Bone marrow	HBB	Metabolism & mitochondria	E6V/?	LOF	GJC1	Drug and ion transport	-	rs1122109;rs2108393	-	Large	Sickle cell disease	-	-	-	-	1.2274e-09	0.98795	-0.0213517	-0.0698758	NA	NA	NA	Other/unknown
23422753	Patients	Bone marrow	HBB	Metabolism & mitochondria	E6V/?	LOF	GOLGB1	Vesicle traffic	Y1212C/+	rs3732410	-	Large	Sickle cell disease	-	-	-	-	1.2274e-09	9.2969e-12	-0.0213517	-0.0790047	NA	NA	NA	Other/unknown
17918249	Patients	Bone marrow	HBB	Metabolism & mitochondria	E6V/E6V	LOF	GPM6B	#N/A	intron/+;intron/intron	rs1005589	-	Small	Sickle cell disease	-	-	-	-	1.2274e-09	0.34626	-0.0213517	0.0584224	NA	NA	NA	Other/unknown
17918249	Patients	Bone marrow	HBB	Metabolism & mitochondria	E6V/E6V	LOF	GPM6B	#N/A	intron/+	rs11095629	-	Small	Sickle cell disease	-	-	-	-	1.2274e-09	0.34626	-0.0213517	0.0584224	NA	NA	NA	Other/unknown
17918249	Patients	Bone marrow	HBB	Metabolism & mitochondria	E6V/E6V	LOF	GPM6B	#N/A	intron/+	rs6654096	-	Small	Sickle cell disease	-	-	-	-	1.2274e-09	0.34626	-0.0213517	0.0584224	NA	NA	NA	Other/unknown
17299377	Patients	Bone marrow	HBB	Metabolism & mitochondria	E6V/E6V	LOF	HAO2	Metabolism & mitochondria	intron/+;intron/intron	rs10494225	-	Small	Sickle cell disease	-	-	-	Hydroxyurea	1.2274e-09	5.9977e-10	-0.0213517	-0.22493	NA	NA	NA	Alternative pathway
12902915	Patients	Bone marrow	HBB	Metabolism & mitochondria	E6V/?	LOF	HBA2	Metabolism & mitochondria	deletion/+;deletion/deletion	-	-	Large	Sickle cell disease	-	-	-	-	1.2274e-09	0.003063	-0.0213517	NA	yes	NA	NA	Same pathway
18026953	Patients	Bone marrow	HBB	Metabolism & mitochondria	E26K/?	LOF	HBA2	Metabolism & mitochondria	deletion/+	-	-	Large	Beta-thalassemia	HBE	-	-	-	1.2274e-09	0.003063	-0.0213517	NA	yes	NA	NA	Same pathway
6189508	Patients	Bone marrow	HBB	Metabolism & mitochondria	-	LOF	HBA2	Metabolism & mitochondria	amplification/+	-	GOF	Large	Beta-thalassemia	-	-	-	-	1.2274e-09	0.003063	-0.0213517	NA	yes	NA	NA	Same pathway
2998183	Patients	Bone marrow	HBB	Metabolism & mitochondria	E26K/?	LOF	HBA2	Metabolism & mitochondria	-	-	LOF	Large	Beta-thalassemia	HBE	-	-	-	1.2274e-09	0.003063	-0.0213517	NA	yes	NA	NA	Same pathway
6111635	Patients	Bone marrow	HBB	Metabolism & mitochondria	-	LOF	HBA2	Metabolism & mitochondria	?/+	-	LOF	Large	Beta-thalassemia	-	-	-	-	1.2274e-09	0.003063	-0.0213517	NA	yes	NA	NA	Same pathway
9858792	Patients	Bone marrow	HBB	Metabolism & mitochondria	E6V/E6V	LOF	HBA2	Metabolism & mitochondria	-	-	LOF	Small	Sickle cell disease	-	-	-	-	1.2274e-09	0.003063	-0.0213517	NA	yes	NA	NA	Same pathway
19280189	Patients	Bone marrow	HBB	Metabolism & mitochondria	E26K/?	LOF	HBA2	Metabolism & mitochondria	-	-	LOF	Small	Beta-thalassemia	HBE	-	-	-	1.2274e-09	0.003063	-0.0213517	NA	yes	NA	NA	Same pathway
19843387	Patients	Bone marrow	HBB	Metabolism & mitochondria	E26K/?	LOF	HBA2	Metabolism & mitochondria	-	-	LOF	Large	Beta-thalassemia	HBE	-	-	-	1.2274e-09	0.003063	-0.0213517	NA	yes	NA	NA	Same pathway
25238043	Patients	Bone marrow	HBB	Metabolism & mitochondria	E26K/?	LOF	HBA2	Metabolism & mitochondria	-	-	LOF	Large	Beta-thalassemia	HBE	-	-	-	1.2274e-09	0.003063	-0.0213517	NA	yes	NA	NA	Same pathway
856359	Patients	Bone marrow	HBB	Metabolism & mitochondria	E6V/E6V	LOF	HBA2	Metabolism & mitochondria	deletion/?	-	LOF	Small	Sickle cell disease	-	-	-	-	1.2274e-09	0.003063	-0.0213517	NA	yes	NA	NA	Same pathway
2417644	Patients	Bone marrow	HBB	Metabolism & mitochondria	E6V/?	LOF	HBA2	Metabolism & mitochondria	deletion/deletion	-	LOF	Large	Sickle cell disease	-	-	-	-	1.2274e-09	0.003063	-0.0213517	NA	yes	NA	NA	Same pathway
2420134	Patients	Bone marrow	HBB	Metabolism & mitochondria	E6V/E6V	LOF	HBA2	Metabolism & mitochondria	deletion/+;deletion/deletion	-	LOF	Small	Sickle cell disease	-	-	-	-	1.2274e-09	0.003063	-0.0213517	NA	yes	NA	NA	Same pathway
2430154	Patients	Bone marrow	HBB	Metabolism & mitochondria	E6V/E6V	LOF	HBA2	Metabolism & mitochondria	deletion/deletion	-	LOF	-	Sickle cell disease	-	-	-	-	1.2274e-09	0.003063	-0.0213517	NA	yes	NA	NA	Same pathway
2441597	Patients	Bone marrow	HBB	Metabolism & mitochondria	E6V/E6V	LOF	HBA2	Metabolism & mitochondria	deletion/+;deletion/deletion	-	LOF	Small	Sickle cell disease	-	-	-	-	1.2274e-09	0.003063	-0.0213517	NA	yes	NA	NA	Same pathway
2473806	Patients	Bone marrow	HBB	Metabolism & mitochondria	Q39*/Q39*	LOF	HBA2	Metabolism & mitochondria	deletion/deletion;M1E/?	-	LOF	Large	Beta-thalassemia	-	-	-	-	1.2274e-09	0.003063	-0.0213517	NA	yes	NA	NA	Same pathway
2475188	Patients	Bone marrow	HBB	Metabolism & mitochondria	E6V/E6V	LOF	HBA2	Metabolism & mitochondria	deletion/deletion	-	LOF	Large	Sickle cell disease	-	-	-	-	1.2274e-09	0.003063	-0.0213517	NA	yes	NA	NA	Same pathway
2581999	Patients	Bone marrow	HBB	Metabolism & mitochondria	E6V/E6V	LOF	HBA2	Metabolism & mitochondria	deletion/deletion	-	LOF	Large	Sickle cell disease	-	-	-	-	1.2274e-09	0.003063	-0.0213517	NA	yes	NA	NA	Same pathway
2827816	Patients	Bone marrow	HBB	Metabolism & mitochondria	E6V/E6V	LOF	HBA2	Metabolism & mitochondria	deletion/+;deletion/deletion	-	LOF	Small	Sickle cell disease	-	-	-	-	1.2274e-09	0.003063	-0.0213517	NA	yes	NA	NA	Same pathway
2903765	Patients	Bone marrow	HBB	Metabolism & mitochondria	-	LOF	HBA2	Metabolism & mitochondria	deletion/+	-	LOF	Large	Beta-thalassemia	-	-	-	-	1.2274e-09	0.003063	-0.0213517	NA	yes	NA	NA	Same pathway
3167204	Patients	Bone marrow	HBB	Metabolism & mitochondria	E6V/E6V	LOF	HBA2	Metabolism & mitochondria	deletion/+;deletion/deletion	-	LOF	Large	Sickle cell disease	-	-	-	-	1.2274e-09	0.003063	-0.0213517	NA	yes	NA	NA	Same pathway
3596599	Patients	Bone marrow	HBB	Metabolism & mitochondria	-	LOF	HBA2	Metabolism & mitochondria	deletion/+;deletion/deletion	-	LOF	Large	Beta-thalassemia	-	-	-	-	1.2274e-09	0.003063	-0.0213517	NA	yes	NA	NA	Same pathway
3719102	Patients	Bone marrow	HBB	Metabolism & mitochondria	E6V/E6V	LOF	HBA2	Metabolism & mitochondria	deletion/+	-	LOF	Large	Sickle cell disease	-	-	-	-	1.2274e-09	0.003063	-0.0213517	NA	yes	NA	NA	Same pathway
6172710	Patients	Bone marrow	HBB	Metabolism & mitochondria	E6V/E6V	LOF	HBA2	Metabolism & mitochondria	deletion/+;deletion/deletion	-	LOF	Large	Sickle cell disease	-	-	-	-	1.2274e-09	0.003063	-0.0213517	NA	yes	NA	NA	Same pathway
6176865	Patients	Bone marrow	HBB	Metabolism & mitochondria	E6V/?	LOF	HBA2	Metabolism & mitochondria	deletion/+;deletion/deletion	-	LOF	Large	Sickle cell disease	-	-	-	-	1.2274e-09	0.003063	-0.0213517	NA	yes	NA	NA	Same pathway
6191017	Patients	Bone marrow	HBB	Metabolism & mitochondria	-	LOF	HBA2	Metabolism & mitochondria	deletion/deletion	-	LOF	Large	Beta-thalassemia	-	-	-	-	1.2274e-09	0.003063	-0.0213517	NA	yes	NA	NA	Same pathway
6207871	Patients	Bone marrow	HBB	Metabolism & mitochondria	E6V/E6V	LOF	HBA2	Metabolism & mitochondria	deletion/+;deletion/deletion	-	LOF	Small	Sickle cell disease	-	-	-	-	1.2274e-09	0.003063	-0.0213517	NA	yes	NA	NA	Same pathway
6297530	Patients	Bone marrow	HBB	Metabolism & mitochondria	-	LOF	HBA2	Metabolism & mitochondria	deletion/+;deletion/deletion	-	LOF	Large	Beta-thalassemia	-	-	-	-	1.2274e-09	0.003063	-0.0213517	NA	yes	NA	NA	Same pathway
6307429	Patients	Bone marrow	HBB	Metabolism & mitochondria	E6V/E6V	LOF	HBA2	Metabolism & mitochondria	deletion/+;deletion/deletion	-	LOF	Large	Sickle cell disease	-	-	-	-	1.2274e-09	0.003063	-0.0213517	NA	yes	NA	NA	Same pathway
6639889	Patients	Bone marrow	HBB	Metabolism & mitochondria	E6V/E6V	LOF	HBA2	Metabolism & mitochondria	deletion/deletion	-	LOF	Small	Sickle cell disease	-	-	-	-	1.2274e-09	0.003063	-0.0213517	NA	yes	NA	NA	Same pathway
6639911	Patients	Bone marrow	HBB	Metabolism & mitochondria	E6V/E6V	LOF	HBA2	Metabolism & mitochondria	deletion/deletion	-	LOF	Large	Sickle cell disease	-	-	-	-	1.2274e-09	0.003063	-0.0213517	NA	yes	NA	NA	Same pathway
6690472	Patients	Bone marrow	HBB	Metabolism & mitochondria	E6V/?	LOF	HBA2	Metabolism & mitochondria	deletion/+;deletion/deletion	-	LOF	Large	Sickle cell disease	-	-	-	-	1.2274e-09	0.003063	-0.0213517	NA	yes	NA	NA	Same pathway
6866027	Patients	Bone marrow	HBB	Metabolism & mitochondria	E6V/E6V	LOF	HBA2	Metabolism & mitochondria	deletion/deletion	-	LOF	Small	Sickle cell disease	-	-	-	-	1.2274e-09	0.003063	-0.0213517	NA	yes	NA	NA	Same pathway
7509151	Patients	Bone marrow	HBB	Metabolism & mitochondria	-	LOF	HBA2	Metabolism & mitochondria	deletion/+	-	LOF	Large	Beta-thalassemia	-	-	-	-	1.2274e-09	0.003063	-0.0213517	NA	yes	NA	NA	Same pathway
7532353	Patients	Bone marrow	HBB	Metabolism & mitochondria	E6V/E6V	LOF	HBA2	Metabolism & mitochondria	deletion/?	-	LOF	Small	Sickle cell disease	-	-	-	-	1.2274e-09	0.003063	-0.0213517	NA	yes	NA	NA	Same pathway
7606007	Patients	Bone marrow	HBB	Metabolism & mitochondria	E6V/?	LOF	HBA2	Metabolism & mitochondria	deletion/+;deletion/deletion	-	LOF	Large	Sickle cell disease	-	-	-	-	1.2274e-09	0.003063	-0.0213517	NA	yes	NA	NA	Same pathway
8178798	Patients	Bone marrow	HBB	Metabolism & mitochondria	E6V/E6V	LOF	HBA2	Metabolism & mitochondria	deletion/+;deletion/deletion	-	LOF	Large	Sickle cell disease	Stroke	-	-	-	1.2274e-09	0.003063	-0.0213517	NA	yes	NA	NA	Same pathway
8435425	Patients	Bone marrow	HBB	Metabolism & mitochondria	E6V/E6V	LOF	HBA2	Metabolism & mitochondria	deletion/deletion	-	LOF	Small	Sickle cell disease	-	-	-	-	1.2274e-09	0.003063	-0.0213517	NA	yes	NA	NA	Same pathway
8454472	Patients	Bone marrow	HBB	Metabolism & mitochondria	E6V/E6V	LOF	HBA2	Metabolism & mitochondria	deletion/deletion	-	LOF	Large	Sickle cell disease	-	-	-	-	1.2274e-09	0.003063	-0.0213517	NA	yes	NA	NA	Same pathway
8638648	Patients	Bone marrow	HBB	Metabolism & mitochondria	E6V/E6V	LOF	HBA2	Metabolism & mitochondria	deletion/deletion	-	LOF	Small	Sickle cell disease	-	-	-	-	1.2274e-09	0.003063	-0.0213517	NA	yes	NA	NA	Same pathway
8781453	Patients	Bone marrow	HBB	Metabolism & mitochondria	E6V/?	LOF	HBA2	Metabolism & mitochondria	deletion/+;deletion/deletion	-	LOF	Large	Sickle cell disease	-	-	-	-	1.2274e-09	0.003063	-0.0213517	NA	yes	NA	NA	Same pathway
8813088	Patients	Bone marrow	HBB	Metabolism & mitochondria	E6V/E6V	LOF	HBA2	Metabolism & mitochondria	deletion/+;deletion/deletion	-	LOF	Large	Sickle cell disease	-	-	-	-	1.2274e-09	0.003063	-0.0213517	NA	yes	NA	NA	Same pathway
9002977	Patients	Bone marrow	HBB	Metabolism & mitochondria	E6V/E6V	LOF	HBA2	Metabolism & mitochondria	deletion/deletion	-	LOF	Large	Sickle cell disease	-	-	-	-	1.2274e-09	0.003063	-0.0213517	NA	yes	NA	NA	Same pathway
9322076	Patients	Bone marrow	HBB	Metabolism & mitochondria	E6V/E6V	LOF	HBA2	Metabolism & mitochondria	deletion/deletion	-	LOF	Large	Sickle cell disease	-	-	-	-	1.2274e-09	0.003063	-0.0213517	NA	yes	NA	NA	Same pathway
9414296	Patients	Bone marrow	HBB	Metabolism & mitochondria	E6V/E6V	LOF	HBA2	Metabolism & mitochondria	deletion/+;deletion/deletion	-	LOF	Large	Sickle cell disease	Stroke	-	-	-	1.2274e-09	0.003063	-0.0213517	NA	yes	NA	NA	Same pathway
9604545	Patients	Bone marrow	HBB	Metabolism & mitochondria	E6V/E6V	LOF	HBA2	Metabolism & mitochondria	deletion/+;deletion/deletion	-	LOF	Large	Sickle cell disease	-	-	-	-	1.2274e-09	0.003063	-0.0213517	NA	yes	NA	NA	Same pathway
10232687	Patients	Bone marrow	HBB	Metabolism & mitochondria	E6V/E6V	LOF	HBA2	Metabolism & mitochondria	deletion/+;deletion/deletion	-	LOF	Small	Sickle cell disease	-	-	-	-	1.2274e-09	0.003063	-0.0213517	NA	yes	NA	NA	Same pathway
11007050	Patients	Bone marrow	HBB	Metabolism & mitochondria	E6V/E6V	LOF	HBA2	Metabolism & mitochondria	deletion/+;deletion/deletion	-	LOF	Small	Sickle cell disease	-	-	-	-	1.2274e-09	0.003063	-0.0213517	NA	yes	NA	NA	Same pathway
11833853	Patients	Bone marrow	HBB	Metabolism & mitochondria	-	LOF	HBA2	Metabolism & mitochondria	deletion/?	-	LOF	Large	Beta-thalassemia	-	-	-	-	1.2274e-09	0.003063	-0.0213517	NA	yes	NA	NA	Same pathway
18461136	Patients	Bone marrow	HBB	Metabolism & mitochondria	E6V/E6V	LOF	HBA2	Metabolism & mitochondria	deletion/+;deletion/deletion	-	LOF	Large	Sickle cell disease	-	-	-	-	1.2274e-09	0.003063	-0.0213517	NA	yes	NA	NA	Same pathway
18772456	Patients	Bone marrow	HBB	Metabolism & mitochondria	E6V/E6V	LOF	HBA2	Metabolism & mitochondria	deletion/+;deletion/deletion	-	LOF	Large	Sickle cell disease	-	-	-	-	1.2274e-09	0.003063	-0.0213517	NA	yes	NA	NA	Same pathway
19696200	Patients	Bone marrow	HBB	Metabolism & mitochondria	Q39*/Q39*	LOF	HBA2	Metabolism & mitochondria	deletion/+	-	LOF	Small	Beta-thalassemia	-	-	-	-	1.2274e-09	0.003063	-0.0213517	NA	yes	NA	NA	Same pathway
20598923	Patients	Bone marrow	HBB	Metabolism & mitochondria	E6V/E6V	LOF	HBA2	Metabolism & mitochondria	deletion/+;deletion/deletion	-	LOF	Large	Sickle cell disease	-	-	-	-	1.2274e-09	0.003063	-0.0213517	NA	yes	NA	NA	Same pathway
21068435	Patients	Bone marrow	HBB	Metabolism & mitochondria	E6V/E6V	LOF	HBA2	Metabolism & mitochondria	deletion/?	-	LOF	Small	Sickle cell disease	-	-	-	-	1.2274e-09	0.003063	-0.0213517	NA	yes	NA	NA	Same pathway
21077759	Patients	Bone marrow	HBB	Metabolism & mitochondria	E6V/E6V	LOF	HBA2	Metabolism & mitochondria	deletion/+;deletion/deletion	-	LOF	Large	Sickle cell disease	-	-	-	-	1.2274e-09	0.003063	-0.0213517	NA	yes	NA	NA	Same pathway
21515823	Patients	Bone marrow	HBB	Metabolism & mitochondria	E6V/?	LOF	HBA2	Metabolism & mitochondria	deletion/?	-	LOF	Large	Sickle cell disease	Stroke	-	-	-	1.2274e-09	0.003063	-0.0213517	NA	yes	NA	NA	Same pathway
21993677	Patients	Bone marrow	HBB	Metabolism & mitochondria	E6V/E6V;E6V/?	LOF	HBA2	Metabolism & mitochondria	deletion/+;deletion/deletion	-	LOF	Large	Sickle cell disease	-	-	-	-	1.2274e-09	0.003063	-0.0213517	NA	yes	NA	NA	Same pathway
22065975	Patients	Bone marrow	HBB	Metabolism & mitochondria	E6V/E6V	LOF	HBA2	Metabolism & mitochondria	deletion/+;deletion/deletion	-	LOF	Small	Sickle cell disease	-	-	-	-	1.2274e-09	0.003063	-0.0213517	NA	yes	NA	NA	Same pathway
22271886	Patients	Bone marrow	HBB	Metabolism & mitochondria	Q40*/Q40*;Q40*/frameshift	LOF	HBA2	Metabolism & mitochondria	deletion/deletion	-	LOF	Small	Beta-thalassemia	-	-	-	-	1.2274e-09	0.003063	-0.0213517	NA	yes	NA	NA	Same pathway
22322941	Patients	Bone marrow	HBB	Metabolism & mitochondria	E6V/?	LOF	HBA2	Metabolism & mitochondria	deletion/+;deletion/deletion	-	LOF	Small	Sickle cell disease	-	-	-	-	1.2274e-09	0.003063	-0.0213517	NA	yes	NA	NA	Same pathway
22983573	Patients	Bone marrow	HBB	Metabolism & mitochondria	E6V/E6V	LOF	HBA2	Metabolism & mitochondria	deletion/+;deletion/deletion	-	LOF	Small	Sickle cell disease	-	-	-	-	1.2274e-09	0.003063	-0.0213517	NA	yes	NA	NA	Same pathway
23049447	Patients	Bone marrow	HBB	Metabolism & mitochondria	E6V/?	LOF	HBA2	Metabolism & mitochondria	deletion/?	-	LOF	Large	Sickle cell disease	-	-	-	-	1.2274e-09	0.003063	-0.0213517	NA	yes	NA	NA	Same pathway
23606168	Patients	Bone marrow	HBB	Metabolism & mitochondria	E6V/?	LOF	HBA2	Metabolism & mitochondria	deletion/?	-	LOF	Small	Sickle cell disease	-	-	-	-	1.2274e-09	0.003063	-0.0213517	NA	yes	NA	NA	Same pathway
23691341	Patients	Bone marrow	HBB	Metabolism & mitochondria	E6V/E6V	LOF	HBA2	Metabolism & mitochondria	deletion/+;deletion/deletion	-	LOF	Small	Sickle cell disease	-	-	-	-	1.2274e-09	0.003063	-0.0213517	NA	yes	NA	NA	Same pathway
24004554	Patients	Bone marrow	HBB	Metabolism & mitochondria	E6V/?	LOF	HBA2	Metabolism & mitochondria	deletion/+;deletion/deletion	-	LOF	Small	Sickle cell disease	-	-	-	-	1.2274e-09	0.003063	-0.0213517	NA	yes	NA	NA	Same pathway
24330217	Patients	Bone marrow	HBB	Metabolism & mitochondria	E6V/?	LOF	HBA2	Metabolism & mitochondria	deletion/?	-	LOF	Small	Sickle cell disease	-	-	-	-	1.2274e-09	0.003063	-0.0213517	NA	yes	NA	NA	Same pathway
24361300	Patients	Bone marrow	HBB	Metabolism & mitochondria	E6V/E6V	LOF	HBA2	Metabolism & mitochondria	deletion/+;deletion/deletion	-	LOF	Large	Sickle cell disease	-	-	-	-	1.2274e-09	0.003063	-0.0213517	NA	yes	NA	NA	Same pathway
24395608	Patients	Bone marrow	HBB	Metabolism & mitochondria	E6V/?	LOF	HBA2	Metabolism & mitochondria	deletion/+;deletion/deletion	-	LOF	Large	Sickle cell disease	-	-	-	-	1.2274e-09	0.003063	-0.0213517	NA	yes	NA	NA	Same pathway
24666344	Patients	Bone marrow	HBB	Metabolism & mitochondria	E6V/E6V	LOF	HBA2	Metabolism & mitochondria	deletion/+;deletion/deletion	-	LOF	Small	Sickle cell disease	-	-	-	-	1.2274e-09	0.003063	-0.0213517	NA	yes	NA	NA	Same pathway
24829204	Patients	Bone marrow	HBB	Metabolism & mitochondria	-	LOF	HBA2	Metabolism & mitochondria	deletion/deletion	-	LOF	Large	Beta-thalassemia	-	-	-	-	1.2274e-09	0.003063	-0.0213517	NA	yes	NA	NA	Same pathway
24978191	Patients	Bone marrow	HBB	Metabolism & mitochondria	E6V/E6V	LOF	HBA2	Metabolism & mitochondria	deletion/+;deletion/deletion	-	LOF	Small	Sickle cell disease	-	-	-	-	1.2274e-09	0.003063	-0.0213517	NA	yes	NA	NA	Same pathway
25175566	Patients	Bone marrow	HBB	Metabolism & mitochondria	E6V/?	LOF	HBA2	Metabolism & mitochondria	deletion/+;deletion/deletion	-	LOF	Large	Sickle cell disease	-	-	-	-	1.2274e-09	0.003063	-0.0213517	NA	yes	NA	NA	Same pathway
25480500	Patients	Bone marrow	HBB	Metabolism & mitochondria	-	LOF	HBA2	Metabolism & mitochondria	deletion/deletion	-	LOF	Large	Beta-thalassemia	-	-	-	-	1.2274e-09	0.003063	-0.0213517	NA	yes	NA	NA	Same pathway
26072930	Patients	Bone marrow	HBB	Metabolism & mitochondria	E6V/E6V	LOF	HBA2	Metabolism & mitochondria	deletion/+;deletion/deletion	-	LOF	Small	Sickle cell disease	-	-	-	-	1.2274e-09	0.003063	-0.0213517	NA	yes	NA	NA	Same pathway
26124820	Patients	Bone marrow	HBB	Metabolism & mitochondria	E6V/E6V	LOF	HBA2	Metabolism & mitochondria	deletion/+;deletion/deletion	-	LOF	Small	Sickle cell disease	-	-	-	-	1.2274e-09	0.003063	-0.0213517	NA	yes	NA	NA	Same pathway
26543529	Patients	Bone marrow	HBB	Metabolism & mitochondria	E6V/?	LOF	HBA2	Metabolism & mitochondria	deletion/+;deletion/deletion	-	LOF	Small	Sickle cell disease	-	-	-	-	1.2274e-09	0.003063	-0.0213517	NA	yes	NA	NA	Same pathway
27520094	Patients	Bone marrow	HBB	Metabolism & mitochondria	E6V/E6V	LOF	HBA2	Metabolism & mitochondria	deletion/+;deletion/deletion	-	LOF	Large	Sickle cell disease	-	-	-	-	1.2274e-09	0.003063	-0.0213517	NA	yes	NA	NA	Same pathway
27658436	Patients	Bone marrow	HBB	Metabolism & mitochondria	E6V/?	LOF	HBA2	Metabolism & mitochondria	deletion/+;deletion/deletion	-	LOF	Small	Sickle cell disease	-	-	-	-	1.2274e-09	0.003063	-0.0213517	NA	yes	NA	NA	Same pathway
28097791	Patients	Bone marrow	HBB	Metabolism & mitochondria	E6V/E6V	LOF	HBA2	Metabolism & mitochondria	deletion/+;deletion/deletion	-	LOF	Small	Sickle cell disease	-	-	-	-	1.2274e-09	0.003063	-0.0213517	NA	yes	NA	NA	Same pathway
28276593	Patients	Bone marrow	HBB	Metabolism & mitochondria	E6V/?	LOF	HBA2	Metabolism & mitochondria	deletion/deletion	-	LOF	Large	Sickle cell disease	-	-	-	-	1.2274e-09	0.003063	-0.0213517	NA	yes	NA	NA	Same pathway
28466968	Patients	Bone marrow	HBB	Metabolism & mitochondria	E6V/E6V	LOF	HBA2	Metabolism & mitochondria	deletion/?	-	LOF	Small	Sickle cell disease	-	-	-	-	1.2274e-09	0.003063	-0.0213517	NA	yes	NA	NA	Same pathway
28669403	Patients	Bone marrow	HBB	Metabolism & mitochondria	-	LOF	HBA2	Metabolism & mitochondria	deletion/?	-	LOF	Small	Beta-thalassemia	-	-	-	-	1.2274e-09	0.003063	-0.0213517	NA	yes	NA	NA	Same pathway
29555644	Patients	Bone marrow	HBB	Metabolism & mitochondria	E6V/E6V	LOF	HBA2	Metabolism & mitochondria	deletion/+;deletion/deletion	-	LOF	Small	Sickle cell disease	-	-	-	-	1.2274e-09	0.003063	-0.0213517	NA	yes	NA	NA	Same pathway
29590102	Patients	Bone marrow	HBB	Metabolism & mitochondria	E6V/E6V	LOF	HBA2	Metabolism & mitochondria	deletion/deletion	-	LOF	Small	Sickle cell disease	-	-	-	-	1.2274e-09	0.003063	-0.0213517	NA	yes	NA	NA	Same pathway
30129219	Patients	Bone marrow	HBB	Metabolism & mitochondria	E6V/E6V	LOF	HBA2	Metabolism & mitochondria	deletion/+;deletion/deletion	-	LOF	Small	Sickle cell disease	-	-	-	-	1.2274e-09	0.003063	-0.0213517	NA	yes	NA	NA	Same pathway
30204261	Patients	Bone marrow	HBB	Metabolism & mitochondria	E6V/?	LOF	HBA2	Metabolism & mitochondria	deletion/+;deletion/deletion	-	LOF	Small	Sickle cell disease	-	-	-	-	1.2274e-09	0.003063	-0.0213517	NA	yes	NA	NA	Same pathway
30630972	Patients	Bone marrow	HBB	Metabolism & mitochondria	E6V/E6K	LOF	HBA2	Metabolism & mitochondria	deletion/+;deletion/deletion	-	LOF	Large	Sickle cell disease	-	-	-	-	1.2274e-09	0.003063	-0.0213517	NA	yes	NA	NA	Same pathway
31308915	Patients	Bone marrow	HBB	Metabolism & mitochondria	E6V/E6V	LOF	HBA2	Metabolism & mitochondria	deletion/deletion	-	LOF	Large	Sickle cell disease	-	-	-	-	1.2274e-09	0.003063	-0.0213517	NA	yes	NA	NA	Same pathway
31451441	Patients	Bone marrow	HBB	Metabolism & mitochondria	E6V/E6V	LOF	HBA2	Metabolism & mitochondria	deletion/deletion	-	LOF	Large	Sickle cell disease	-	-	-	-	1.2274e-09	0.003063	-0.0213517	NA	yes	NA	NA	Same pathway
31478061	Patients	Bone marrow	HBB	Metabolism & mitochondria	E6V/E6V	LOF	HBA2	Metabolism & mitochondria	deletion/+;deletion/deletion	-	LOF	Small	Sickle cell disease	-	-	-	-	1.2274e-09	0.003063	-0.0213517	NA	yes	NA	NA	Same pathway
32158094	Patients	Bone marrow	HBB	Metabolism & mitochondria	E26K/?	LOF	HBA2	Metabolism & mitochondria	deletion/+;deletion/deletion	-	LOF	Large	Beta-thalassemia	HBE	-	-	-	1.2274e-09	0.003063	-0.0213517	NA	yes	NA	NA	Same pathway
32563256	Patients	Bone marrow	HBB	Metabolism & mitochondria	E6V/?	LOF	HBA2	Metabolism & mitochondria	deletion/?	-	LOF	Small	Sickle cell disease	-	-	-	-	1.2274e-09	0.003063	-0.0213517	NA	yes	NA	NA	Same pathway
32937882	Patients	Bone marrow	HBB	Metabolism & mitochondria	E6V/E6V	LOF	HBA2	Metabolism & mitochondria	deletion/+;deletion/deletion	-	LOF	Small	Sickle cell disease	-	-	-	-	1.2274e-09	0.003063	-0.0213517	NA	yes	NA	NA	Same pathway
33523291	Patients	Bone marrow	HBB	Metabolism & mitochondria	E6V/E6V	LOF	HBA2	Metabolism & mitochondria	deletion/+;deletion/deletion	-	LOF	Small	Sickle cell disease	-	-	-	-	1.2274e-09	0.003063	-0.0213517	NA	yes	NA	NA	Same pathway
33586016	Patients	Bone marrow	HBB	Metabolism & mitochondria	E6V/E6V	LOF	HBA2	Metabolism & mitochondria	deletion/+;deletion/deletion	-	LOF	Large	Sickle cell disease	-	-	-	-	1.2274e-09	0.003063	-0.0213517	NA	yes	NA	NA	Same pathway
33790942	Patients	Bone marrow	HBB	Metabolism & mitochondria	E6V/E6V	LOF	HBA2	Metabolism & mitochondria	deletion/deletion	-	LOF	Small	Sickle cell disease	-	-	-	-	1.2274e-09	0.003063	-0.0213517	NA	yes	NA	NA	Same pathway
33938598	Patients	Bone marrow	HBB	Metabolism & mitochondria	E6V/E6V	LOF	HBA2	Metabolism & mitochondria	deletion/+;deletion/deletion	-	LOF	Large	Sickle cell disease	-	-	-	-	1.2274e-09	0.003063	-0.0213517	NA	yes	NA	NA	Same pathway
22943111	Patients	Bone marrow	HBB	Metabolism & mitochondria	-	LOF	HBBP1	#N/A	intron/?	rs2071348	-	Small	Beta-thalassemia	-	-	-	-	1.2274e-09	NA	-0.0213517	NA	NA	NA	NA	Other/unknown
17918249	Patients	Bone marrow	HBB	Metabolism & mitochondria	E6V/E6V	LOF	HBE1	Metabolism & mitochondria	G-4929C/+;G-4929C/G-4929C	rs7130110	-	Small	Sickle cell disease	-	-	-	-	1.2274e-09	0.019963	-0.0213517	0.0768432	yes	NA	NA	Same complex
28851297	Patients	Bone marrow	HBB	Metabolism & mitochondria	Q39*/Q39*	LOF	HBG1	Metabolism & mitochondria	G-29A/G-29A	rs368698783	-	Small	Beta-thalassemia	-	-	-	-	1.2274e-09	0.56611	-0.0213517	NA	NA	NA	NA	Same pathway
21057501	Patients	Bone marrow	HBB	Metabolism & mitochondria	E6V/E6V	LOF	HBG1	Metabolism & mitochondria	C+5816T/?	rs10128556	-	Small	Sickle cell disease	-	-	-	-	1.2274e-09	0.56611	-0.0213517	NA	NA	NA	NA	Same pathway
21156846	Cells	Bone marrow	HBB	Metabolism & mitochondria	-	LOF	HBG1	Metabolism & mitochondria	amplification/amplification	-	GOF	Small	Beta-thalassemia	-	CD34+	-	-	1.2274e-09	0.56611	-0.0213517	NA	NA	NA	NA	Same pathway
25681747	Cells	Bone marrow	HBB	Metabolism & mitochondria	E6V/E6V	LOF	HBG1	Metabolism & mitochondria	amplification/amplification	-	GOF	Large	Sickle cell disease	-	CD34+	-	-	1.2274e-09	0.56611	-0.0213517	NA	NA	NA	NA	Same pathway
27525524	Cells	Bone marrow	HBB	Metabolism & mitochondria	E6V/E6V	LOF	HBG1	Metabolism & mitochondria	upstream/upstream	-	GOF	Large	Sickle cell disease	-	CD34+	-	-	1.2274e-09	0.56611	-0.0213517	NA	NA	NA	NA	Same pathway
31698466	Cells	Bone marrow	HBB	Metabolism & mitochondria	E6V/?	LOF	HBG1	Metabolism & mitochondria	upstream/?	-	GOF	Large	Sickle cell disease	-	CD34+	-	-	1.2274e-09	0.56611	-0.0213517	NA	NA	NA	NA	Same pathway
31911671	Cells	Bone marrow	HBB	Metabolism & mitochondria	-	LOF	HBG1	Metabolism & mitochondria	upstream/upstream	-	GOF	Large	Beta-thalassemia	-	CD34+	-	-	1.2274e-09	0.56611	-0.0213517	NA	NA	NA	NA	Same pathway
32917636	Cells	Bone marrow	HBB	Metabolism & mitochondria	E6V/E6V	LOF	HBG1	Metabolism & mitochondria	upstream/upstream	-	GOF	Large	Sickle cell disease	-	CD34+	-	-	1.2274e-09	0.56611	-0.0213517	NA	NA	NA	NA	Same pathway
33216968	Cells	Bone marrow	HBB	Metabolism & mitochondria	Q39*/Q39*	LOF	HBG1	Metabolism & mitochondria	upstream/upstream	-	GOF	Large	Beta-thalassemia	-	CD34+	-	-	1.2274e-09	0.56611	-0.0213517	NA	NA	NA	NA	Same pathway
28669403	Patients	Bone marrow	HBB	Metabolism & mitochondria	-	LOF	HBG1	Metabolism & mitochondria	G-29A/+;G-29A/G-29A	rs368698783	GOF	Small	Beta-thalassemia	-	-	Patients;K562	-	1.2274e-09	0.56611	-0.0213517	NA	NA	NA	NA	Same pathway
20183929	Patients	Bone marrow	HBB	Metabolism & mitochondria	E26K/?	LOF	HBG2	Metabolism & mitochondria	-	rs2071348;rs968856;rs3813727;rs10837707;rs10488676;rs2255519;rs7482144;rs2855039;rs2855122	-	Small	Beta-thalassemia	HBE	-	-	-	1.2274e-09	0.66982	-0.0213517	NA	NA	NA	NA	Same pathway
1281600	Patients	Bone marrow	HBB	Metabolism & mitochondria	E6V/E6V	LOF	HBG2	Metabolism & mitochondria	C-158T/?	rs7482144	-	Small	Sickle cell disease	-	-	-	-	1.2274e-09	0.66982	-0.0213517	NA	NA	NA	NA	Same pathway
1724976	Patients	Bone marrow	HBB	Metabolism & mitochondria	E6V/?	LOF	HBG2	Metabolism & mitochondria	C-158T/+;C-158T/C-158T	rs7482144	-	Small	Sickle cell disease	-	-	-	-	1.2274e-09	0.66982	-0.0213517	NA	NA	NA	NA	Same pathway
1996558	Patients	Bone marrow	HBB	Metabolism & mitochondria	E6V/E6V	LOF	HBG2	Metabolism & mitochondria	C-158T/+;C-158T/C-158T	rs7482144	-	Small	Sickle cell disease	-	-	-	-	1.2274e-09	0.66982	-0.0213517	NA	NA	NA	NA	Same pathway
2436649	Patients	Bone marrow	HBB	Metabolism & mitochondria	-	LOF	HBG2	Metabolism & mitochondria	C-158T/C-158T	rs7482144	-	Large	Beta-thalassemia	-	-	Patients	-	1.2274e-09	0.66982	-0.0213517	NA	NA	NA	NA	Same pathway
2473806	Patients	Bone marrow	HBB	Metabolism & mitochondria	frameshift/Q39*;frameshift/frameshift	LOF	HBG2	Metabolism & mitochondria	C-158T/+;C-158T/C-158T	rs7482144	-	Large	Beta-thalassemia	-	-	-	-	1.2274e-09	0.66982	-0.0213517	NA	NA	NA	NA	Same pathway
2903765	Patients	Bone marrow	HBB	Metabolism & mitochondria	-	LOF	HBG2	Metabolism & mitochondria	C-158T/C-158T	rs7482144	-	Large	Beta-thalassemia	-	-	-	-	1.2274e-09	0.66982	-0.0213517	NA	NA	NA	NA	Same pathway
4063531	Patients	Bone marrow	HBB	Metabolism & mitochondria	E6V/E6V	LOF	HBG2	Metabolism & mitochondria	C-158T/+;C-158T/C-158T	rs7482144	-	Large	Sickle cell disease	-	-	-	-	1.2274e-09	0.66982	-0.0213517	NA	NA	NA	NA	Same pathway
7686036	Patients	Bone marrow	HBB	Metabolism & mitochondria	E26K/?	LOF	HBG2	Metabolism & mitochondria	C-158T/C-158T	rs7482144	-	Large	Beta-thalassemia	HBE	-	-	-	1.2274e-09	0.66982	-0.0213517	NA	NA	NA	NA	Same pathway
11833853	Patients	Bone marrow	HBB	Metabolism & mitochondria	-	LOF	HBG2	Metabolism & mitochondria	C-158T/+;C-158T/C-158T	rs7482144	-	Large	Beta-thalassemia	-	-	-	-	1.2274e-09	0.66982	-0.0213517	NA	NA	NA	NA	Same pathway
15477200	Patients	Bone marrow	HBB	Metabolism & mitochondria	-	LOF	HBG2	Metabolism & mitochondria	C-158T/+;C-158T/C-158T	rs7482144	-	Large	Beta-thalassemia	-	-	-	Hydroxyurea	1.2274e-09	0.66982	-0.0213517	NA	NA	NA	NA	Same pathway
15876597	Patients	Bone marrow	HBB	Metabolism & mitochondria	E26K/?	LOF	HBG2	Metabolism & mitochondria	C-158T/+	rs7482144	-	Small	Beta-thalassemia	HBE	-	-	-	1.2274e-09	0.66982	-0.0213517	NA	NA	NA	NA	Same pathway
16243092	Patients	Bone marrow	HBB	Metabolism & mitochondria	E26K/?	LOF	HBG2	Metabolism & mitochondria	C-158T/C-158T	rs7482144	-	Large	Beta-thalassemia	HBE	-	-	-	1.2274e-09	0.66982	-0.0213517	NA	NA	NA	NA	Same pathway
17767159	Patients	Bone marrow	HBB	Metabolism & mitochondria	-	LOF	HBG2	Metabolism & mitochondria	C-158T/?	rs7482144	-	Large	Beta-thalassemia	-	-	Patients	-	1.2274e-09	0.66982	-0.0213517	NA	NA	NA	NA	Same pathway
17894837	Patients	Bone marrow	HBB	Metabolism & mitochondria	E26K/?	LOF	HBG2	Metabolism & mitochondria	C-158T/+;C-158T/C-158T	rs7482144	-	Large	Beta-thalassemia	HBE	-	-	-	1.2274e-09	0.66982	-0.0213517	NA	NA	NA	NA	Same pathway
17918249	Patients	Bone marrow	HBB	Metabolism & mitochondria	E6V/E6V	LOF	HBG2	Metabolism & mitochondria	C-158T/?	rs7482144	-	Small	Sickle cell disease	-	-	-	-	1.2274e-09	0.66982	-0.0213517	NA	NA	NA	NA	Same pathway
18667698	Patients	Bone marrow	HBB	Metabolism & mitochondria	E6V/?	LOF	HBG2	Metabolism & mitochondria	C-158T/+	rs7482144	-	Small	Sickle cell disease	-	-	-	-	1.2274e-09	0.66982	-0.0213517	NA	NA	NA	NA	Same pathway
18839276	Patients	Bone marrow	HBB	Metabolism & mitochondria	E26K/?	LOF	HBG2	Metabolism & mitochondria	C-158T/+;C-158T/C-158T	rs7482144	-	Small	Beta-thalassemia	HBE	-	-	-	1.2274e-09	0.66982	-0.0213517	NA	NA	NA	NA	Same pathway
19444645	Patients	Bone marrow	HBB	Metabolism & mitochondria	-	LOF	HBG2	Metabolism & mitochondria	C-158T/+;C-158T/C-158T	rs7482144	-	Large	Beta-thalassemia	-	-	-	-	1.2274e-09	0.66982	-0.0213517	NA	NA	NA	NA	Same pathway
21068433	Patients	Bone marrow	HBB	Metabolism & mitochondria	E6V/E6V	LOF	HBG2	Metabolism & mitochondria	C-158T/?	rs7482144	-	Large	Sickle cell disease	-	-	-	-	1.2274e-09	0.66982	-0.0213517	NA	NA	NA	NA	Same pathway
21144779	Patients	Bone marrow	HBB	Metabolism & mitochondria	deletion/deletion	LOF	HBG2	Metabolism & mitochondria	C-158T/C-158T	rs7482144	-	Small	Beta-thalassemia	-	-	-	-	1.2274e-09	0.66982	-0.0213517	NA	NA	NA	NA	Same pathway
21791466	Patients	Bone marrow	HBB	Metabolism & mitochondria	-	LOF	HBG2	Metabolism & mitochondria	C-158T/?	rs7482144	-	Small	Beta-thalassemia	-	-	-	-	1.2274e-09	0.66982	-0.0213517	NA	NA	NA	NA	Same pathway
22139998	Patients	Bone marrow	HBB	Metabolism & mitochondria	E6V/E6V;E6V/?	LOF	HBG2	Metabolism & mitochondria	C-158T/?	rs7482144	-	Large	Sickle cell disease	-	-	-	-	1.2274e-09	0.66982	-0.0213517	NA	NA	NA	NA	Same pathway
22271886	Patients	Bone marrow	HBB	Metabolism & mitochondria	Q40*/Q40*;Q40*/frameshift	LOF	HBG2	Metabolism & mitochondria	C-158T/+	rs7482144	-	Large	Beta-thalassemia	-	-	-	-	1.2274e-09	0.66982	-0.0213517	NA	NA	NA	NA	Same pathway
22348183	Patients	Bone marrow	HBB	Metabolism & mitochondria	E6V/E6V;E6V/?	LOF	HBG2	Metabolism & mitochondria	C-158T/+;C-158T/C-158T	rs7482144	-	Large	Sickle cell disease	-	-	-	-	1.2274e-09	0.66982	-0.0213517	NA	NA	NA	NA	Same pathway
23094636	Patients	Bone marrow	HBB	Metabolism & mitochondria	-	LOF	HBG2	Metabolism & mitochondria	C-158T/+	rs7482144	-	Large	Beta-thalassemia	-	-	-	-	1.2274e-09	0.66982	-0.0213517	NA	NA	NA	NA	Same pathway
23505600	Patients	Bone marrow	HBB	Metabolism & mitochondria	-	LOF	HBG2	Metabolism & mitochondria	C-158T/?	rs7482144	-	Large	Beta-thalassemia	-	-	-	-	1.2274e-09	0.66982	-0.0213517	NA	NA	NA	NA	Same pathway
23606168	Patients	Bone marrow	HBB	Metabolism & mitochondria	E6V/?	LOF	HBG2	Metabolism & mitochondria	C-158T/?	rs7482144	-	Small	Sickle cell disease	-	-	-	-	1.2274e-09	0.66982	-0.0213517	NA	NA	NA	NA	Same pathway
23675255	Patients	Bone marrow	HBB	Metabolism & mitochondria	E6V/E6V	LOF	HBG2	Metabolism & mitochondria	C-158T/C-158T	rs7482144	-	Large	Sickle cell disease	-	-	-	-	1.2274e-09	0.66982	-0.0213517	NA	NA	NA	NA	Same pathway
24488321	Patients	Bone marrow	HBB	Metabolism & mitochondria	-	LOF	HBG2	Metabolism & mitochondria	C-158T/C-158T	rs7482144	-	Large	Beta-thalassemia	-	-	-	-	1.2274e-09	0.66982	-0.0213517	NA	NA	NA	NA	Same pathway
24488321	Patients	Bone marrow	HBB	Metabolism & mitochondria	E6V/?	LOF	HBG2	Metabolism & mitochondria	C-158T/C-158T	rs7482144	-	Large	Sickle cell disease	-	-	-	-	1.2274e-09	0.66982	-0.0213517	NA	NA	NA	NA	Same pathway
24829204	Patients	Bone marrow	HBB	Metabolism & mitochondria	-	LOF	HBG2	Metabolism & mitochondria	C-158T/?	rs7482144	-	Large	Beta-thalassemia	-	-	-	-	1.2274e-09	0.66982	-0.0213517	NA	NA	NA	NA	Same pathway
25043956	Patients	Bone marrow	HBB	Metabolism & mitochondria	E26K/?	LOF	HBG2	Metabolism & mitochondria	C-158T/+;C-158T/C-158T	rs7482144	-	Small	Beta-thalassemia	HBE	-	-	-	1.2274e-09	0.66982	-0.0213517	NA	NA	NA	NA	Same pathway
25084696	Patients	Bone marrow	HBB	Metabolism & mitochondria	E6V/?	LOF	HBG2	Metabolism & mitochondria	C-158T/?	rs7482144	-	Small	Sickle cell disease	-	-	-	-	1.2274e-09	0.66982	-0.0213517	NA	NA	NA	NA	Same pathway
25238043	Patients	Bone marrow	HBB	Metabolism & mitochondria	E26K/?	LOF	HBG2	Metabolism & mitochondria	C-158T/?	rs7482144	-	Small	Beta-thalassemia	HBE	-	-	-	1.2274e-09	0.66982	-0.0213517	NA	NA	NA	NA	Same pathway
25263325	Patients	Bone marrow	HBB	Metabolism & mitochondria	E6V/?	LOF	HBG2	Metabolism & mitochondria	C-158T/?	rs7482144	-	Large	Sickle cell disease	-	-	-	-	1.2274e-09	0.66982	-0.0213517	NA	NA	NA	NA	Same pathway
25480500	Patients	Bone marrow	HBB	Metabolism & mitochondria	-	LOF	HBG2	Metabolism & mitochondria	C-158T/C-158T	rs7482144	-	Large	Beta-thalassemia	-	-	-	-	1.2274e-09	0.66982	-0.0213517	NA	NA	NA	NA	Same pathway
26024726	Patients	Bone marrow	HBB	Metabolism & mitochondria	-	LOF	HBG2	Metabolism & mitochondria	C-158T/+	rs7482144	-	Large	Beta-thalassemia	-	-	-	-	1.2274e-09	0.66982	-0.0213517	NA	NA	NA	NA	Same pathway
27009595	Patients	Bone marrow	HBB	Metabolism & mitochondria	E26K/?	LOF	HBG2	Metabolism & mitochondria	C-158T/+;C-158T/C-158T	rs7482144	-	Small	Beta-thalassemia	HBE	-	-	-	1.2274e-09	0.66982	-0.0213517	NA	NA	NA	NA	Same pathway
28875012	Patients	Bone marrow	HBB	Metabolism & mitochondria	-	LOF	HBG2	Metabolism & mitochondria	C-158T/+;C-158T/C-158T	rs7482144	-	Large	Beta-thalassemia	-	-	-	-	1.2274e-09	0.66982	-0.0213517	NA	NA	NA	NA	Same pathway
29067594	Patients	Bone marrow	HBB	Metabolism & mitochondria	E26K/?	LOF	HBG2	Metabolism & mitochondria	C-158T/+;C-158T/C-158T	rs7482144	-	Small	Beta-thalassemia	HBE	-	-	-	1.2274e-09	0.66982	-0.0213517	NA	NA	NA	NA	Same pathway
29437638	Patients	Bone marrow	HBB	Metabolism & mitochondria	E6V/?	LOF	HBG2	Metabolism & mitochondria	C-158T/?	rs7482144	-	Small	Sickle cell disease	-	-	Patients	-	1.2274e-09	0.66982	-0.0213517	NA	NA	NA	NA	Same pathway
30216683	Patients	Bone marrow	HBB	Metabolism & mitochondria	E6V/E6V;E6V/?	LOF	HBG2	Metabolism & mitochondria	C-158T/+;C-158T/C-158T	rs7482144	-	Large	Sickle cell disease	-	-	-	-	1.2274e-09	0.66982	-0.0213517	NA	NA	NA	NA	Same pathway
30498305	Patients	Bone marrow	HBB	Metabolism & mitochondria	-	LOF	HBG2	Metabolism & mitochondria	C-158T/+;C-158T/C-158T	rs7482144	-	Large	Beta-thalassemia	-	-	-	-	1.2274e-09	0.66982	-0.0213517	NA	NA	NA	NA	Same pathway
31478061	Patients	Bone marrow	HBB	Metabolism & mitochondria	E6V/E6V	LOF	HBG2	Metabolism & mitochondria	C-158T/+;C-158T/C-158T	rs7482144	-	Small	Sickle cell disease	-	-	-	-	1.2274e-09	0.66982	-0.0213517	NA	NA	NA	NA	Same pathway
32158094	Patients	Bone marrow	HBB	Metabolism & mitochondria	E26K/?	LOF	HBG2	Metabolism & mitochondria	C-158T/+;C-158T/C-158T	rs7482144	-	Large	Beta-thalassemia	HBE	-	-	-	1.2274e-09	0.66982	-0.0213517	NA	NA	NA	NA	Same pathway
32387854	Patients	Bone marrow	HBB	Metabolism & mitochondria	-	LOF	HBG2	Metabolism & mitochondria	C-158T/+;C-158T/C-158T	rs7482144	-	Small	Beta-thalassemia	-	-	-	-	1.2274e-09	0.66982	-0.0213517	NA	NA	NA	NA	Same pathway
34069401	Patients	Bone marrow	HBB	Metabolism & mitochondria	E6V/?	LOF	HBG2	Metabolism & mitochondria	C-158T/+	rs7482144	-	Large	Sickle cell disease	-	-	-	-	1.2274e-09	0.66982	-0.0213517	NA	NA	NA	NA	Same pathway
34091621	Patients	Bone marrow	HBB	Metabolism & mitochondria	-	LOF	HBG2	Metabolism & mitochondria	C-158T/+	rs7482144	-	Large	Beta-thalassemia	-	-	-	-	1.2274e-09	0.66982	-0.0213517	NA	NA	NA	NA	Same pathway
34686692	Patients	Bone marrow	HBB	Metabolism & mitochondria	-	LOF	HBG2	Metabolism & mitochondria	C-158T/C-158T	rs7482144	-	Small	Beta-thalassemia	-	-	-	-	1.2274e-09	0.66982	-0.0213517	NA	NA	NA	NA	Same pathway
27525524	Cells	Bone marrow	HBB	Metabolism & mitochondria	E6V/E6V	LOF	HBG2	Metabolism & mitochondria	upstream/upstream	-	GOF	Large	Sickle cell disease	-	CD34+	-	-	1.2274e-09	0.66982	-0.0213517	NA	NA	NA	NA	Same pathway
31698466	Cells	Bone marrow	HBB	Metabolism & mitochondria	E6V/?	LOF	HBG2	Metabolism & mitochondria	upstream/?	-	GOF	Large	Sickle cell disease	-	CD34+	-	-	1.2274e-09	0.66982	-0.0213517	NA	NA	NA	NA	Same pathway
32917636	Cells	Bone marrow	HBB	Metabolism & mitochondria	E6V/E6V	LOF	HBG2	Metabolism & mitochondria	upstream/upstream	-	GOF	Large	Sickle cell disease	-	CD34+	-	-	1.2274e-09	0.66982	-0.0213517	NA	NA	NA	NA	Same pathway
12517810	Patients	Bone marrow	HBB	Metabolism & mitochondria	E6V/E6V	LOF	HLA-A	Signaling & stress response	-	-	-	Small	Sickle cell disease	-	-	-	-	1.2274e-09	0.0013299	-0.0213517	-0.0289915	NA	NA	NA	Same pathway
10828044	Patients	Bone marrow	HBB	Metabolism & mitochondria	E6V/E6V	LOF	HLA-B	Signaling & stress response	-	-	-	Small	Sickle cell disease	-	-	-	-	1.2274e-09	3.8642e-05	-0.0213517	-0.03405	NA	NA	NA	Same pathway
12517810	Patients	Bone marrow	HBB	Metabolism & mitochondria	E6V/E6V	LOF	HLA-DPB1	Signaling & stress response	-	-	-	Small	Sickle cell disease	-	-	-	-	1.2274e-09	5.3254e-10	-0.0213517	0.0334995	NA	NA	NA	Signaling & stress response
10828044	Patients	Bone marrow	HBB	Metabolism & mitochondria	E6V/E6V	LOF	HLA-DQB1	Signaling & stress response	-	-	-	Small	Sickle cell disease	-	-	-	-	1.2274e-09	0.0089259	-0.0213517	0.145983	NA	NA	NA	Signaling & stress response
10828044	Patients	Bone marrow	HBB	Metabolism & mitochondria	E6V/E6V	LOF	HLA-DRB1	Signaling & stress response	-	-	-	Small	Sickle cell disease	-	-	-	-	1.2274e-09	0.0010997	-0.0213517	0.0433993	NA	NA	NA	Signaling & stress response
11872237	Patients	Bone marrow	HBB	Metabolism & mitochondria	E6V/E6V	LOF	HLA-DRB1	Signaling & stress response	-	-	-	Large	Sickle cell disease	-	-	-	-	1.2274e-09	0.0010997	-0.0213517	0.0433993	NA	NA	NA	Signaling & stress response
17961774	Patients	Bone marrow	HBB	Metabolism & mitochondria	E6V/E6V	LOF	HLA-E	Signaling & stress response	R107G/+;R107G/R107G	-	GOF	Small	Sickle cell disease	-	-	-	-	1.2274e-09	0.036773	-0.0213517	-0.0359399	NA	NA	NA	Signaling & stress response
33116199	Patients	Bone marrow	HBB	Metabolism & mitochondria	E6V/E6V	LOF	HMOX1	Metabolism & mitochondria	upstream/?	rs3074372;rs2071746	-	Small	Sickle cell disease	-	-	-	-	1.2274e-09	0.0096817	-0.0213517	0.0150737	NA	NA	NA	Alternative pathway
22966170	Patients	Bone marrow	HBB	Metabolism & mitochondria	E6V/?	LOF	HMOX1	Metabolism & mitochondria	GTGT-202GT/GTGT-202GT	rs3074372	GOF	Small	Sickle cell disease	-	-	-	-	1.2274e-09	0.0096817	-0.0213517	0.0150737	NA	NA	NA	Alternative pathway
23725037	Patients	Bone marrow	HBB	Metabolism & mitochondria	E6V/E6V	LOF	HMOX1	Metabolism & mitochondria	A-417T/A-417T	rs2071746	LOF	Large	Sickle cell disease	-	-	-	-	1.2274e-09	0.0096817	-0.0213517	0.0150737	NA	NA	NA	Alternative pathway
27022141	Patients	Bone marrow	HBB	Metabolism & mitochondria	E6V/?	LOF	JAZF1	Transcription & chromatin organization	intron/+	rs740127	-	Large	Sickle cell disease	-	-	-	-	1.2274e-09	0.89582	-0.0213517	-0.786816	NA	NA	NA	Transcription
17918249	Patients	Bone marrow	HBB	Metabolism & mitochondria	E6V/E6V	LOF	KDR	Cell polarity & morphogenesis;Signaling & stress response	intron/?	rs6554233	-	Small	Sickle cell disease	-	-	-	-	1.2274e-09	0.99982	-0.0213517	-0.110421	NA	NA	NA	Signaling & stress response
17918249	Patients	Bone marrow	HBB	Metabolism & mitochondria	E6V/E6V	LOF	KL	#N/A	intron/?	rs7982726	-	Small	Sickle cell disease	-	-	-	-	1.2274e-09	0.00022444	-0.0213517	0.0180615	NA	NA	NA	Other/unknown
28669403	Patients	Bone marrow	HBB	Metabolism & mitochondria	-	LOF	KLF1	Transcription & chromatin organization	-	-	-	Small	Beta-thalassemia	-	-	-	-	1.2274e-09	0.000358	-0.0213517	-0.159065	NA	NA	NA	Transcription
31115947	Patients	Bone marrow	HBB	Metabolism & mitochondria	intron/intron	LOF	KLF1	Transcription & chromatin organization	S323L/+	-	LOF	Large	Beta-thalassemia	-	-	-	-	1.2274e-09	0.000358	-0.0213517	-0.159065	NA	NA	NA	Transcription
24829204	Patients	Bone marrow	HBB	Metabolism & mitochondria	-	LOF	KLF1	Transcription & chromatin organization	-	-	LOF	Large	Beta-thalassemia	-	-	-	-	1.2274e-09	0.000358	-0.0213517	-0.159065	NA	NA	NA	Transcription
27282573	Patients	Bone marrow	HBB	Metabolism & mitochondria	E26K/E26K;E26K/?	LOF	KLF1	Transcription & chromatin organization	-	-	LOF	Large	Beta-thalassemia	HBE	-	-	-	1.2274e-09	0.000358	-0.0213517	-0.159065	NA	NA	NA	Transcription
31776727	Patients	Bone marrow	HBB	Metabolism & mitochondria	E26K/E26K	LOF	KLF1	Transcription & chromatin organization	-	-	LOF	Large	Beta-thalassemia	HBE	-	-	-	1.2274e-09	0.000358	-0.0213517	-0.159065	NA	NA	NA	Transcription
25694242	Patients	Bone marrow	HBB	Metabolism & mitochondria	E26K/E26K	LOF	KLF1	Transcription & chromatin organization	G176fs/+	rs483352838	LOF	Large	Beta-thalassemia	HBE	-	-	-	1.2274e-09	0.000358	-0.0213517	-0.159065	NA	NA	NA	Transcription
25694242	Patients	Bone marrow	HBB	Metabolism & mitochondria	E26K/E26K	LOF	KLF1	Transcription & chromatin organization	R328H/+	-	LOF	Small	Beta-thalassemia	HBE	-	-	-	1.2274e-09	0.000358	-0.0213517	-0.159065	NA	NA	NA	Transcription
25694242	Patients	Bone marrow	HBB	Metabolism & mitochondria	E26K/E26K	LOF	KLF1	Transcription & chromatin organization	T334R/+	-	LOF	Large	Beta-thalassemia	HBE	-	-	-	1.2274e-09	0.000358	-0.0213517	-0.159065	NA	NA	NA	Transcription
33013863	Patients	Bone marrow	HBB	Metabolism & mitochondria	E6V/?	LOF	KLRK1	Signaling & stress response	upstream/+;upstream/upstream	rs2246809;rs2617160;rs2617169	-	Small	Sickle cell disease	-	-	-	-	1.2274e-09	6.9812e-14	-0.0213517	0.0710946	NA	NA	NA	Signaling & stress response
14615367	Patients	Bone marrow	HBB	Metabolism & mitochondria	E6V/E6V	LOF	LDLR	Lipid and sterol biosynthesis & transport	A+1453G/?	rs5742911	-	Small	Sickle cell disease	Stroke	-	-	-	1.2274e-09	9.841e-24	-0.0213517	-0.189401	NA	NA	NA	Other/unknown
17600229	Patients	Bone marrow	HBB	Metabolism & mitochondria	E6V/E6V	LOF	LTC4S	Metabolism & mitochondria	A-349C/?	rs730012	-	Large	Sickle cell disease	Stroke	-	-	-	1.2274e-09	0.00084628	-0.0213517	-0.00113403	NA	NA	NA	Alternative pathway
17299377	Patients	Bone marrow	HBB	Metabolism & mitochondria	E6V/E6V	LOF	MAP3K5	Signaling & stress response	intron/intron	rs9483947	-	-	Sickle cell disease	-	-	-	Hydroxyurea	1.2274e-09	0.51964	-0.0213517	-0.000360137	NA	NA	NA	Signaling & stress response
17299377	Patients	Bone marrow	HBB	Metabolism & mitochondria	E6V/E6V	LOF	MAP3K5	Signaling & stress response	intron/intron	rs9376230	-	-	Sickle cell disease	-	-	-	Hydroxyurea	1.2274e-09	0.51964	-0.0213517	-0.000360137	NA	NA	NA	Signaling & stress response
17918249	Patients	Bone marrow	HBB	Metabolism & mitochondria	E6V/E6V	LOF	MAP3K7	Signaling & stress response	intron/?	rs1145729	-	Small	Sickle cell disease	-	-	-	-	1.2274e-09	0.99971	-0.0213517	-0.105957	NA	NA	NA	Signaling & stress response
24515990	Patients	Bone marrow	HBB	Metabolism & mitochondria	E6V/E6V	LOF	MAPK8	Signaling & stress response	intron/+;intron/intron	rs10857560	-	Large	Sickle cell disease	-	-	-	-	1.2274e-09	0.99823	-0.0213517	0.0475615	NA	NA	NA	Signaling & stress response
10482957	Patients	Bone marrow	HBB	Metabolism & mitochondria	E6V/E6V	LOF	MBL2	Signaling & stress response	G57E/+;E54D/+	-	GOF	Small	Sickle cell disease	-	-	-	-	1.2274e-09	0.0026836	-0.0213517	0.0967254	NA	NA	NA	Signaling & stress response
21057501	Patients	Bone marrow	HBB	Metabolism & mitochondria	E6V/E6V	LOF	MYB	Transcription & chromatin organization	S661L/?	rs112653372	-	Small	Sickle cell disease	-	-	-	-	1.2274e-09	0.81924	-0.0213517	-0.203477	NA	NA	NA	Same pathway
21057501	Patients	Bone marrow	HBB	Metabolism & mitochondria	E6V/E6V	LOF	MYB	Transcription & chromatin organization	G628E/?	rs113182184	-	Small	Sickle cell disease	-	-	-	-	1.2274e-09	0.81924	-0.0213517	-0.203477	NA	NA	NA	Same pathway
21057501	Patients	Bone marrow	HBB	Metabolism & mitochondria	E6V/E6V	LOF	MYB	Transcription & chromatin organization	E626A/?	rs73555746	-	Large	Sickle cell disease	-	-	-	-	1.2274e-09	0.81924	-0.0213517	-0.203477	NA	NA	NA	Same pathway
17592125	Patients	Bone marrow	HBB	Metabolism & mitochondria	-	LOF	MYB	Transcription & chromatin organization	upstream/?	rs9376090;rs52090909;rs9399137;rs9402685;rs11759553;rs4895440;rs4895441;rs9376092;rs9389269;rs9402686;rs9494142;rs9483788	-	Small	Beta-thalassemia	-	-	Patients;Erythrocytes	-	1.2274e-09	0.81924	-0.0213517	-0.203477	NA	NA	NA	Same pathway
17767159	Patients	Bone marrow	HBB	Metabolism & mitochondria	-	LOF	MYB	Transcription & chromatin organization	upstream/?	rs1320963;rs9399137	-	Large	Beta-thalassemia	-	-	Patients	-	1.2274e-09	0.81924	-0.0213517	-0.203477	NA	NA	NA	Same pathway
18667698	Patients	Bone marrow	HBB	Metabolism & mitochondria	E6V/?	LOF	MYB	Transcription & chromatin organization	T-83kbC/+	rs9399137	-	Small	Sickle cell disease	-	-	-	-	1.2274e-09	0.81924	-0.0213517	-0.203477	NA	NA	NA	Same pathway
18667698	Patients	Bone marrow	HBB	Metabolism & mitochondria	E6V/?	LOF	MYB	Transcription & chromatin organization	A-76kbG/?	rs4895441	-	Small	Sickle cell disease	-	-	Patients	-	1.2274e-09	0.81924	-0.0213517	-0.203477	NA	NA	NA	Same pathway
19148297	Patients	Bone marrow	HBB	Metabolism & mitochondria	E6V/E6V	LOF	MYB	Transcription & chromatin organization	T-83kbC/+	rs9399137	-	-	Sickle cell disease	-	-	-	-	1.2274e-09	0.81924	-0.0213517	-0.203477	NA	NA	NA	Same pathway
19696200	Patients	Bone marrow	HBB	Metabolism & mitochondria	Q39*/Q39*	LOF	MYB	Transcription & chromatin organization	A-83kbG/?	rs9389268	-	Small	Beta-thalassemia	-	-	-	-	1.2274e-09	0.81924	-0.0213517	-0.203477	NA	NA	NA	Same pathway
20018918	Patients	Bone marrow	HBB	Metabolism & mitochondria	E6V/?	LOF	MYB	Transcription & chromatin organization	upstream/?	rs9494145;rs9399137;rs4895441	-	Large	Sickle cell disease	-	-	Patients	-	1.2274e-09	0.81924	-0.0213517	-0.203477	NA	NA	NA	Same pathway
20183929	Patients	Bone marrow	HBB	Metabolism & mitochondria	E26K/?	LOF	MYB	Transcription & chromatin organization	upstream/?	rs4895441;rs7775698;rs9376092;rs9399137;rs9494145	-	Small	Beta-thalassemia	HBE	-	-	-	1.2274e-09	0.81924	-0.0213517	-0.203477	NA	NA	NA	Same pathway
21057501	Patients	Bone marrow	HBB	Metabolism & mitochondria	E6V/E6V	LOF	MYB	Transcription & chromatin organization	A-74kbG/?	rs114398597	-	Small	Sickle cell disease	-	-	-	-	1.2274e-09	0.81924	-0.0213517	-0.203477	NA	NA	NA	Same pathway
21057501	Patients	Bone marrow	HBB	Metabolism & mitochondria	E6V/E6V	LOF	MYB	Transcription & chromatin organization	G-74kbA/?	rs9402686	-	Large	Sickle cell disease	-	-	-	-	1.2274e-09	0.81924	-0.0213517	-0.203477	NA	NA	NA	Same pathway
21068433	Patients	Bone marrow	HBB	Metabolism & mitochondria	E6V/E6V	LOF	MYB	Transcription & chromatin organization	T-83kbC/+	rs9399137	-	Large	Sickle cell disease	-	-	Patients	-	1.2274e-09	0.81924	-0.0213517	-0.203477	NA	NA	NA	Same pathway
21068433	Patients	Bone marrow	HBB	Metabolism & mitochondria	E6V/E6V	LOF	MYB	Transcription & chromatin organization	upstream/?	rs9402686;rs9389269	-	Small	Sickle cell disease	-	-	Patients	-	1.2274e-09	0.81924	-0.0213517	-0.203477	NA	NA	NA	Same pathway
21326311	Patients	Bone marrow	HBB	Metabolism & mitochondria	E6V/?	LOF	MYB	Transcription & chromatin organization	T-83kbC/+	rs9399137	-	-	Sickle cell disease	-	-	-	-	1.2274e-09	0.81924	-0.0213517	-0.203477	NA	NA	NA	Same pathway
21385855	Patients	Bone marrow	HBB	Metabolism & mitochondria	E6V/?	LOF	MYB	Transcription & chromatin organization	T-83kbC/?	rs9399137	-	Small	Sickle cell disease	-	-	-	-	1.2274e-09	0.81924	-0.0213517	-0.203477	NA	NA	NA	Same pathway
22139998	Patients	Bone marrow	HBB	Metabolism & mitochondria	E6V/E6V;E6V/?	LOF	MYB	Transcription & chromatin organization	T-83kbC/?	rs9399137	-	Large	Sickle cell disease	-	-	Patients	-	1.2274e-09	0.81924	-0.0213517	-0.203477	NA	NA	NA	Same pathway
22271886	Patients	Bone marrow	HBB	Metabolism & mitochondria	Q40*/Q40*;Q40*/frameshift	LOF	MYB	Transcription & chromatin organization	A-76kbG/?	rs4895441	-	Small	Beta-thalassemia	-	-	-	-	1.2274e-09	0.81924	-0.0213517	-0.203477	NA	NA	NA	Same pathway
22936743	Patients	Bone marrow	HBB	Metabolism & mitochondria	E6V/E6V	LOF	MYB	Transcription & chromatin organization	upstream/?	rs9494145;rs9399137;rs4895441	-	Small	Sickle cell disease	-	-	Patients	-	1.2274e-09	0.81924	-0.0213517	-0.203477	NA	NA	NA	Same pathway
23094636	Patients	Bone marrow	HBB	Metabolism & mitochondria	-	LOF	MYB	Transcription & chromatin organization	A-76kbG/+	rs4895441	-	Large	Beta-thalassemia	-	-	-	-	1.2274e-09	0.81924	-0.0213517	-0.203477	NA	NA	NA	Same pathway
23606168	Patients	Bone marrow	HBB	Metabolism & mitochondria	E6V/?	LOF	MYB	Transcription & chromatin organization	T-83kbC/+;T-83kbC/T-83kbC	rs9399137	-	Large	Sickle cell disease	-	-	-	-	1.2274e-09	0.81924	-0.0213517	-0.203477	NA	NA	NA	Same pathway
24581976	Patients	Bone marrow	HBB	Metabolism & mitochondria	E26K/E26K	LOF	MYB	Transcription & chromatin organization	upstream/+;upstream/upstream	rs9399137;rs4895441	-	Small	Beta-thalassemia	HBE	-	-	-	1.2274e-09	0.81924	-0.0213517	-0.203477	NA	NA	NA	Same pathway
24667352	Patients	Bone marrow	HBB	Metabolism & mitochondria	E6V/E6V	LOF	MYB	Transcription & chromatin organization	T-71kbC/?	rs9494142	-	Small	Sickle cell disease	-	-	-	-	1.2274e-09	0.81924	-0.0213517	-0.203477	NA	NA	NA	Same pathway
24667352	Patients	Bone marrow	HBB	Metabolism & mitochondria	E6V/E6V	LOF	MYB	Transcription & chromatin organization	T-83kbC/?	rs9399137	-	Small	Sickle cell disease	-	-	-	-	1.2274e-09	0.81924	-0.0213517	-0.203477	NA	NA	NA	Same pathway
24829204	Patients	Bone marrow	HBB	Metabolism & mitochondria	-	LOF	MYB	Transcription & chromatin organization	T-83kbC/?	rs9399137	-	Large	Beta-thalassemia	-	-	-	-	1.2274e-09	0.81924	-0.0213517	-0.203477	NA	NA	NA	Same pathway
24978191	Patients	Bone marrow	HBB	Metabolism & mitochondria	E6V/E6V	LOF	MYB	Transcription & chromatin organization	T-83kbC/?	rs9399137	-	Small	Sickle cell disease	-	-	-	-	1.2274e-09	0.81924	-0.0213517	-0.203477	NA	NA	NA	Same pathway
25042611	Patients	Bone marrow	HBB	Metabolism & mitochondria	E6V/?	LOF	MYB	Transcription & chromatin organization	T-71kbC/?	rs9494145	-	Small	Sickle cell disease	-	-	-	-	1.2274e-09	0.81924	-0.0213517	-0.203477	NA	NA	NA	Same pathway
25069958	Patients	Bone marrow	HBB	Metabolism & mitochondria	E6V/?	LOF	MYB	Transcription & chromatin organization	upstream/?	rs35786788;rs66650371;rs9376090;rs9399137	-	Large	Sickle cell disease	-	-	-	-	1.2274e-09	0.81924	-0.0213517	-0.203477	NA	NA	NA	Same pathway
25069958	Patients	Bone marrow	HBB	Metabolism & mitochondria	E6V/?	LOF	MYB	Transcription & chromatin organization	upstream/?	rs4895441;rs9389269;rs9483788;rs9494142;rs9494145	-	Large	Sickle cell disease	-	-	-	-	1.2274e-09	0.81924	-0.0213517	-0.203477	NA	NA	NA	Same pathway
25263325	Patients	Bone marrow	HBB	Metabolism & mitochondria	E6V/?	LOF	MYB	Transcription & chromatin organization	TACTA-84kbTA/?	rs66650371	-	Large	Sickle cell disease	-	-	-	-	1.2274e-09	0.81924	-0.0213517	-0.203477	NA	NA	NA	Same pathway
25263325	Patients	Bone marrow	HBB	Metabolism & mitochondria	E6V/?	LOF	MYB	Transcription & chromatin organization	T-75kbC/?	rs9389269	-	Small	Sickle cell disease	-	-	-	-	1.2274e-09	0.81924	-0.0213517	-0.203477	NA	NA	NA	Same pathway
25372704	Patients	Bone marrow	HBB	Metabolism & mitochondria	E6V/?	LOF	MYB	Transcription & chromatin organization	T-71kbC/?	rs9494145	-	Small	Sickle cell disease	-	-	Patients	-	1.2274e-09	0.81924	-0.0213517	-0.203477	NA	NA	NA	Same pathway
25480500	Patients	Bone marrow	HBB	Metabolism & mitochondria	-	LOF	MYB	Transcription & chromatin organization	T-83kbC/T-83kbC	rs9399137	-	Large	Beta-thalassemia	-	-	-	-	1.2274e-09	0.81924	-0.0213517	-0.203477	NA	NA	NA	Same pathway
25488618	Patients	Bone marrow	HBB	Metabolism & mitochondria	E6V/E6V	LOF	MYB	Transcription & chromatin organization	T-83kbC/+	rs9399137	-	Small	Sickle cell disease	-	-	-	-	1.2274e-09	0.81924	-0.0213517	-0.203477	NA	NA	NA	Same pathway
25651163	Patients	Bone marrow	HBB	Metabolism & mitochondria	E6V/E6V	LOF	MYB	Transcription & chromatin organization	T-83kbC/+	rs9399137	-	Small	Sickle cell disease	-	-	-	-	1.2274e-09	0.81924	-0.0213517	-0.203477	NA	NA	NA	Same pathway
25806420	Patients	Bone marrow	HBB	Metabolism & mitochondria	E6V/?	LOF	MYB	Transcription & chromatin organization	A-76kbG/?	rs4895441	-	Small	Sickle cell disease	-	-	-	-	1.2274e-09	0.81924	-0.0213517	-0.203477	NA	NA	NA	Same pathway
25928412	Patients	Bone marrow	HBB	Metabolism & mitochondria	E6V/?	LOF	MYB	Transcription & chromatin organization	upstream/?	rs66650371;rs9399137;rs35786788	-	Small	Sickle cell disease	-	-	-	-	1.2274e-09	0.81924	-0.0213517	-0.203477	NA	NA	NA	Same pathway
25928412	Patients	Bone marrow	HBB	Metabolism & mitochondria	E6V/?	LOF	MYB	Transcription & chromatin organization	upstream/?	rs9494145;rs9483788	-	Small	Sickle cell disease	-	-	-	-	1.2274e-09	0.81924	-0.0213517	-0.203477	NA	NA	NA	Same pathway
26888013	Patients	Bone marrow	HBB	Metabolism & mitochondria	E6V/E6V	LOF	MYB	Transcription & chromatin organization	T-83kbC/+;T-83kbC/T-83kbC	rs9399137	-	Large	Sickle cell disease	-	-	-	-	1.2274e-09	0.81924	-0.0213517	-0.203477	NA	NA	NA	Same pathway
26888013	Patients	Bone marrow	HBB	Metabolism & mitochondria	E6V/E6V	LOF	MYB	Transcription & chromatin organization	T-91kbC/+;T-91kbC/T-91kbC	rs9376090	-	Large	Sickle cell disease	-	-	-	-	1.2274e-09	0.81924	-0.0213517	-0.203477	NA	NA	NA	Same pathway
26888013	Patients	Bone marrow	HBB	Metabolism & mitochondria	E6V/E6V	LOF	MYB	Transcription & chromatin organization	upstream/+;upstream/upstream	rs9389269;rs9402686	-	Large	Sickle cell disease	-	-	-	-	1.2274e-09	0.81924	-0.0213517	-0.203477	NA	NA	NA	Same pathway
27098811	Patients	Bone marrow	HBB	Metabolism & mitochondria	E6V/?	LOF	MYB	Transcription & chromatin organization	A-83kbG/?	rs9389268	-	Small	Sickle cell disease	-	-	-	-	1.2274e-09	0.81924	-0.0213517	-0.203477	NA	NA	NA	Same pathway
27838552	Patients	Bone marrow	HBB	Metabolism & mitochondria	E6V/E6V	LOF	MYB	Transcription & chromatin organization	upstream/+;upstream/upstream	rs9399137;rs9402686	-	Large	Sickle cell disease	-	-	-	-	1.2274e-09	0.81924	-0.0213517	-0.203477	NA	NA	NA	Same pathway
28160732	Patients	Bone marrow	HBB	Metabolism & mitochondria	-	LOF	MYB	Transcription & chromatin organization	A-76kbG/+;A-76kbG/A-76kbG	rs4895441	-	Small	Beta-thalassemia	-	-	-	-	1.2274e-09	0.81924	-0.0213517	-0.203477	NA	NA	NA	Same pathway
28361591	Patients	Bone marrow	HBB	Metabolism & mitochondria	E6V/?	LOF	MYB	Transcription & chromatin organization	upstream/?	rs9376090;rs7776054;rs9399137;rs9389268;rs4895440;rs4895441;rs9402686;rs9402685;rs6934903	-	Small	Sickle cell disease	-	-	-	-	1.2274e-09	0.81924	-0.0213517	-0.203477	NA	NA	NA	Same pathway
28669403	Patients	Bone marrow	HBB	Metabolism & mitochondria	-	LOF	MYB	Transcription & chromatin organization	T-83kbC/?	rs9399137	-	Small	Beta-thalassemia	-	-	-	-	1.2274e-09	0.81924	-0.0213517	-0.203477	NA	NA	NA	Same pathway
29437638	Patients	Bone marrow	HBB	Metabolism & mitochondria	E6V/?	LOF	MYB	Transcription & chromatin organization	TACTA-84kbTA/?	rs66650371	-	Small	Sickle cell disease	-	-	Patients	-	1.2274e-09	0.81924	-0.0213517	-0.203477	NA	NA	NA	Same pathway
29879141	Patients	Bone marrow	HBB	Metabolism & mitochondria	E6V/?	LOF	MYB	Transcription & chromatin organization	TACTA-84kbTA/+	rs66650371	-	Small	Sickle cell disease	-	-	-	-	1.2274e-09	0.81924	-0.0213517	-0.203477	NA	NA	NA	Same pathway
29879141	Patients	Bone marrow	HBB	Metabolism & mitochondria	E6V/?	LOF	MYB	Transcription & chromatin organization	G-75kbA/+	rs9402686	-	Small	Sickle cell disease	-	-	-	-	1.2274e-09	0.81924	-0.0213517	-0.203477	NA	NA	NA	Same pathway
30216683	Patients	Bone marrow	HBB	Metabolism & mitochondria	E6V/E6V;E6V/?	LOF	MYB	Transcription & chromatin organization	T-83kbC/+;T-83kbC/T-83kbC	rs9399137	-	Large	Sickle cell disease	-	-	-	-	1.2274e-09	0.81924	-0.0213517	-0.203477	NA	NA	NA	Same pathway
31776727	Patients	Bone marrow	HBB	Metabolism & mitochondria	E26K/E26K	LOF	MYB	Transcription & chromatin organization	upstream/+;upstream/upstream	rs9399137;rs4895441	-	Large	Beta-thalassemia	HBE	-	-	-	1.2274e-09	0.81924	-0.0213517	-0.203477	NA	NA	NA	Same pathway
32447424	Patients	Bone marrow	HBB	Metabolism & mitochondria	E6V/E6V	LOF	MYB	Transcription & chromatin organization	upstream/+;upstream/upstream	rs4895441;rs9402686;rs9494145	-	Small	Sickle cell disease	-	-	-	-	1.2274e-09	0.81924	-0.0213517	-0.203477	NA	NA	NA	Same pathway
32447424	Patients	Bone marrow	HBB	Metabolism & mitochondria	E6V/E6V	LOF	MYB	Transcription & chromatin organization	upstream/+;upstream/upstream	rs9399137;rs9402686;rs9494145;rs796512567	-	Small	Sickle cell disease	-	-	-	-	1.2274e-09	0.81924	-0.0213517	-0.203477	NA	NA	NA	Same pathway
32563256	Patients	Bone marrow	HBB	Metabolism & mitochondria	E6V/?	LOF	MYB	Transcription & chromatin organization	T-83kbC/?	rs9399137	-	Small	Sickle cell disease	-	-	-	-	1.2274e-09	0.81924	-0.0213517	-0.203477	NA	NA	NA	Same pathway
33990643	Patients	Bone marrow	HBB	Metabolism & mitochondria	E26K/?	LOF	MYB	Transcription & chromatin organization	T-83kbC/+;T-83kbC/T-83kbC	rs9399137	-	Small	Beta-thalassemia	HBE	-	-	-	1.2274e-09	0.81924	-0.0213517	-0.203477	NA	NA	NA	Same pathway
34069401	Patients	Bone marrow	HBB	Metabolism & mitochondria	E6V/?	LOF	MYB	Transcription & chromatin organization	TACTA-84kbTA/+	rs66650371	-	Small	Sickle cell disease	-	-	-	-	1.2274e-09	0.81924	-0.0213517	-0.203477	NA	NA	NA	Same pathway
34204365	Patients	Bone marrow	HBB	Metabolism & mitochondria	E6V/?	LOF	MYB	Transcription & chromatin organization	upstream/?	rs666750371;rs35959442;rs34778774;rs4895440	-	Small	Sickle cell disease	-	-	-	-	1.2274e-09	0.81924	-0.0213517	-0.203477	NA	NA	NA	Same pathway
34686692	Patients	Bone marrow	HBB	Metabolism & mitochondria	-	LOF	MYB	Transcription & chromatin organization	upstream/+;upstream/upstream	rs66650371;rs9399137	-	Small	Beta-thalassemia	-	-	-	-	1.2274e-09	0.81924	-0.0213517	-0.203477	NA	NA	NA	Same pathway
34686692	Patients	Bone marrow	HBB	Metabolism & mitochondria	E6V/?	LOF	MYB	Transcription & chromatin organization	upstream/+;upstream/upstream	rs66650371;rs9399137	-	Small	Sickle cell disease	-	-	-	-	1.2274e-09	0.81924	-0.0213517	-0.203477	NA	NA	NA	Same pathway
16861354	Patients	Bone marrow	HBB	Metabolism & mitochondria	-	LOF	MYB	Transcription & chromatin organization	-	-	LOF	Small	Beta-thalassemia	-	-	K562	-	1.2274e-09	0.81924	-0.0213517	-0.203477	NA	NA	NA	Same pathway
25084696	Patients	Bone marrow	HBB	Metabolism & mitochondria	E6V/?	LOF	MYB	Transcription & chromatin organization	A-76kbG/?	rs4895441	LOF	Small	Sickle cell disease	-	-	-	-	1.2274e-09	0.81924	-0.0213517	-0.203477	NA	NA	NA	Same pathway
17299377	Patients	Bone marrow	HBB	Metabolism & mitochondria	E6V/E6V	LOF	NOS1	Metabolism & mitochondria;Signaling & stress response	intron/intron	rs816361	-	Large	Sickle cell disease	-	-	-	Hydroxyurea	1.2274e-09	1	-0.0213517	-0.0737008	NA	NA	NA	Alternative pathway
17299377	Patients	Bone marrow	HBB	Metabolism & mitochondria	E6V/E6V	LOF	NOS1	Metabolism & mitochondria;Signaling & stress response	intron/intron	rs7309163	-	-	Sickle cell disease	-	-	-	Hydroxyurea	1.2274e-09	1	-0.0213517	-0.0737008	NA	NA	NA	Alternative pathway
17299377	Patients	Bone marrow	HBB	Metabolism & mitochondria	E6V/E6V	LOF	NOS1	Metabolism & mitochondria;Signaling & stress response	intron/intron	rs7977109	-	-	Sickle cell disease	-	-	-	Hydroxyurea	1.2274e-09	1	-0.0213517	-0.0737008	NA	NA	NA	Alternative pathway
17299377	Patients	Bone marrow	HBB	Metabolism & mitochondria	E6V/E6V	LOF	NOS1	Metabolism & mitochondria;Signaling & stress response	intron/intron	rs7977109	-	-	Sickle cell disease	-	-	-	Hydroxyurea	1.2274e-09	1	-0.0213517	-0.0737008	NA	NA	NA	Alternative pathway
17918249	Patients	Bone marrow	HBB	Metabolism & mitochondria	E6V/E6V	LOF	NOS1	Metabolism & mitochondria;Signaling & stress response	intron/?	rs3825102	-	Small	Sickle cell disease	-	-	-	-	1.2274e-09	1	-0.0213517	-0.0737008	NA	NA	NA	Alternative pathway
17299377	Patients	Bone marrow	HBB	Metabolism & mitochondria	E6V/E6V	LOF	NOS2	Metabolism & mitochondria;Signaling & stress response	intron/+	rs944725	-	Small	Sickle cell disease	-	-	-	Hydroxyurea	1.2274e-09	4.0277e-15	-0.0213517	-0.0168293	NA	NA	NA	Alternative pathway
17299377	Patients	Bone marrow	HBB	Metabolism & mitochondria	E6V/E6V	LOF	NOS2	Metabolism & mitochondria;Signaling & stress response	D385D/D385D	rs1137933	-	-	Sickle cell disease	-	-	-	Hydroxyurea	1.2274e-09	4.0277e-15	-0.0213517	-0.0168293	NA	NA	NA	Alternative pathway
17918249	Patients	Bone marrow	HBB	Metabolism & mitochondria	E6V/E6V	LOF	NOS3	Metabolism & mitochondria;Signaling & stress response	intron/?	rs743507	-	Small	Sickle cell disease	-	-	-	-	1.2274e-09	6.7246e-07	-0.0213517	0.0307713	NA	NA	NA	Alternative pathway
17918249	Patients	Bone marrow	HBB	Metabolism & mitochondria	E6V/E6V	LOF	NOS3	Metabolism & mitochondria;Signaling & stress response	intron/?	rs1808593	-	Small	Sickle cell disease	-	-	-	-	1.2274e-09	6.7246e-07	-0.0213517	0.0307713	NA	NA	NA	Alternative pathway
23406172	Patients	Bone marrow	HBB	Metabolism & mitochondria	E6V/?	LOF	NPRL3	#N/A	intron/?	rs7203560	-	Small	Sickle cell disease	-	-	Patients	-	1.2274e-09	0.19021	-0.0213517	NA	NA	NA	NA	Other/unknown
32898326	Patients	Bone marrow	HBB	Metabolism & mitochondria	E6V/E6V	LOF	OGDHL	Metabolism & mitochondria	-	-	-	Small	Sickle cell disease	-	-	-	-	1.2274e-09	9.6942e-10	-0.0213517	-0.0266145	NA	NA	NA	Uncharacterized functional relation
20018918	Patients	Bone marrow	HBB	Metabolism & mitochondria	E6V/?	LOF	OR51B6	Signaling & stress response	L172F/?	rs5006884	-	Large	Sickle cell disease	-	-	Patients	-	1.2274e-09	6.6815e-05	-0.0213517	NA	NA	NA	NA	Signaling & stress response
22139998	Patients	Bone marrow	HBB	Metabolism & mitochondria	E6V/E6V;E6V/?	LOF	OR51B6	Signaling & stress response	L172F/?	rs5006884	-	Large	Sickle cell disease	-	-	-	-	1.2274e-09	6.6815e-05	-0.0213517	NA	NA	NA	NA	Signaling & stress response
17299377	Patients	Bone marrow	HBB	Metabolism & mitochondria	E6V/E6V	LOF	PDE7B	Metabolism & mitochondria;Signaling & stress response	intron/intron	rs1480642	-	Small	Sickle cell disease	-	-	-	Hydroxyurea	1.2274e-09	0.54578	-0.0213517	0.00743215	yes	NA	NA	Same complex
17299377	Patients	Bone marrow	HBB	Metabolism & mitochondria	E6V/E6V	LOF	PDE7B	Metabolism & mitochondria;Signaling & stress response	intron/intron	rs9376173	-	Large	Sickle cell disease	-	-	-	Hydroxyurea	1.2274e-09	0.54578	-0.0213517	0.00743215	yes	NA	NA	Same complex
17299377	Patients	Bone marrow	HBB	Metabolism & mitochondria	E6V/E6V	LOF	PDE7B	Metabolism & mitochondria;Signaling & stress response	intron/intron	rs2327669	-	-	Sickle cell disease	-	-	-	Hydroxyurea	1.2274e-09	0.54578	-0.0213517	0.00743215	yes	NA	NA	Same complex
17299377	Patients	Bone marrow	HBB	Metabolism & mitochondria	E6V/E6V	LOF	PDE7B	Metabolism & mitochondria;Signaling & stress response	intron/+	rs11154849	-	-	Sickle cell disease	-	-	-	Hydroxyurea	1.2274e-09	0.54578	-0.0213517	0.00743215	yes	NA	NA	Same complex
17299377	Patients	Bone marrow	HBB	Metabolism & mitochondria	E6V/E6V	LOF	PDE7B	Metabolism & mitochondria;Signaling & stress response	intron/intron	rs487278	-	Large	Sickle cell disease	-	-	-	Hydroxyurea	1.2274e-09	0.54578	-0.0213517	0.00743215	yes	NA	NA	Same complex
27711207	Patients	Bone marrow	HBB	Metabolism & mitochondria	E6V/?	LOF	PKD1L2	Drug and ion transport	intron/?	rs76056952	-	Small	Sickle cell disease	-	-	-	-	1.2274e-09	2.0902e-05	-0.0213517	NA	NA	NA	NA	Other/unknown
25360671	Patients	Bone marrow	HBB	Metabolism & mitochondria	E6V/?	LOF	SALL2	Transcription & chromatin organization	P840R/?	rs61743453	-	Small	Sickle cell disease	-	-	Patients	Hydroxyurea	1.2274e-09	0.00013767	-0.0213517	-0.0525955	NA	NA	NA	Transcription
18318767	Patients	Bone marrow	HBB	Metabolism & mitochondria	E6V/E6V	LOF	SAR1A	Vesicle traffic	upstream/+	rs2310991;rs76901216;rs76901217;rs76901220;rs76901221	-	Small	Sickle cell disease	-	-	-	Hydroxycarbamide	1.2274e-09	0.37178	-0.0213517	-0.0730077	NA	NA	NA	Other/unknown
27022141	Patients	Bone marrow	HBB	Metabolism & mitochondria	E6V/?	LOF	SPARC	Cell polarity & morphogenesis	-	rs6874468;rs725937;rs7719521	-	Large	Sickle cell disease	-	-	-	-	1.2274e-09	0.89148	-0.0213517	0.00328067	NA	NA	NA	Other/unknown
16886151	Patients	Bone marrow	HBB	Metabolism & mitochondria	E6V/E6V	LOF	TGFBR3	Signaling & stress response	intron/?	rs2765888	-	Large	Sickle cell disease	-	-	-	-	1.2274e-09	0.0030577	-0.0213517	-0.0140829	NA	NA	NA	Signaling & stress response
14615367	Patients	Bone marrow	HBB	Metabolism & mitochondria	E6V/E6V	LOF	TNF	Signaling & stress response	G-311A/?	rs1800629	-	Small	Sickle cell disease	Stroke	-	-	-	1.2274e-09	0.8033	-0.0213517	0.0364381	NA	NA	NA	Signaling & stress response
17600229	Patients	Bone marrow	HBB	Metabolism & mitochondria	E6V/E6V	LOF	TNF	Signaling & stress response	G-311A/?	rs1800629	-	Large	Sickle cell disease	Stroke	-	-	-	1.2274e-09	0.8033	-0.0213517	0.0364381	NA	NA	NA	Signaling & stress response
27711207	Patients	Bone marrow	HBB	Metabolism & mitochondria	E6V/?	LOF	TOR2A	#N/A	R265W/?	rs114990094	-	Small	Sickle cell disease	-	-	-	-	1.2274e-09	0.13617	-0.0213517	-0.529556	NA	NA	NA	Other/unknown
17299377	Patients	Bone marrow	HBB	Metabolism & mitochondria	E6V/E6V	LOF	TOX	Transcription & chromatin organization	intron/+	rs172652	-	-	Sickle cell disease	-	-	-	Hydroxyurea	1.2274e-09	0.99869	-0.0213517	0.00242237	NA	NA	NA	Transcription
17299377	Patients	Bone marrow	HBB	Metabolism & mitochondria	E6V/E6V	LOF	TOX	Transcription & chromatin organization	intron/+	rs765587	-	Small	Sickle cell disease	-	-	-	Hydroxyurea	1.2274e-09	0.99869	-0.0213517	0.00242237	NA	NA	NA	Transcription
17299377	Patients	Bone marrow	HBB	Metabolism & mitochondria	E6V/E6V	LOF	TOX	Transcription & chromatin organization	intron/+	rs2693430	-	-	Sickle cell disease	-	-	-	Hydroxyurea	1.2274e-09	0.99869	-0.0213517	0.00242237	NA	NA	NA	Transcription
17299377	Patients	Bone marrow	HBB	Metabolism & mitochondria	E6V/E6V	LOF	TOX	Transcription & chromatin organization	intron/+	rs826729	-	-	Sickle cell disease	-	-	-	Hydroxyurea	1.2274e-09	0.99869	-0.0213517	0.00242237	NA	NA	NA	Transcription
17299377	Patients	Bone marrow	HBB	Metabolism & mitochondria	E6V/E6V	LOF	TOX	Transcription & chromatin organization	intron/+	rs12155519	-	-	Sickle cell disease	-	-	-	Hydroxyurea	1.2274e-09	0.99869	-0.0213517	0.00242237	NA	NA	NA	Transcription
17299377	Patients	Bone marrow	HBB	Metabolism & mitochondria	E6V/E6V	LOF	TOX	Transcription & chromatin organization	intron/+	rs9693712	-	-	Sickle cell disease	-	-	-	Hydroxyurea	1.2274e-09	0.99869	-0.0213517	0.00242237	NA	NA	NA	Transcription
17299377	Patients	Bone marrow	HBB	Metabolism & mitochondria	E6V/E6V	LOF	TOX	Transcription & chromatin organization	intron/+	rs380620	-	Small	Sickle cell disease	-	-	-	Hydroxyurea	1.2274e-09	0.99869	-0.0213517	0.00242237	NA	NA	NA	Transcription
17918249	Patients	Bone marrow	HBB	Metabolism & mitochondria	E6V/E6V	LOF	TOX	Transcription & chromatin organization	intron/+	rs389349	-	Small	Sickle cell disease	-	-	Patients	-	1.2274e-09	0.99869	-0.0213517	0.00242237	NA	NA	NA	Transcription
17918249	Patients	Bone marrow	HBB	Metabolism & mitochondria	E6V/E6V	LOF	TOX	Transcription & chromatin organization	intron/?	rs2594953	-	Small	Sickle cell disease	-	-	-	-	1.2274e-09	0.99869	-0.0213517	0.00242237	NA	NA	NA	Transcription
22558097	Patients	Bone marrow	HBB	Metabolism & mitochondria	E6V/?	LOF	UGT1A1	Lipid and sterol biosynthesis & transport;Metabolism & mitochondria	-	rs3755319;rs4148326	-	Small	Sickle cell disease	-	-	-	-	1.2274e-09	3.2577e-06	-0.0213517	0.0336095	NA	NA	NA	Alternative pathway
26543529	Patients	Bone marrow	HBB	Metabolism & mitochondria	E6V/?	LOF	UGT1A1	Lipid and sterol biosynthesis & transport;Metabolism & mitochondria	TATA-2716TA/+	-	-	Small	Sickle cell disease	-	-	-	-	1.2274e-09	3.2577e-06	-0.0213517	0.0336095	NA	NA	NA	Alternative pathway
12393616	Patients	Bone marrow	HBB	Metabolism & mitochondria	E6V/E6V	LOF	VCAM1	Signaling & stress response	G413A/+;G413A/G413A	rs3783613	-	Small	Sickle cell disease	Stroke	-	-	-	1.2274e-09	0.79791	-0.0213517	-0.0340762	NA	NA	NA	Signaling & stress response
33790942	Patients	Bone marrow	HBB	Metabolism & mitochondria	E6V/E6V	LOF	WNT7A	Cell polarity & morphogenesis;Signaling & stress response	intron/+	rs6795744	-	Small	Sickle cell disease	-	-	-	-	1.2274e-09	0.035773	-0.0213517	-0.0807039	NA	NA	NA	Signaling & stress response
31400611	Cells	-	HDAC1	Transcription & chromatin organization	silencing/silencing	LOF	DVL1	Signaling & stress response	deletion/?	-	LOF	Large	-	-	-	-	Pandacostat	0.61427	3.7313e-06	-0.12727	-0.172986	NA	NA	NA	Signaling & stress response
22496786	Cells	-	HDAC1	Transcription & chromatin organization	silencing/silencing	LOF	MAP1LC3B	Vesicle traffic	silencing/silencing	-	LOF	Small	-	-	Hep3B	-	-	0.61427	0.0019065	-0.12727	NA	NA	NA	NA	Other/unknown
22584896	Cells	-	HDAC7	Transcription & chromatin organization	silencing/silencing	LOF	AKAP12	Signaling & stress response	silencing/silencing	-	LOF	Small	-	-	Umbilical vein endothelial cells	-	-	0.99969	0.035666	-0.131611	-0.0353627	NA	NA	NA	Signaling & stress response
17847004	Patients	-	HFE	Drug and ion transport	C282Y/C282Y	-	BMP2	Signaling & stress response	T+6218C/?	rs235756	-	Small	Hemochromatosis	-	-	-	-	2.5587e-08	0.98799	NA	0.000762057	NA	NA	NA	Signaling & stress response
19879168	Patients	-	HFE	Drug and ion transport	C282Y/C282Y	-	BMP2	Signaling & stress response	T+6218C/?	rs235756	-	Small	Hemochromatosis	-	-	-	-	2.5587e-08	0.98799	NA	0.000762057	NA	NA	NA	Signaling & stress response
22773607	Patients	-	HFE	Drug and ion transport	C282Y/C282Y	-	CYBRD1	Drug and ion transport;Metabolism & mitochondria	upstream/?	rs884409;rs3806566;rs3806562	-	Small	Hemochromatosis	-	-	-	-	2.5587e-08	0.011568	NA	-0.0617563	NA	NA	NA	Alternative pathway
19673882	Patients	-	HFE	Drug and ion transport	C282Y/C282Y;H63D/C282Y;C282Y/+;H63D/+	-	CYBRD1	Drug and ion transport;Metabolism & mitochondria	T-86G/T-86G;T-86G/+	rs884409	LOF	Small	Hemochromatosis	-	-	-	-	2.5587e-08	0.011568	NA	-0.0617563	NA	NA	NA	Alternative pathway
25352340	Patients	-	HFE	Drug and ion transport	C282Y/C282Y	-	TFR2	Drug and ion transport	intron/?	rs7385804	-	Small	Hemochromatosis	-	-	-	-	2.5587e-08	1.2918e-09	NA	0.0252764	NA	NA	NA	Same complex
22885719	Patients	-	HFE	Drug and ion transport	-	-	TMPRSS6	Protein degradation	A736V/+;A736V/A736V	rs855791	LOF	Small	Hemochromatosis	-	-	-	-	2.5587e-08	4.1369e-10	NA	-0.000174682	NA	NA	NA	Protein degradation
22647378	Cells	-	HINT1	Metabolism & mitochondria	amplification/amplification	GOF	BCL2	Metabolism & mitochondria;Signaling & stress response	amplification/amplification	-	GOF	Large	-	-	SK-MEL28	-	-	0.0018235	0.55903	0.0332774	-0.003559	NA	NA	NA	Uncharacterized functional relation
22647378	Cells	-	HINT1	Metabolism & mitochondria	amplification/amplification	GOF	CCND1	Cell cycle progression & meiosis;Signaling & stress response	amplification/amplification	-	GOF	Large	-	-	SK-MEL28	-	-	0.0018235	0.89057	0.0332774	-0.815473	NA	NA	NA	Signaling & stress response
21743469	Patients	-	HLA-B	Signaling & stress response	-	-	ERAP1	Protein degradation	R725Q/?	rs17482078	LOF	Large	Ankylosing spondylitis	-	-	-	-	3.8642e-05	2.0562e-26	-0.03405	-0.0377585	yes	NA	NA	Same complex
20953190	Patients	Skin	HLA-C	Signaling & stress response	-	-	ZAP70	Signaling & stress response	A-2164G/?	rs17695937	-	Small	Psoriasis	-	-	-	-	1.5695e-06	0.87696	-0.245619	-0.0257263	NA	NA	NA	Alternative pathway
17584771	Patients	Central nervous system	HLA-DRB1	Signaling & stress response	-	-	HLA-A	Signaling & stress response	-	-	-	Small	Multiple sclerosis	-	-	-	-	0.0010997	0.0013299	0.0433993	-0.0289915	NA	NA	NA	Same pathway
18765817	Patients	Central nervous system	HLA-DRB1	Signaling & stress response	-	-	HLA-A	Signaling & stress response	-	-	-	Small	Multiple sclerosis	-	-	-	-	0.0010997	0.0013299	0.0433993	-0.0289915	NA	NA	NA	Same pathway
21303861	Patients	Central nervous system	HLA-DRB1	Signaling & stress response	-	-	HLA-A	Signaling & stress response	-	-	-	Small	Multiple sclerosis	-	-	-	-	0.0010997	0.0013299	0.0433993	-0.0289915	NA	NA	NA	Same pathway
17584771	Patients	Central nervous system	HLA-DRB1	Signaling & stress response	-	-	HLA-B	Signaling & stress response	-	-	-	Small	Multiple sclerosis	-	-	-	-	0.0010997	3.8642e-05	0.0433993	-0.03405	NA	NA	NA	Same pathway
18765817	Patients	Central nervous system	HLA-DRB1	Signaling & stress response	-	-	HLA-B	Signaling & stress response	-	-	-	Small	Multiple sclerosis	-	-	-	-	0.0010997	3.8642e-05	0.0433993	-0.03405	NA	NA	NA	Same pathway
17252545	Patients	Central nervous system	HLA-DRB1	Signaling & stress response	-	-	HLA-C	Signaling & stress response	-	-	-	Small	Multiple sclerosis	-	-	-	-	0.0010997	1.5695e-06	0.0433993	-0.245619	yes	NA	NA	Same complex
22586495	Patients	Central nervous system	HLA-DRB1	Signaling & stress response	-	-	HLA-C	Signaling & stress response	-	-	-	Small	Multiple sclerosis	-	-	-	-	0.0010997	1.5695e-06	0.0433993	-0.245619	yes	NA	NA	Same complex
19380721	Patients	Central nervous system	HLA-DRB1	Signaling & stress response	-	-	HLA-DQA1	Signaling & stress response	-	-	-	Small	Multiple sclerosis	-	-	-	-	0.0010997	0.023947	0.0433993	0.0468997	NA	NA	NA	Same pathway
19380721	Patients	Central nervous system	HLA-DRB1	Signaling & stress response	-	-	HLA-DQB1	Signaling & stress response	-	-	-	Small	Multiple sclerosis	-	-	-	-	0.0010997	0.0089259	0.0433993	0.145983	yes	NA	NA	Same complex
17006452	Patients	Central nervous system	HLA-DRB1	Signaling & stress response	-	-	HLA-DRB5	Signaling & stress response	-	-	-	Large	Multiple sclerosis	-	-	Mice	-	0.0010997	3.6359e-07	0.0433993	0.116822	yes	NA	NA	Same complex
10463359	Patients	Neuron	HTT	#N/A	insertion/?	-	APOE	Lipid and sterol biosynthesis & transport	C112R/+	-	-	Large	Huntington's Disease	-	-	-	-	1	0.0018685	-0.0338743	0.00302143	NA	NA	NA	Other/unknown
16186551	Patients	Neuron	HTT	#N/A	insertion/?	-	BDNF	Signaling & stress response	V66M/+	-	-	Small	Huntington's Disease	-	-	-	-	1	0.65626	-0.0338743	-0.0732453	NA	NA	NA	Signaling & stress response
23747361	Patients	Neuron	HTT	#N/A	insertion/?	-	CNR1	Signaling & stress response	downstream/?	-	-	Small	Huntington's Disease	-	-	-	-	1	0.50652	-0.0338743	0.0845625	NA	NA	NA	Signaling & stress response
11978772	Cells	Neuron	HTT	#N/A	insertion/?	-	DNAJB1	Protein folding & glycosylation	amplification/amplification	-	GOF	-	Huntington's disease	-	SK-N-SH	COS-7	-	1	0.039437	-0.0338743	-0.186696	yes	NA	NA	Other/unknown
26148071	Patients	Neuron	HTT	#N/A	insertion/?	-	E2F2	Cell cycle progression & meiosis;Transcription & chromatin organization	G-282T/+;G-282T/G-282T	rs2742976	LOF	Small	Huntington's Disease	-	-	-	-	1	0.25505	-0.0338743	-0.0189153	NA	NA	NA	Transcription
30358836	Cells	Neuron	HTT	#N/A	insertion/+	-	FAN1	DNA replication and repair	amplification/+	-	GOF	Small	Huntington's Disease	-	U20S	Patients	-	1	1.6512e-25	-0.0338743	-0.00860403	NA	NA	NA	Other/unknown
32589923	Patients	Neuron	HTT	#N/A	insertion/+	-	FAN1	DNA replication and repair	downstream/+;downstream/downstream	rs8034856;rs66632437	GOF	Small	Huntington's Disease	-	-	iPSC	-	1	1.6512e-25	-0.0338743	-0.00860403	NA	NA	NA	Other/unknown
9108071	Patients	Neuron	HTT	#N/A	insertion/?	-	GRIK2	Drug and ion transport;Signaling & stress response	TAATAA+808TAA/TAATAA+808TAA	-	-	Small	Huntington's disease	-	-	-	-	1	0.99841	-0.0338743	0.0690471	NA	NA	NA	Signaling & stress response
15742215	Patients	Neuron	HTT	#N/A	insertion/?	-	GRIN2A	Drug and ion transport;Signaling & stress response	intron/intron	rs1969060	-	Small	Huntington's Disease	-	-	-	-	1	0.99998	-0.0338743	-0.0638263	NA	NA	NA	Signaling & stress response
17569088	Patients	Neuron	HTT	#N/A	insertion/?	-	GRIN2A	Drug and ion transport;Signaling & stress response	intron/?	rs2650427;rs8057394;rs1969060	-	Small	Huntington's Disease	-	-	-	-	1	0.99998	-0.0338743	-0.0638263	NA	NA	NA	Signaling & stress response
21989477	Patients	Neuron	HTT	#N/A	insertion/?	-	GRIN2A	Drug and ion transport;Signaling & stress response	intron/intron	rs2650427	-	Small	Huntington's Disease	-	-	-	-	1	0.99998	-0.0338743	-0.0638263	NA	NA	NA	Signaling & stress response
18192679	Patients	Neuron	HTT	#N/A	insertion/?	-	HAP1	Vesicle traffic	T441M/T441M	rs4523977	-	Small	Huntington's disease	-	-	HEK293;Rat	-	1	3.3512e-26	-0.0338743	-0.305896	yes	NA	NA	Other/unknown
11978772	Cells	Neuron	HTT	#N/A	insertion/?	-	HSPA1A	Protein folding & glycosylation	amplification/amplification	-	GOF	-	Huntington's disease	-	SK-N-SH	-	-	1	0.030228	-0.0338743	NA	yes	NA	NA	Other/unknown
11978772	Cells	Neuron	HTT	#N/A	insertion/?	-	HSPB1	Protein folding & glycosylation	amplification/amplification	-	GOF	-	Huntington's disease	-	SK-N-SH	COS-7	-	1	2.7797e-07	-0.0338743	0.00507712	yes	NA	NA	Other/unknown
32642868	Cells	-	HTT	#N/A	insertion/+	-	IGF2	Signaling & stress response	amplification/+	-	GOF	Large	Huntington's Disease	-	HEK293;iPSC	Mice	-	1	0.044127	-0.0338743	-0.0150759	NA	NA	NA	Signaling & stress response
31398342	Patients	Neuron	HTT	#N/A	insertion/+	-	LIG1	DNA replication and repair	K845K/?	rs145821638	-	Small	Huntington's Disease	-	-	-	-	1	0.0042142	-0.0338743	-0.274456	NA	NA	NA	Other/unknown
18327563	Patients	Neuron	HTT	#N/A	insertion/?	-	MAP2K6	Signaling & stress response	intron/?	rs2521354;rs2074028	-	Small	Huntington's Disease	-	-	-	-	1	0.91334	-0.0338743	-0.000108885	NA	NA	NA	Signaling & stress response
18327563	Patients	Neuron	HTT	#N/A	insertion/?	-	MAP3K5	Signaling & stress response	-	rs5880308;rs3734552;rs3757167;rs3799476	-	Small	Huntington's Disease	-	-	-	-	1	0.51964	-0.0338743	-0.000360137	NA	NA	NA	Signaling & stress response
28934397	Patients	Neuron	HTT	#N/A	insertion/?	-	MLH1	DNA replication and repair	-	rs1799977;rs144287831;rs141716664;rs116483964;rs148648107;rs11714838;rs147891316	-	Small	Huntington's Disease	-	-	-	-	1	3.41e-05	-0.0338743	-0.0498861	NA	NA	NA	Other/unknown
28642124	Patients	Neuron	HTT	#N/A	insertion/+	-	MSH3	DNA replication and repair	-	rs557874766;rs1232027	-	Small	Huntington's Disease	-	-	-	-	1	7.4413e-31	-0.0338743	-0.0688262	NA	NA	NA	Other/unknown
31398342	Patients	Neuron	HTT	#N/A	insertion/+	-	MSH3	DNA replication and repair	intron/?	rs113361582	-	Small	Huntington's Disease	-	-	-	-	1	7.4413e-31	-0.0338743	-0.0688262	NA	NA	NA	Other/unknown
28934397	Patients	Neuron	HTT	#N/A	insertion/?	-	MTMR10	#N/A	-	rs35811129	-	Small	Huntington's Disease	-	-	-	-	1	1.8913e-07	-0.0338743	0.0360611	NA	NA	NA	Other/unknown
24121255	Patients	Neuron	HTT	#N/A	insertion/?	-	NPY2R	#N/A	intron/intron	rs2234759	GOF	Small	Huntington's Disease	-	-	-	-	1	0.035526	-0.0338743	0.0888183	yes	NA	NA	Same complex
19133136	Patients	Neuron	HTT	#N/A	insertion/?	-	PPARGC1A	Transcription & chromatin organization	intron/+;intron/intron	rs7665116	-	Large	Huntington's disease	-	-	-	-	1	0.9973	-0.0338743	0.0518052	NA	NA	NA	Transcription
21211002	Patients	Neuron	HTT	#N/A	insertion/?	-	PPARGC1A	Transcription & chromatin organization	intron/+;intron/intron	rs7665116	-	Small	Huntington's disease	-	-	-	-	1	0.9973	-0.0338743	0.0518052	NA	NA	NA	Transcription
31398342	Patients	Neuron	HTT	#N/A	insertion/+	-	TCERG1	Transcription & chromatin organization;Translation & RNA processing	intron/?	rs79727797	-	Small	Huntington's Disease	-	-	-	-	1	0.99996	-0.0338743	-0.470487	yes	NA	NA	mRNA decay & translation;Transcription
12123845	Patients	Neuron	HTT	#N/A	insertion/?	-	UCHL1	Metabolism & mitochondria;Protein degradation	S18Y/+;S18Y/S18Y	-	-	Small	Huntington's Disease	-	-	-	-	1	0.99095	-0.0338743	-0.0137161	NA	NA	NA	Protein degradation
28418902	Cells	-	IGF1R	Signaling & stress response	deletion/deletion	LOF	MET	Signaling & stress response	amplification/amplification	-	GOF	Large	-	-	HCC827	-	Erlotinib	0.96799	0.96998	-0.208054	-0.0693848	NA	NA	NA	Alternative pathway
29343273	Cells	-	INPP4B	Lipid and sterol biosynthesis & transport;Metabolism & mitochondria	silencing/silencing	LOF	SGK3	Drug and ion transport;Metabolism & mitochondria;Signaling & stress response	amplification/amplification	-	GOF	Large	-	-	OCI-AML3	-	-	0.55218	8.5621e-07	0.0347004	0.0660201	NA	NA	NA	Alternative pathway
25352124	Cells	-	JAK1	Signaling & stress response	-	GOF	JAK3	Signaling & stress response	-	-	GOF	Large	-	-	TS1	-	CMP6	0.99998	5.9311e-06	-0.0396718	-0.102067	yes	NA	NA	Same pathway
25352124	Cells	-	JAK3	Signaling & stress response	-	GOF	JAK1	Signaling & stress response	-	-	GOF	Large	-	-	TS1	CMK	CMP6	5.9311e-06	0.99998	-0.102067	-0.0396718	yes	NA	NA	Same pathway
29431731	Patients	Heart	KCNH2	Drug and ion transport	R752W/+	-	KCNK17	Drug and ion transport	S21G/+	rs10947804	GOF	Small	Long-QT syndrome	-	-	CHO;iPSC	-	0.99593	4.1781e-06	0.0558308	0.00333155	NA	NA	NA	Alternative pathway
25087618	Patients	Heart	KCNQ1	Drug and ion transport	A341V/?	-	AKAP9	Signaling & stress response	intron/+;intron/intron	rs2282972	-	Small	Long-QT syndrome	-	-	-	-	4.5453e-08	4.5249e-17	0.0119872	-0.0231491	yes	NA	NA	Same complex
32173736	Patients	Heart	KCNQ1	Drug and ion transport	Y111C/+	LOF	MTMR4	#N/A	V297G/L170V	rs2302189;rs3744108	LOF	Large	Long-QT syndrome	-	-	iPSC	-	4.5453e-08	0.99959	0.0119872	-0.173214	NA	NA	NA	Other/unknown
32268084	Cells	-	KCTD10	Protein degradation	deletion/deletion	LOF	TP53	Transcription & chromatin organization;Signaling & stress response	deletion/deletion	-	LOF	Large	-	-	RPE-1	-	-	0.86253	0.53235	-0.353324	0.158559	NA	NA	NA	Transcription;Signaling & stress response
29461980	Patients	-	KIR3DL1	Signaling & stress response	-	-	HLA-B	Signaling & stress response	-	-	-	Small	AIDS	-	-	Patients	-	8.3578e-14	3.8642e-05	0.0880367	-0.03405	NA	NA	NA	Same pathway
12134147	Patients	-	KIR3DS1	Signaling & stress response	-	GOF	HLA-B	Signaling & stress response	-	-	-	Small	AIDS	-	-	-	-	NA	3.8642e-05	NA	-0.03405	NA	NA	NA	Uncharacterized functional relation
32989323	Cells	-	KRAS	Signaling & stress response	deletion/deletion	LOF	FGFR1	Cell polarity & morphogenesis;Signaling & stress response	-	-	-	Large	-	-	-	-	-	0.00078803	0.99984	-0.395049	-0.093077	NA	NA	NA	Same pathway
32989323	Cells	-	KRAS	Signaling & stress response	deletion/deletion	LOF	KMT2D	Transcription & chromatin organization	-	-	-	Large	-	-	-	-	-	0.00078803	1	-0.395049	-0.332269	NA	NA	NA	Transcription
32989323	Cells	-	KRAS	Signaling & stress response	deletion/deletion	LOF	NF1	Signaling & stress response	-	-	-	Large	-	-	-	-	-	0.00078803	0.90175	-0.395049	-0.0175338	yes	yes	NA	Same pathway
32989323	Cells	-	KRAS	Signaling & stress response	deletion/deletion	LOF	NRAS	Signaling & stress response	-	-	-	Large	-	-	-	-	-	0.00078803	0.49009	-0.395049	-0.169072	yes	NA	NA	Same pathway
32989323	Cells	-	KRAS	Signaling & stress response	deletion/deletion	LOF	RARA	Transcription & chromatin organization;Signaling & stress response	-	-	-	Small	-	-	-	-	-	0.00078803	0.96305	-0.395049	-0.0617151	NA	NA	NA	Alternative pathway
32989323	Cells	-	KRAS	Signaling & stress response	deletion/deletion	LOF	STK11	Signaling & stress response	-	-	-	Large	-	-	-	-	-	0.00078803	0.9934	-0.395049	-0.13095	NA	NA	NA	Alternative pathway
12522687	Patients	-	LDLR	Lipid and sterol biosynthesis & transport	frameshift/?	LOF	APOA2	Lipid and sterol biosynthesis & transport	T-265C/T-265C	rs5082	LOF	Large	Hypercholesterolemia	-	-	-	-	9.841e-24	0.0448	-0.189401	-0.0328162	NA	NA	NA	Same pathway
1998645	Patients	-	LDLR	Lipid and sterol biosynthesis & transport	deletion/?	LOF	APOE	Lipid and sterol biosynthesis & transport	R158C/+	-	-	Small	Hypercholesterolemia	-	-	-	-	9.841e-24	0.0018685	-0.189401	0.00302143	NA	NA	NA	Same pathway
3600286	Patients	-	LDLR	Lipid and sterol biosynthesis & transport	-	LOF	APOE	Lipid and sterol biosynthesis & transport	C112R/?	-	-	Small	Hypercholesterolemia	-	-	-	Probucol	9.841e-24	0.0018685	-0.189401	0.00302143	NA	NA	NA	Same pathway
7918304	Patients	-	LDLR	Lipid and sterol biosynthesis & transport	-	LOF	APOE	Lipid and sterol biosynthesis & transport	R158C/+	-	-	Small	Hypercholesterolemia	-	-	-	-	9.841e-24	0.0018685	-0.189401	0.00302143	NA	NA	NA	Same pathway
8399083	Patients	-	LDLR	Lipid and sterol biosynthesis & transport	V408M/+	LOF	APOE	Lipid and sterol biosynthesis & transport	R158C/+;R158C/R158C	-	-	Small	Hypercholesterolemia	-	-	-	-	9.841e-24	0.0018685	-0.189401	0.00302143	NA	NA	NA	Same pathway
12910492	Patients	-	LDLR	Lipid and sterol biosynthesis & transport	intron/+	LOF	GHR	Signaling & stress response	L526I/+;L526I/L526I	-	-	Large	Hypercholesterolemia	-	-	-	-	9.841e-24	8.4385e-05	-0.189401	0.0687446	NA	NA	NA	Signaling & stress response
10894817	Patients	-	LDLR	Lipid and sterol biosynthesis & transport	-	LOF	MTTP	Lipid and sterol biosynthesis & transport	G-493T/G-493T	-	-	Small	Hypercholesterolemia	-	-	-	-	9.841e-24	1.04e-05	-0.189401	-0.0337188	NA	NA	NA	Alternative pathway
30033366	Cells	-	LEO1	Transcription & chromatin organization	silencing/silencing	LOF	MRPL36	Metabolism & mitochondria;Translation & RNA processing	silencing/silencing	-	LOF	Large	-	-	K562;Jurkat	-	-	0.87094	NA	-0.199552	-0.62857	NA	NA	NA	mRNA decay & translation
30033366	Cells	-	LEO1	Transcription & chromatin organization	silencing/silencing	LOF	MRPS5	Metabolism & mitochondria;Translation & RNA processing	silencing/silencing	-	LOF	Large	-	-	K562;Jurkat	-	-	0.87094	0.00036306	-0.199552	-0.845875	NA	NA	NA	mRNA decay & translation
30033366	Cells	-	LEO1	Transcription & chromatin organization	silencing/silencing	LOF	NDUFA8	Metabolism & mitochondria	silencing/silencing	-	LOF	Small	-	-	K562;Jurkat	-	-	0.87094	0.34407	-0.199552	-0.389737	NA	NA	NA	Other/unknown
30033366	Cells	-	LTO1	#N/A	silencing/silencing	LOF	SKIC8	Transcription & chromatin organization;Translation & RNA processing	silencing/silencing	-	LOF	Small	-	-	K562	-	-	0.0018149	0.0048017	-1.70719	-0.731434	NA	NA	NA	mRNA decay & translation;Transcription
30033366	Cells	-	LUC7L3	Translation & RNA processing	silencing/silencing	LOF	UBA2	Protein degradation	silencing/silencing	-	LOF	Small	-	-	K562;Jurkat	K562	-	0.99999	0.99851	-1.72847	-1.30706	NA	NA	NA	Protein degradation
33536571	Cells	Neuron	MAPT	Chromosome segregation & mitosis	amplification/amplification	GOF	CAB39	Signaling & stress response	amplification/amplification	-	GOF	Large	Alzheimer's	-	SH-SY5Y	SH-SY5Y	-	0.0060258	0.068013	-0.0640276	-0.191408	NA	NA	NA	Signaling & stress response
33536571	Cells	Neuron	MAPT	Chromosome segregation & mitosis	amplification/amplification	GOF	CCL2	Signaling & stress response	deletion/deletion	-	LOF	Large	Alzheimer's	-	SH-SY5Y	SH-SY5Y	-	0.0060258	0.60786	-0.0640276	0.051361	NA	NA	NA	Signaling & stress response
33536571	Cells	Neuron	MAPT	Chromosome segregation & mitosis	amplification/amplification	GOF	CHUK	Signaling & stress response	deletion/deletion	-	LOF	Large	Alzheimer's	-	SH-SY5Y	SH-SY5Y	-	0.0060258	0.99403	-0.0640276	-0.0725456	NA	NA	NA	Signaling & stress response
33536571	Cells	Neuron	MAPT	Chromosome segregation & mitosis	amplification/amplification	GOF	FYN	Signaling & stress response	deletion/deletion	-	LOF	Large	Alzheimer's	-	SH-SY5Y	SH-SY5Y	-	0.0060258	0.99406	-0.0640276	0.0246643	yes	NA	NA	Signaling & stress response
33536571	Cells	Neuron	MAPT	Chromosome segregation & mitosis	amplification/amplification	GOF	GSK3A	Signaling & stress response	deletion/deletion	-	LOF	Large	Alzheimer's	-	SH-SY5Y	SH-SY5Y	-	0.0060258	0.9997	-0.0640276	0.00894734	yes	NA	NA	Signaling & stress response
33536571	Cells	Neuron	MAPT	Chromosome segregation & mitosis	amplification/amplification	GOF	GSK3B	Signaling & stress response	deletion/deletion	-	LOF	Large	Alzheimer's	-	SH-SY5Y	SH-SY5Y	-	0.0060258	0.95571	-0.0640276	-0.0475065	yes	NA	NA	Signaling & stress response
33536571	Cells	Neuron	MAPT	Chromosome segregation & mitosis	amplification/amplification	GOF	IKBKB	Signaling & stress response	deletion/deletion	-	LOF	Large	Alzheimer's	-	SH-SY5Y	SH-SY5Y	-	0.0060258	0.99192	-0.0640276	-0.0826344	NA	NA	NA	Signaling & stress response
33536571	Cells	Neuron	MAPT	Chromosome segregation & mitosis	amplification/amplification	GOF	MARK2	Cell polarity & morphogenesis;Chromosome segregation & mitosis	amplification/amplification	-	GOF	Large	Alzheimer's	-	SH-SY5Y	SH-SY5Y	-	0.0060258	0.99999	-0.0640276	-0.214405	yes	NA	NA	Uncharacterized functional relation
33536571	Cells	Neuron	MAPT	Chromosome segregation & mitosis	amplification/amplification	GOF	STK11	Signaling & stress response	amplification/amplification	-	GOF	Large	Alzheimer's	-	SH-SY5Y	SH-SY5Y	-	0.0060258	0.9934	-0.0640276	-0.13095	NA	NA	NA	Signaling & stress response
22308378	Cells	-	MARCHF5	Metabolism & mitochondria	silencing/silencing	LOF	MAP1B	Chromosome segregation & mitosis	C257S/C257S	-	LOF	Small	Giant axonal neuropathy;Fragile-X syndrome;Spinocerebellar ataxia;Parkinson's disease	-	SH-SY5Y	Mice	-	0.89339	1	NA	0.00150808	yes	NA	NA	Other/unknown
22308378	Cells	-	MARCHF5	Metabolism & mitochondria	silencing/silencing	LOF	MAP1B	Chromosome segregation & mitosis	silencing/silencing	-	LOF	Small	Giant axonal neuropathy;Fragile-X syndrome;Spinocerebellar ataxia;Parkinson's disease	-	SH-SY5Y	Mice	-	0.89339	1	NA	0.00150808	yes	NA	NA	Other/unknown
32463358	Cells	-	MDM2	Protein degradation	silencing/silencing	LOF	TP53	Transcription & chromatin organization;Signaling & stress response	-	-	-	Large	-	-	-	-	-	0.99981	0.53235	-0.321479	0.158559	yes	NA	yes	Same complex
30971826	Cells	-	MDM2	Protein degradation	deletion/deletion	LOF	TP53	Transcription & chromatin organization;Signaling & stress response	-	-	-	Large	-	-	-	-	-	0.99981	0.53235	-0.321479	0.158559	yes	NA	yes	Same complex
32249828	Cells	-	MDM2	Protein degradation	deletion/deletion	LOF	TP53	Transcription & chromatin organization;Signaling & stress response	deletion/deletion	-	LOF	Large	-	-	RPE-1	-	-	0.99981	0.53235	-0.321479	0.158559	yes	NA	yes	Same complex
32463358	Cells	-	MDM4	Cell cycle progression & meiosis	silencing/silencing	LOF	TP53	Transcription & chromatin organization;Signaling & stress response	-	-	-	Large	-	-	-	-	-	0.99992	0.53235	-0.131111	0.158559	yes	NA	NA	Same complex
32249828	Cells	-	MDM4	Cell cycle progression & meiosis	deletion/deletion	LOF	TP53	Transcription & chromatin organization;Signaling & stress response	deletion/deletion	-	LOF	Large	-	-	RPE-1	-	-	0.99992	0.53235	-0.131111	0.158559	yes	NA	NA	Same complex
11212154	Patients	-	MEFV	Vesicle traffic	-	-	MICA	Signaling & stress response	-	-	-	Small	Familian Mediterranean Fever	-	-	-	-	1.0177e-14	0.0049697	0.00679208	0.0688595	NA	NA	NA	Signaling & stress response
17102945	Patients	-	MEFV	Vesicle traffic	M694V/M694V	-	MICA	Signaling & stress response	-	-	-	Small	Familian Mediterranean Fever	-	-	-	-	1.0177e-14	0.0049697	0.00679208	0.0688595	NA	NA	NA	Signaling & stress response
15018633	Patients	-	MEFV	Vesicle traffic	-	-	SAA1	Lipid and sterol biosynthesis & transport	-	-	-	Small	Familian Mediterranean Fever	-	-	-	-	1.0177e-14	0.01493	0.00679208	NA	NA	NA	NA	Other/unknown
30033366	Cells	-	MFAP1	Translation & RNA processing	silencing/silencing	LOF	UBA2	Protein degradation	silencing/silencing	-	LOF	Large	-	-	K562;Jurkat	K562	-	0.79602	0.99851	-1.64012	-1.30706	NA	NA	NA	Protein degradation
15607961	Cells	-	MITF	Transcription & chromatin organization	-	LOF	CDK2	Cell cycle progression & meiosis	amplification/amplification	-	GOF	Large	-	-	501mel	-	-	0.98119	0.61054	-0.0504764	-0.629162	NA	NA	NA	Other/unknown
19363487	Cells	-	MUS81	DNA replication and repair	silencing/silencing	LOF	TERT	DNA replication and repair	amplification/amplification	-	GOF	Large	-	-	U2OS	SAOS-2	-	8.8469e-13	0.99046	-0.242179	0.021919	NA	NA	NA	Alternative pathway
20686118	Cells	Bone marrow	MYB	Transcription & chromatin organization	silencing/silencing	LOF	KLF1	Transcription & chromatin organization	amplification/?	-	GOF	Small	-	-	CD34+	-	-	0.81924	0.000358	-0.203477	-0.159065	NA	NA	NA	Uncharacterized functional relation
20686118	Cells	Bone marrow	MYB	Transcription & chromatin organization	silencing/silencing	LOF	LMO2	#N/A	amplification/?	-	GOF	Small	-	-	CD34+	-	-	0.81924	0.15884	-0.203477	0.0111324	NA	NA	NA	Same pathway
25119042	Cells	-	NF1	Signaling & stress response	-	LOF	SUZ12	Transcription & chromatin organization	silencing/silencing	-	LOF	Large	-	-	U251;MEWO	Mice	-	0.90175	0.99998	-0.0175338	-0.354199	NA	NA	NA	Transcription
29343273	Cells	-	NPM1	#N/A	silencing/silencing	LOF	INPP4B	Lipid and sterol biosynthesis & transport;Metabolism & mitochondria	amplification/amplification	-	GOF	Small	-	-	OCI-AML3	-	-	0.99816	0.55218	-1.03422	0.0347004	NA	NA	NA	Other/unknown
32989323	Cells	-	NRAS	Signaling & stress response	deletion/deletion	LOF	BRAF	Signaling & stress response	-	-	-	Large	-	-	-	-	-	0.49009	0.99995	-0.169072	-0.0624609	yes	NA	NA	Same pathway
32989323	Cells	-	NRAS	Signaling & stress response	deletion/deletion	LOF	KRAS	Signaling & stress response	-	-	-	Large	-	-	-	-	-	0.49009	0.00078803	-0.169072	-0.395049	yes	NA	NA	Same pathway
34471490	Cells	-	PARP1	DNA replication and repair	deletion/deletion	LOF	ABL1	Signaling & stress response	-	-	-	Large	-	-	-	-	-	0.00033366	0.99998	-0.153963	-0.0216575	yes	NA	NA	Signaling & stress response
34471490	Cells	-	PARP1	DNA replication and repair	deletion/deletion	LOF	APC	Signaling & stress response	-	-	-	Large	-	-	-	-	-	0.00033366	1	-0.153963	-0.279231	NA	NA	NA	Signaling & stress response
34471490	Cells	-	PARP1	DNA replication and repair	deletion/deletion	LOF	ARHGAP33	Vesicle traffic	-	-	-	Large	-	-	-	-	-	0.00033366	0.028562	-0.153963	-0.0140323	NA	NA	NA	Other/unknown
34471490	Cells	-	PARP1	DNA replication and repair	deletion/deletion	LOF	CASP8AP2	Signaling & stress response	-	-	-	Large	-	-	-	-	-	0.00033366	NA	-0.153963	NA	NA	NA	NA	Signaling & stress response
34471490	Cells	-	PARP1	DNA replication and repair	deletion/deletion	LOF	DNAH6	Chromosome segregation & mitosis	-	-	-	Large	-	-	-	-	-	0.00033366	1.1201e-36	-0.153963	0.0739812	NA	NA	NA	Other/unknown
34471490	Cells	-	PARP1	DNA replication and repair	deletion/deletion	LOF	FSTL5	#N/A	-	-	-	Large	-	-	-	-	-	0.00033366	1.4042e-06	-0.153963	0.0238137	NA	NA	NA	Other/unknown
34471490	Cells	-	PARP1	DNA replication and repair	deletion/deletion	LOF	KIAA0319	#N/A	-	-	-	Large	-	-	-	-	-	0.00033366	3.3234e-20	-0.153963	0.0408394	NA	NA	NA	Other/unknown
34471490	Cells	-	PARP1	DNA replication and repair	deletion/deletion	LOF	MFHAS1	Signaling & stress response	-	-	-	Large	-	-	-	-	-	0.00033366	4.2417e-09	-0.153963	0.101868	NA	NA	NA	Signaling & stress response
34471490	Cells	-	PARP1	DNA replication and repair	silencing/silencing	LOF	OR51B4	Signaling & stress response	-	-	-	Large	-	-	-	-	-	0.00033366	0.00069519	-0.153963	NA	NA	NA	NA	Signaling & stress response
34471490	Cells	-	PARP1	DNA replication and repair	silencing/silencing	LOF	PCDH12	#N/A	-	-	-	Large	-	-	-	-	-	0.00033366	2.8508e-13	-0.153963	0.0315956	NA	NA	NA	Other/unknown
34471490	Cells	-	PARP1	DNA replication and repair	deletion/deletion	LOF	PCDHA6	#N/A	-	-	-	Large	-	-	-	-	-	0.00033366	3.6156e-11	-0.153963	-0.00550739	NA	NA	NA	Other/unknown
34471490	Cells	-	PARP1	DNA replication and repair	deletion/deletion	LOF	RELN	Cell polarity & morphogenesis	-	-	-	Large	-	-	-	-	-	0.00033366	1	-0.153963	0.0104347	NA	NA	NA	Other/unknown
34471490	Cells	-	PARP1	DNA replication and repair	deletion/deletion	LOF	RYR2	Drug and ion transport	-	-	-	Large	-	-	-	-	-	0.00033366	0.99999	-0.153963	-0.00832173	NA	NA	NA	Other/unknown
34471490	Cells	-	PARP1	DNA replication and repair	deletion/deletion	LOF	SCN7A	Drug and ion transport	-	-	-	Large	-	-	-	-	-	0.00033366	2.1568e-17	-0.153963	-0.00677279	NA	NA	NA	Other/unknown
34471490	Cells	-	PARP2	DNA replication and repair	deletion/deletion	LOF	ABL1	Signaling & stress response	-	-	-	Large	-	-	-	-	-	2.3289e-13	0.99998	-0.0203876	-0.0216575	NA	NA	NA	Signaling & stress response
34471490	Cells	-	PARP2	DNA replication and repair	deletion/deletion	LOF	DNAH10	Chromosome segregation & mitosis	-	-	-	Large	-	-	-	-	-	2.3289e-13	1.3846e-57	-0.0203876	-0.0819938	NA	NA	NA	Other/unknown
34471490	Cells	-	PARP2	DNA replication and repair	deletion/deletion	LOF	EGFR	Signaling & stress response	-	-	-	Large	-	-	-	-	-	2.3289e-13	0.36837	-0.0203876	-0.152348	NA	NA	yes	Signaling & stress response
34471490	Cells	-	PARP2	DNA replication and repair	deletion/deletion	LOF	ELF2	Transcription & chromatin organization	-	-	-	Large	-	-	-	-	-	2.3289e-13	0.99482	-0.0203876	-0.225862	NA	NA	NA	Transcription
34471490	Cells	-	PARP2	DNA replication and repair	deletion/deletion	LOF	PCDHB6	#N/A	-	-	-	Large	-	-	-	-	-	2.3289e-13	1.7745e-10	-0.0203876	-0.0289336	NA	NA	NA	Other/unknown
34471490	Cells	-	PARP2	DNA replication and repair	deletion/deletion	LOF	POLE	DNA replication and repair	-	-	-	Large	-	-	-	-	-	2.3289e-13	8.0488e-27	-0.0203876	-1.91193	NA	NA	NA	Same pathway
34471490	Cells	-	PARP2	DNA replication and repair	deletion/deletion	LOF	PRRC2A	#N/A	-	-	-	Large	-	-	-	-	-	2.3289e-13	1	-0.0203876	-0.39501	NA	NA	NA	Other/unknown
34471490	Cells	-	PARP2	DNA replication and repair	deletion/deletion	LOF	SLC4A7	Drug and ion transport	-	-	-	Large	-	-	-	-	-	2.3289e-13	0.73616	-0.0203876	-0.323321	NA	NA	NA	Other/unknown
34471490	Cells	-	PARP3	DNA replication and repair	silencing/silencing	LOF	ALS2	Signaling & stress response;Vesicle traffic	-	-	-	Large	-	-	-	-	-	1.9738e-14	8.7204e-12	-0.0256821	0.0204434	NA	NA	NA	Signaling & stress response
34471490	Cells	-	PARP3	DNA replication and repair	silencing/silencing	LOF	BCL9L	Transcription & chromatin organization	-	-	-	Large	-	-	-	-	-	1.9738e-14	0.99939	-0.0256821	-0.0719019	NA	NA	NA	Transcription
34471490	Cells	-	PARP3	DNA replication and repair	deletion/deletion	LOF	CMYA5	#N/A	-	-	-	Large	-	-	-	-	-	1.9738e-14	1.3454e-54	-0.0256821	-0.04077	NA	NA	NA	Other/unknown
34471490	Cells	-	PARP3	DNA replication and repair	silencing/silencing	LOF	DYNC1H1	Chromosome segregation & mitosis	-	-	-	Large	-	-	-	-	-	1.9738e-14	1	-0.0256821	-1.89314	NA	NA	NA	Other/unknown
34471490	Cells	-	PARP3	DNA replication and repair	silencing/silencing	LOF	EPHB1	Signaling & stress response	-	-	-	Large	-	-	-	-	-	1.9738e-14	0.9985	-0.0256821	-0.00676093	NA	NA	NA	Signaling & stress response
34471490	Cells	-	PARP3	DNA replication and repair	silencing/silencing	LOF	FREM1	Cell polarity & morphogenesis	-	-	-	Large	-	-	-	-	-	1.9738e-14	1.5685e-52	-0.0256821	0.0460915	NA	NA	NA	Other/unknown
34471490	Cells	-	PARP3	DNA replication and repair	deletion/deletion	LOF	GALNT17	Protein folding & glycosylation	-	-	-	Large	-	-	-	-	-	1.9738e-14	0.11671	-0.0256821	0.0319486	NA	NA	NA	Other/unknown
34471490	Cells	-	PARP3	DNA replication and repair	deletion/deletion	LOF	PLEC	Cell polarity & morphogenesis;Chromosome segregation & mitosis	-	-	-	Large	-	-	-	-	-	1.9738e-14	8.3469e-12	-0.0256821	-0.163567	NA	NA	NA	Other/unknown
34471490	Cells	-	PARP3	DNA replication and repair	silencing/silencing	LOF	RELN	Cell polarity & morphogenesis	-	-	-	Large	-	-	-	-	-	1.9738e-14	1	-0.0256821	0.0104347	NA	NA	NA	Other/unknown
34471490	Cells	-	PARP3	DNA replication and repair	silencing/silencing	LOF	RIMS2	Vesicle traffic	-	-	-	Large	-	-	-	-	-	1.9738e-14	1	-0.0256821	0.0392123	NA	NA	NA	Other/unknown
34471490	Cells	-	PARP3	DNA replication and repair	silencing/silencing	LOF	RNF213	Protein degradation	-	-	-	Large	-	-	-	-	-	1.9738e-14	4.9078e-55	-0.0256821	0.0120333	NA	NA	NA	Protein degradation
34471490	Cells	-	PARP3	DNA replication and repair	silencing/silencing	LOF	SHANK1	Cell polarity & morphogenesis	-	-	-	Large	-	-	-	-	-	1.9738e-14	1	-0.0256821	0.071284	NA	NA	NA	Other/unknown
34471490	Cells	-	PARP3	DNA replication and repair	silencing/silencing	LOF	SLITRK2	#N/A	-	-	-	Large	-	-	-	-	-	1.9738e-14	0.0064131	-0.0256821	0.0212868	NA	NA	NA	Other/unknown
34471490	Cells	-	PARP3	DNA replication and repair	silencing/silencing	LOF	SMARCA4	Transcription & chromatin organization	-	-	-	Large	-	-	-	-	-	1.9738e-14	1	-0.0256821	-0.264545	NA	NA	NA	Transcription
34471490	Cells	-	PARP3	DNA replication and repair	deletion/deletion	LOF	TDRD1	DNA replication and repair	-	-	-	Large	-	-	-	-	-	1.9738e-14	1	-0.0256821	0.0135667	NA	NA	NA	Uncharacterized functional relation
34471490	Cells	-	PARP3	DNA replication and repair	silencing/silencing	LOF	TJP1	Cell polarity & morphogenesis	-	-	-	Large	-	-	-	-	-	1.9738e-14	1	-0.0256821	-0.0817508	NA	NA	NA	Other/unknown
34471490	Cells	-	PARP3	DNA replication and repair	deletion/deletion	LOF	TRIP12	DNA replication and repair;Protein degradation	-	-	-	Large	-	-	-	-	-	1.9738e-14	1	-0.0256821	-0.0888938	NA	NA	NA	Uncharacterized functional relation
34471490	Cells	-	PARP3	DNA replication and repair	silencing/silencing	LOF	TTC6	#N/A	-	-	-	Large	-	-	-	-	-	1.9738e-14	1.0591e-25	-0.0256821	NA	NA	NA	NA	Other/unknown
34471490	Cells	-	PARP3	DNA replication and repair	silencing/silencing	LOF	TTLL7	Chromosome segregation & mitosis	-	-	-	Large	-	-	-	-	-	1.9738e-14	0.0035761	-0.0256821	-0.0510926	NA	NA	NA	Other/unknown
34471490	Cells	-	PARP3	DNA replication and repair	deletion/deletion	LOF	TTN	Cell polarity & morphogenesis;Chromosome segregation & mitosis	-	-	-	Large	-	-	-	-	-	1.9738e-14	2.5582e-96	-0.0256821	-0.0151514	NA	NA	NA	Other/unknown
34471490	Cells	-	PARP3	DNA replication and repair	deletion/deletion	LOF	USP34	Protein degradation;Signaling & stress response	-	-	-	Large	-	-	-	-	-	1.9738e-14	1	-0.0256821	-0.116803	NA	NA	NA	Protein degradation;Signaling & stress response
32989323	Cells	-	PIK3CA	Lipid and sterol biosynthesis & transport	deletion/deletion	LOF	EGFR	Signaling & stress response	-	-	-	Small	-	-	-	-	-	1	0.36837	-0.352567	-0.152348	yes	NA	NA	Same pathway
32989323	Cells	-	PIK3CA	Lipid and sterol biosynthesis & transport	deletion/deletion	LOF	PTEN	Lipid and sterol biosynthesis & transport;Signaling & stress response	-	-	-	Large	-	-	-	-	-	1	0.25651	-0.352567	0.197391	NA	NA	NA	Same pathway
24553445	Cells	-	PTEN	Lipid and sterol biosynthesis & transport;Signaling & stress response	silencing/silencing	LOF	BRCA1	DNA replication and repair	silencing/silencing	-	LOF	Large	-	-	MCF-10A	-	Olaparib	0.25651	9.2157e-29	0.197391	-0.388102	NA	NA	NA	Other/unknown
35179959	Cells	-	RNASEH2B	DNA replication and repair	deletion/deletion	LOF	RB1	Cell cycle progression & meiosis	deletion/deletion	-	LOF	Large	-	-	C4-2B	22RV1	Olaparib	3.2569e-09	1	0.0285656	0.0849706	NA	NA	NA	Other/unknown
22183348	Patients	Eye	RPGR	Cell polarity & morphogenesis	-	-	RPGRIP1L	Cell polarity & morphogenesis	R744Q/?	rs2302677	-	Small	Retinitis pigmentosa	-	-	-	-	0.99804	4.083e-31	0.0713937	0.0365805	yes	NA	NA	Same complex
33637765	Patients	Bone marrow	SBDS	Translation & RNA processing	-	LOF	EIF6	Translation & RNA processing	-	-	LOF	Large	Shwachman-Diamond syndrome	-	-	CD34+;K562	-	6.2076e-05	0.2378	-1.60545	-1.72681	NA	NA	NA	Uncharacterized functional relation
22295858	Patients	Bone marrow	SBDS	Translation & RNA processing	K62*/frameshift;frameshift/frameshift	LOF	EIF6	Translation & RNA processing	deletion/+	-	LOF	Large	Shwachman-Diamond syndrome	-	-	-	-	6.2076e-05	0.2378	-1.60545	-1.72681	NA	NA	NA	Uncharacterized functional relation
33637765	Patients	Bone marrow	SBDS	Translation & RNA processing	-	LOF	TP53	Transcription & chromatin organization;Signaling & stress response	-	-	LOF	Large	Shwachman-Diamond syndrome	-	-	-	-	6.2076e-05	0.53235	-1.60545	0.158559	yes	NA	NA	Transcription;Signaling & stress response
32463358	Cells	-	SHOC2	Signaling & stress response	silencing/silencing	LOF	BRAF	Signaling & stress response	-	-	-	Large	-	-	-	-	-	0.99946	0.99995	-0.204256	-0.0624609	NA	NA	NA	Same pathway
30033366	Cells	-	SKIC2	Translation & RNA processing	silencing/silencing	LOF	UBA2	Protein degradation	silencing/silencing	-	LOF	Large	-	-	K562;Jurkat	K562	-	1.2931e-22	0.99851	-0.16267	-1.30706	NA	NA	NA	Protein degradation
28132687	Patients	Spinal Cord	SMN1	Translation & RNA processing	deletion/deletion	LOF	NCALD	#N/A	intron/+	rs150254064	LOF	Large	Spinal muscular atrophy	-	-	Zebrafish;Worm;Mice;Rat	-	0.015829	0.8931	NA	-0.0477731	NA	NA	NA	Other/unknown
26123042	Cells	Spinal Cord	SMN1	Translation & RNA processing	deletion/deletion	LOF	SMN2	Translation & RNA processing	amplification/amplification	-	GOF	Small	Spinal muscular atrophy	-	iPSC	-	-	0.015829	0.10337	NA	NA	yes	NA	NA	Same complex
9245983	Patients	Spinal Cord	SMN1	Translation & RNA processing	deletion/deletion	LOF	SMN2	Translation & RNA processing	amplification/+	-	GOF	Large	Spinal muscular atrophy	-	-	-	-	0.015829	0.10337	NA	NA	yes	NA	NA	Same complex
9801871	Patients	Spinal Cord	SMN1	Translation & RNA processing	deletion/deletion	LOF	SMN2	Translation & RNA processing	amplification/+;amplification/amplification	-	GOF	Large	Spinal muscular atrophy	-	-	-	-	0.015829	0.10337	NA	NA	yes	NA	NA	Same complex
10205265	Patients	Spinal Cord	SMN1	Translation & RNA processing	deletion/?	LOF	SMN2	Translation & RNA processing	amplification/+	-	GOF	Large	Spinal muscular atrophy	-	-	-	-	0.015829	0.10337	NA	NA	yes	NA	NA	Same complex
10556301	Patients	Spinal Cord	SMN1	Translation & RNA processing	deletion/deletion	LOF	SMN2	Translation & RNA processing	amplification/+;amplification/amplification	-	GOF	Large	Spinal muscular atrophy	-	-	-	-	0.015829	0.10337	NA	NA	yes	NA	NA	Same complex
10980532	Patients	Spinal Cord	SMN1	Translation & RNA processing	deletion/deletion	LOF	SMN2	Translation & RNA processing	amplification/+;amplification/amplification	-	GOF	Large	Spinal muscular atrophy	-	-	-	-	0.015829	0.10337	NA	NA	yes	NA	NA	Same complex
11791208	Patients	Spinal Cord	SMN1	Translation & RNA processing	deletion/deletion	LOF	SMN2	Translation & RNA processing	amplification/+;amplification/amplification	-	GOF	Large	Spinal muscular atrophy	-	-	-	-	0.015829	0.10337	NA	NA	yes	NA	NA	Same complex
11839954	Patients	Spinal Cord	SMN1	Translation & RNA processing	deletion/deletion	LOF	SMN2	Translation & RNA processing	amplification/+;amplification/amplification	-	GOF	Large	Spinal muscular atrophy	-	-	-	-	0.015829	0.10337	NA	NA	yes	NA	NA	Same complex
12242541	Patients	Spinal Cord	SMN1	Translation & RNA processing	deletion/deletion	LOF	SMN2	Translation & RNA processing	amplification/+	-	GOF	Large	Spinal muscular atrophy	-	-	-	-	0.015829	0.10337	NA	NA	yes	NA	NA	Same complex
15378550	Patients	Spinal Cord	SMN1	Translation & RNA processing	deletion/deletion	LOF	SMN2	Translation & RNA processing	amplification/+;amplification/amplification	-	GOF	Large	Spinal muscular atrophy	-	-	-	-	0.015829	0.10337	NA	NA	yes	NA	NA	Same complex
15852397	Patients	Spinal Cord	SMN1	Translation & RNA processing	deletion/deletion	LOF	SMN2	Translation & RNA processing	amplification/+;amplification/amplification	-	GOF	Large	Spinal muscular atrophy	-	-	-	-	0.015829	0.10337	NA	NA	yes	NA	NA	Same complex
16508748	Patients	Spinal Cord	SMN1	Translation & RNA processing	deletion/deletion	LOF	SMN2	Translation & RNA processing	amplification/amplification	-	GOF	Large	Spinal muscular atrophy	-	-	-	-	0.015829	0.10337	NA	NA	yes	NA	NA	Same complex
17433677	Patients	Spinal Cord	SMN1	Translation & RNA processing	deletion/deletion	LOF	SMN2	Translation & RNA processing	amplification/+	-	GOF	Large	Spinal muscular atrophy	-	-	-	-	0.015829	0.10337	NA	NA	yes	NA	NA	Same complex
18533950	Patients	Spinal Cord	SMN1	Translation & RNA processing	deletion/deletion	LOF	SMN2	Translation & RNA processing	amplification/+;amplification/amplification	-	GOF	Large	Spinal muscular atrophy	-	-	-	-	0.015829	0.10337	NA	NA	yes	NA	NA	Same complex
18842367	Patients	Spinal Cord	SMN1	Translation & RNA processing	deletion/deletion	LOF	SMN2	Translation & RNA processing	amplification/+;amplification/amplification	-	GOF	Large	Spinal muscular atrophy	-	-	-	-	0.015829	0.10337	NA	NA	yes	NA	NA	Same complex
19287802	Patients	Spinal Cord	SMN1	Translation & RNA processing	deletion/deletion	LOF	SMN2	Translation & RNA processing	amplification/+;amplification/amplification	-	GOF	Large	Spinal muscular atrophy	-	-	-	-	0.015829	0.10337	NA	NA	yes	NA	NA	Same complex
19760790	Patients	Spinal Cord	SMN1	Translation & RNA processing	deletion/deletion	LOF	SMN2	Translation & RNA processing	amplification/amplification	-	GOF	Small	Spinal muscular atrophy	-	-	-	-	0.015829	0.10337	NA	NA	yes	NA	NA	Same complex
19780763	Patients	Spinal Cord	SMN1	Translation & RNA processing	deletion/deletion	LOF	SMN2	Translation & RNA processing	amplification/+	-	GOF	Large	Spinal muscular atrophy	-	-	-	-	0.015829	0.10337	NA	NA	yes	NA	NA	Same complex
21171094	Patients	Spinal Cord	SMN1	Translation & RNA processing	deletion/deletion	LOF	SMN2	Translation & RNA processing	amplification/+;amplification/amplification	-	GOF	Large	Spinal muscular atrophy	-	-	-	-	0.015829	0.10337	NA	NA	yes	NA	NA	Same complex
21762474	Patients	Spinal Cord	SMN1	Translation & RNA processing	deletion/deletion	LOF	SMN2	Translation & RNA processing	amplification/amplification	-	GOF	Small	Spinal muscular atrophy	-	-	-	-	0.015829	0.10337	NA	NA	yes	NA	NA	Same complex
21821450	Patients	Spinal Cord	SMN1	Translation & RNA processing	deletion/deletion	LOF	SMN2	Translation & RNA processing	amplification/?	-	GOF	Large	Spinal muscular atrophy	-	-	-	-	0.015829	0.10337	NA	NA	yes	NA	NA	Same complex
21940700	Patients	Spinal Cord	SMN1	Translation & RNA processing	deletion/deletion	LOF	SMN2	Translation & RNA processing	amplification/+;amplification/amplification	-	GOF	Large	Spinal muscular atrophy	-	-	-	-	0.015829	0.10337	NA	NA	yes	NA	NA	Same complex
22558076	Patients	Spinal Cord	SMN1	Translation & RNA processing	deletion/deletion	LOF	SMN2	Translation & RNA processing	amplification/+;amplification/amplification	-	GOF	Large	Spinal muscular atrophy	-	-	-	-	0.015829	0.10337	NA	NA	yes	NA	NA	Same complex
23077013	Patients	Spinal Cord	SMN1	Translation & RNA processing	deletion/deletion	LOF	SMN2	Translation & RNA processing	amplification/amplification	-	GOF	Large	Spinal muscular atrophy	-	-	-	-	0.015829	0.10337	NA	NA	yes	NA	NA	Same complex
23352792	Patients	Spinal Cord	SMN1	Translation & RNA processing	deletion/deletion	LOF	SMN2	Translation & RNA processing	amplification/+	-	GOF	Large	Spinal muscular atrophy	-	-	-	-	0.015829	0.10337	NA	NA	yes	NA	NA	Same complex
25330799	Patients	Spinal Cord	SMN1	Translation & RNA processing	deletion/deletion	LOF	SMN2	Translation & RNA processing	amplification/+;amplification/amplification	-	GOF	Large	Spinal muscular atrophy	-	-	-	-	0.015829	0.10337	NA	NA	yes	NA	NA	Same complex
26017350	Patients	Spinal Cord	SMN1	Translation & RNA processing	deletion/deletion	LOF	SMN2	Translation & RNA processing	amplification/+	-	GOF	Small	Spinal muscular atrophy	-	-	-	-	0.015829	0.10337	NA	NA	yes	NA	NA	Same complex
26247043	Patients	Spinal Cord	SMN1	Translation & RNA processing	deletion/deletion	LOF	SMN2	Translation & RNA processing	amplification/+;amplification/amplification	-	GOF	Large	Spinal muscular atrophy	-	-	-	-	0.015829	0.10337	NA	NA	yes	NA	NA	Same complex
26311540	Patients	Spinal Cord	SMN1	Translation & RNA processing	deletion/deletion	LOF	SMN2	Translation & RNA processing	amplification/+;amplification/amplification	-	GOF	Large	Spinal muscular atrophy	-	-	-	-	0.015829	0.10337	NA	NA	yes	NA	NA	Same complex
26317002	Patients	Spinal Cord	SMN1	Translation & RNA processing	deletion/deletion	LOF	SMN2	Translation & RNA processing	amplification/+;amplification/amplification	-	GOF	Large	Spinal muscular atrophy	-	-	-	-	0.015829	0.10337	NA	NA	yes	NA	NA	Same complex
26665550	Patients	Spinal Cord	SMN1	Translation & RNA processing	deletion/deletion	LOF	SMN2	Translation & RNA processing	amplification/amplification	-	GOF	Large	Spinal muscular atrophy	-	-	-	-	0.015829	0.10337	NA	NA	yes	NA	NA	Same complex
29433793	Patients	Spinal Cord	SMN1	Translation & RNA processing	deletion/deletion	LOF	SMN2	Translation & RNA processing	amplification/+;amplification/amplification;G287R/+;G287R/G287R	-	GOF	Large	Spinal muscular atrophy	-	-	-	-	0.015829	0.10337	NA	NA	yes	NA	NA	Same complex
30188899	Patients	Spinal Cord	SMN1	Translation & RNA processing	deletion/deletion	LOF	SMN2	Translation & RNA processing	amplification/+;amplification/amplification	-	GOF	Large	Spinal muscular atrophy	-	-	-	-	0.015829	0.10337	NA	NA	yes	NA	NA	Same complex
31594245	Patients	Spinal Cord	SMN1	Translation & RNA processing	deletion/deletion	LOF	SMN2	Translation & RNA processing	amplification/+;amplification/amplification	-	GOF	Large	Spinal muscular atrophy	-	-	-	-	0.015829	0.10337	NA	NA	yes	NA	NA	Same complex
32011487	Patients	Spinal Cord	SMN1	Translation & RNA processing	deletion/deletion	LOF	SMN2	Translation & RNA processing	amplification/+;amplification/amplification	-	GOF	Small	Spinal muscular atrophy	-	-	-	-	0.015829	0.10337	NA	NA	yes	NA	NA	Same complex
32417790	Patients	Spinal Cord	SMN1	Translation & RNA processing	deletion/deletion	LOF	SMN2	Translation & RNA processing	amplification/+;amplification/amplification	-	GOF	Large	Spinal muscular atrophy	-	-	-	-	0.015829	0.10337	NA	NA	yes	NA	NA	Same complex
32552676	Patients	Spinal Cord	SMN1	Translation & RNA processing	deletion/deletion	LOF	SMN2	Translation & RNA processing	amplification/+;amplification/amplification	-	GOF	Small	Spinal muscular atrophy	-	-	-	-	0.015829	0.10337	NA	NA	yes	NA	NA	Same complex
33307321	Patients	Spinal Cord	SMN1	Translation & RNA processing	deletion/deletion	LOF	SMN2	Translation & RNA processing	amplification/+;amplification/amplification	-	GOF	Large	Spinal muscular atrophy	-	-	-	-	0.015829	0.10337	NA	NA	yes	NA	NA	Same complex
33761963	Patients	Spinal Cord	SMN1	Translation & RNA processing	deletion/deletion	LOF	SMN2	Translation & RNA processing	amplification/amplification	-	GOF	Large	Spinal muscular atrophy	-	-	-	-	0.015829	0.10337	NA	NA	yes	NA	NA	Same complex
34025568	Patients	Spinal Cord	SMN1	Translation & RNA processing	deletion/deletion	LOF	SMN2	Translation & RNA processing	amplification/+;amplification/amplification	-	GOF	Large	Spinal muscular atrophy	-	-	-	-	0.015829	0.10337	NA	NA	yes	NA	NA	Same complex
19716110	Patients	Spinal Cord	SMN1	Translation & RNA processing	deletion/deletion	LOF	SMN2	Translation & RNA processing	G287R/+;G287R/G287R	-	GOF	Large	Spinal muscular atrophy	-	-	-	-	0.015829	0.10337	NA	NA	yes	NA	NA	Same complex
19953646	Patients	Spinal Cord	SMN1	Translation & RNA processing	deletion/deletion	LOF	SMN2	Translation & RNA processing	G287R/+;G287R/G287R	-	GOF	Large	Spinal muscular atrophy	-	-	-	-	0.015829	0.10337	NA	NA	yes	NA	NA	Same complex
20577007	Patients	Spinal Cord	SMN1	Translation & RNA processing	deletion/deletion	LOF	SMN2	Translation & RNA processing	G287R/+;G287R/G287R	-	GOF	Large	Spinal muscular atrophy	-	-	-	-	0.015829	0.10337	NA	NA	yes	NA	NA	Same complex
32737433	Cells	-	SMURF1	Protein degradation	silencing/silencing	LOF	PTEN	Lipid and sterol biosynthesis & transport;Signaling & stress response	silencing/silencing	-	LOF	Small	-	-	LN229	-	-	0.6118	0.25651	-0.131105	0.197391	yes	NA	NA	Signaling & stress response
16492714	Patients	Pancreas	SPINK1	Protein degradation	N34S/?	-	CTSB	Protein degradation	intron/?	rs1293292	-	Large	Tropical calcific pancreatitis	-	-	Patients	-	0.31476	5.8819e-11	-0.0159978	0.0752558	NA	NA	NA	Uncharacterized functional relation
32398776	Cells	Breast	STK33	Signaling & stress response	silencing/silencing	LOF	ARID1B	Transcription & chromatin organization	silencing/silencing	-	LOF	Large	-	-	MCF-10A	MCF-10A	-	2.1656e-06	1	0.0583822	-0.0763895	NA	NA	NA	Transcription
32398776	Cells	Breast	STK33	Signaling & stress response	silencing/silencing	LOF	PTPN11	Signaling & stress response	silencing/silencing	-	LOF	Small	-	-	MCF-10A	MCF-10A	-	2.1656e-06	0.99998	0.0583822	-0.7157	NA	NA	NA	Uncharacterized functional relation
34050153	Patients	Neuron	TAF1	Transcription & chromatin organization	insertion/-	-	EIF2AK1	Translation & RNA processing;Signaling & stress response	intron/intron	rs62456190	-	Small	X-linked dystonia-parkinsonism	-	-	-	-	1	7.0148e-07	-0.707525	0.0230005	NA	NA	NA	mRNA decay & translation;Signaling & stress response
34050153	Patients	Neuron	TAF1	Transcription & chromatin organization	insertion/-	-	MSH3	DNA replication and repair	-	rs2250063;rs755000466;rs761734241;rs1650697;rs33003	-	Small	X-linked dystonia-parkinsonism	-	-	-	-	1	7.4413e-31	-0.707525	-0.0688262	NA	NA	NA	Other/unknown
30523342	Patients	Bone marrow	TERC	DNA replication and repair	-	LOF	TERT	DNA replication and repair	C-124T/+	-	GOF	Large	Aplastic anemia	-	-	-	-	NA	0.99046	NA	0.021919	yes	NA	NA	Uncharacterized functional relation
32249828	Cells	-	TET2	Transcription & chromatin organization	deletion/deletion	LOF	TET1	Transcription & chromatin organization	deletion/deletion	-	LOF	Large	-	-	RPE-1	HAP1	-	4.3334e-54	1	0.0608342	-0.0414957	NA	NA	NA	Same pathway
21511729	Cells	Skin	TP63	Transcription & chromatin organization	silencing/silencing	LOF	CDKN1A	Cell cycle progression & meiosis;DNA replication and repair	silencing/silencing	-	LOF	Small	-	-	Keratinocytes	-	-	0.99728	0.0018575	-0.0303123	0.0911272	NA	NA	NA	Other/unknown
21511729	Cells	Skin	TP63	Transcription & chromatin organization	silencing/silencing	LOF	RB1	Cell cycle progression & meiosis	silencing/silencing	-	LOF	Small	-	-	Keratinocytes	-	-	0.99728	1	-0.0303123	0.0849706	NA	NA	NA	Other/unknown
21511729	Cells	Skin	TP63	Transcription & chromatin organization	silencing/silencing	LOF	RBL2	Transcription & chromatin organization	silencing/silencing	-	LOF	Small	-	-	Keratinocytes	-	-	0.99728	0.99835	-0.0303123	0.0527547	NA	NA	NA	Alternative pathway
17114587	Cells	Skin	TP63	Transcription & chromatin organization	silencing/silencing	LOF	TP53	Transcription & chromatin organization;Signaling & stress response	silencing/silencing	-	LOF	Large	-	-	Keratinocytes	-	-	0.99728	0.53235	-0.0303123	0.158559	yes	NA	NA	Same pathway
21511729	Cells	Skin	TP63	Transcription & chromatin organization	silencing/silencing	LOF	TP53	Transcription & chromatin organization;Signaling & stress response	silencing/silencing	-	LOF	Large	-	-	Keratinocytes	-	-	0.99728	0.53235	-0.0303123	0.158559	yes	NA	NA	Same pathway
31915374	Cells	-	TRIP13	Cell cycle progression & meiosis;Chromosome segregation & mitosis	deletion/deletion	LOF	MAD2L2	DNA replication and repair	deletion/deletion	-	LOF	Small	-	-	U2OS	-	Olaparib	0.99606	0.082082	-0.312155	-0.866288	yes	NA	NA	Other/unknown
31266804	Cells	Kidney	TRPC6	Drug and ion transport	R895C/?	GOF	CCDC47	Protein folding & glycosylation	deletion/deletion	-	LOF	Small	Glomerulosclerosis	-	HEK293	HEK293	-	3.0274e-07	6.1333e-08	-0.0179004	-0.121401	NA	NA	NA	Other/unknown
31266804	Cells	Kidney	TRPC6	Drug and ion transport	R895C/?	GOF	FUT8	Protein folding & glycosylation	deletion/deletion	-	LOF	Small	Glomerulosclerosis	-	HEK293	HEK293	-	3.0274e-07	0.0099264	-0.0179004	0.025592	NA	NA	NA	Other/unknown
31266804	Cells	Kidney	TRPC6	Drug and ion transport	R895C/?	GOF	MGAT1	Protein folding & glycosylation	deletion/deletion	-	LOF	Large	Glomerulosclerosis	-	HEK293	HEK293	-	3.0274e-07	0.98879	-0.0179004	-0.265085	NA	NA	NA	Other/unknown
31266804	Cells	Kidney	TRPC6	Drug and ion transport	R895C/?	GOF	NCLN	Protein folding & glycosylation;Vesicle traffic	deletion/deletion	-	LOF	Small	Glomerulosclerosis	-	HEK293	HEK293	-	3.0274e-07	0.7551	-0.0179004	-0.102469	NA	NA	NA	Other/unknown
31266804	Cells	Kidney	TRPC6	Drug and ion transport	R895C/?	GOF	PLCD3	Lipid and sterol biosynthesis & transport	deletion/deletion	-	LOF	Small	Glomerulosclerosis	-	HEK293	HEK293	-	3.0274e-07	1.3373e-07	-0.0179004	NA	NA	NA	NA	Other/unknown
31266804	Cells	Kidney	TRPC6	Drug and ion transport	R895C/?	GOF	SLC35C1	Protein folding & glycosylation	deletion/deletion	-	LOF	Small	Glomerulosclerosis	-	HEK293	HEK293	-	3.0274e-07	0.023545	-0.0179004	-0.0692741	NA	NA	NA	Other/unknown
31266804	Cells	Kidney	TRPC6	Drug and ion transport	R895C/?	GOF	TMEM147	Vesicle traffic	deletion/deletion	-	LOF	Small	Glomerulosclerosis	-	HEK293	HEK293	-	3.0274e-07	0.00014005	-0.0179004	-0.119003	NA	NA	NA	Other/unknown
31266804	Cells	Kidney	TRPC6	Drug and ion transport	R895C/?	GOF	TMEM208	Vesicle traffic	deletion/deletion	-	LOF	Small	Glomerulosclerosis	-	HEK293	HEK293	-	3.0274e-07	0.0015059	-0.0179004	-0.120733	yes	NA	NA	Other/unknown
31266804	Cells	Kidney	TRPC6	Drug and ion transport	R895C/?	GOF	WDR83OS	Protein folding & glycosylation	deletion/deletion	-	LOF	Small	Glomerulosclerosis	-	HEK293	HEK293	-	3.0274e-07	0.0033142	-0.0179004	-0.224289	yes	NA	NA	Other/unknown
12192641	Patients	Kidney	TSC2	Signaling & stress response	-	LOF	IFNG	Signaling & stress response	intron/?	-	GOF	Large	Tuberous sclerosis complex	-	-	-	-	1	0.47156	-0.0995898	0.0744067	NA	NA	NA	Alternative pathway
26286643	Patients	Neuron	TTR	#N/A	V30M/+	-	AR	Signaling & stress response	intron/+	rs5919393	-	Small	Amyloid polyneuropathy	-	-	-	-	0.51566	0.98837	0.0810765	0.0654008	NA	NA	NA	Signaling & stress response
28168209	Patients	Neuron	TTR	#N/A	V30M/+	-	BGN	#N/A	intron/intron	rs2269404	-	Large	Amyloid polyneuropathy	-	-	-	-	0.51566	0.45229	0.0810765	0.0576838	NA	NA	NA	Other/unknown
31019999	Patients	Neuron	TTR	#N/A	V30M/+	-	C1QA	Signaling & stress response	R42Q/+	rs201693493	-	Large	Amyloid polyneuropathy	-	-	-	-	0.51566	0.0038204	0.0810765	0.0199997	NA	NA	NA	Signaling & stress response
31019999	Patients	Neuron	TTR	#N/A	V30M/+	-	C1QA	Signaling & stress response	I175I/+	rs149050968	-	Large	Amyloid polyneuropathy	-	-	-	-	0.51566	0.0038204	0.0810765	0.0199997	NA	NA	NA	Signaling & stress response
31019999	Patients	Neuron	TTR	#N/A	V30M/+	-	C1QC	Signaling & stress response	G+5A/+	rs200952686	-	Large	Amyloid polyneuropathy	-	-	-	-	0.51566	0.048591	0.0810765	-0.0048377	NA	NA	NA	Signaling & stress response
28168209	Patients	Neuron	TTR	#N/A	V30M/+	-	MAP2K1	Signaling & stress response	intron/+	rs16949939	-	Large	Amyloid polyneuropathy	-	-	-	-	0.51566	0.89669	0.0810765	-0.146999	NA	NA	NA	Signaling & stress response
28168209	Patients	Neuron	TTR	#N/A	V30M/+	-	MAP2K2	Signaling & stress response	intron/intron	rs1823059	-	Large	Amyloid polyneuropathy	-	-	-	-	0.51566	0.96673	0.0810765	-0.186148	NA	NA	NA	Signaling & stress response
26286643	Patients	Neuron	TTR	#N/A	V30M/+	-	RBP4	#N/A	intron/+;intron/intron	rs7094671	-	Large	Amyloid polyneuropathy	-	-	-	-	0.51566	0.51951	0.0810765	-0.0474504	yes	NA	NA	Same complex
30033366	Cells	-	TUBGCP5	Chromosome segregation & mitosis	silencing/silencing	LOF	UBA2	Protein degradation	silencing/silencing	-	LOF	Large	-	-	K562;Jurkat	K562	-	1.2275e-12	0.99851	-1.22856	-1.30706	NA	NA	NA	Protein degradation
27591266	Cells	-	UBE2F	Protein degradation	silencing/silencing	LOF	PMAIP1	Signaling & stress response	silencing/silencing	-	LOF	Large	-	-	H358	-	-	0.92267	0.11182	-0.0149453	0.0649647	yes	NA	NA	Signaling & stress response
32268084	Cells	-	UBE2M	Protein degradation	deletion/deletion	LOF	TP53	Transcription & chromatin organization;Signaling & stress response	deletion/deletion	-	LOF	Large	-	-	RPE-1	-	-	0.79769	0.53235	-1.21096	0.158559	yes	NA	NA	Transcription;Signaling & stress response
30971826	Cells	-	VBP1	Protein folding & glycosylation	deletion/deletion	LOF	MYCN	Transcription & chromatin organization	amplification/?	-	GOF	Large	-	-	-	-	-	0.88445	0.88897	-0.492171	-0.107233	NA	NA	NA	Transcription
29149600	Cells	-	XPA	DNA replication and repair	deletion/deletion	LOF	MUTYH	DNA replication and repair	deletion/deletion	-	LOF	Small	-	-	HAP1	-	Radiation	7.8652e-05	1.2619e-18	-0.0398442	-0.0304908	yes	NA	NA	Alternative pathway
