# Supplementary material for: Global analysis of suppressor mutations that rescue human genetic defects
Source: Genome Med. 2023 Oct 12;15:78. doi: 10.1186/s13073-023-01232-0 (PMC10568808; doi:10.1186/s13073-023-01232-0)
Supplement: Supplementary file 4 — Additional file 4: Data S3. Suppressor gene predictions using the functional prioritization model. For each of the 93 query genes in our dataset, all genes in the human genome were ranked based on their likeliness of being a suppressor gene using a functional prioritization model. Listed are query gene name, suppressor gene name, prediction score, and prediction rank. Prediction scores range from 0 to 1111. Higher prediction scores or lower prediction ranks correspond to a higher likeliness of a gene to be a suppressor of the given query gene. [file 13073_2023_1232_MOESM4_ESM.csv]

QueryGene	SuppressorGene	PredictionScore	PredictionRank
APOE	APOC2	1110	1
APOE	HLA-DPA1	1001	3
APOE	MANSC1	1001	3
APOE	MMP3	1001	3
APOE	C16orf92	1000	11
APOE	C9	1000	11
APOE	CACNA2D3	1000	11
APOE	CEACAM8	1000	11
APOE	CSTL1	1000	11
APOE	KLK10	1000	11
APOE	MICB	1000	11
APOE	MMP10	1000	11
APOE	MMRN1	1000	11
APOE	NPTN	1000	11
APOE	TMEM59	1000	11
APOE	VDAC1	1000	11
APOE	VDAC3	1000	11
APOE	LAMB2	111	18.5
APOE	LRP1	111	18.5
APOE	C3	110	23.5
APOE	FAM20A	110	23.5
APOE	FTL	110	23.5
APOE	MARCO	110	23.5
APOE	NR1H3	110	23.5
APOE	PLTP	110	23.5
APOE	RBP4	110	23.5
APOE	VWA1	110	23.5
APOE	ABCA1	101	46.5
APOE	ABCG1	101	46.5
APOE	ABCG8	101	46.5
APOE	ADAM10	101	46.5
APOE	AMBN	101	46.5
APOE	APLP2	101	46.5
APOE	APOA1	101	46.5
APOE	APOA4	101	46.5
APOE	APOB	101	46.5
APOE	BPIFB2	101	46.5
APOE	CHGB	101	46.5
APOE	COL4A2	101	46.5
APOE	COLEC12	101	46.5
APOE	CST3	101	46.5
APOE	EREG	101	46.5
APOE	ESR1	101	46.5
APOE	EVA1A	101	46.5
APOE	FSTL1	101	46.5
APOE	GPC6	101	46.5
APOE	IGF2	101	46.5
APOE	IGFBP3	101	46.5
APOE	IGFBP5	101	46.5
APOE	IL6	101	46.5
APOE	LPL	101	46.5
APOE	LRP2	101	46.5
APOE	MIA3	101	46.5
APOE	MMP1	101	46.5
APOE	MMP2	101	46.5
APOE	MSLN	101	46.5
APOE	NRG3	101	46.5
APOE	PAPPA2	101	46.5
APOE	SCG3	101	46.5
APOE	SERPINA1	101	46.5
APOE	SERPIND1	101	46.5
APOE	SPARC	101	46.5
APOE	TNRC6A	101	46.5
APOE	VCAN	101	46.5
APOE	VGF	101	46.5
APOE	ABCG5	100	165
APOE	ADAM17	100	165
APOE	ADAP1	100	165
APOE	AFP	100	165
APOE	AGO1	100	165
APOE	AGO2	100	165
APOE	AGO3	100	165
APOE	AGO4	100	165
APOE	AGRN	100	165
APOE	AHSG	100	165
APOE	AKR1B10	100	165
APOE	AKR1C1	100	165
APOE	AKR1C3	100	165
APOE	AKR1C4	100	165
APOE	ALB	100	165
APOE	AMELX	100	165
APOE	AMTN	100	165
APOE	ANO8	100	165
APOE	APH1A	100	165
APOE	APH1B	100	165
APOE	APOA2	100	165
APOE	APOA5	100	165
APOE	APOC1	100	165
APOE	APOC3	100	165
APOE	APOC4	100	165
APOE	APOD	100	165
APOE	APOL1	100	165
APOE	APOM	100	165
APOE	APP	100	165
APOE	ARL4C	100	165
APOE	BCO1	100	165
APOE	BCO2	100	165
APOE	BMP15	100	165
APOE	BMP4	100	165
APOE	BTC	100	165
APOE	C4A	100	165
APOE	CALR	100	165
APOE	CALU	100	165
APOE	CDH2	100	165
APOE	CETP	100	165
APOE	CHRDL1	100	165
APOE	CKAP4	100	165
APOE	CLPS	100	165
APOE	COL1A1	100	165
APOE	COL1A2	100	165
APOE	COL3A1	100	165
APOE	COL4A1	100	165
APOE	COLEC11	100	165
APOE	CP	100	165
APOE	CSF1	100	165
APOE	CSN2	100	165
APOE	CTSG	100	165
APOE	CXCL12	100	165
APOE	DEK	100	165
APOE	DMP1	100	165
APOE	DNAJC3	100	165
APOE	EEPD1	100	165
APOE	ENAM	100	165
APOE	EP300	100	165
APOE	ERBB4	100	165
APOE	F2	100	165
APOE	F5	100	165
APOE	FAM20C	100	165
APOE	FBN1	100	165
APOE	FGA	100	165
APOE	FGF23	100	165
APOE	FGG	100	165
APOE	FN1	100	165
APOE	FSTL3	100	165
APOE	FTH1	100	165
APOE	FUCA2	100	165
APOE	GAS6	100	165
APOE	GFAP	100	165
APOE	GOLM1	100	165
APOE	GPC1	100	165
APOE	GPC2	100	165
APOE	GPC3	100	165
APOE	GPC4	100	165
APOE	GPC5	100	165
APOE	GPIHBP1	100	165
APOE	GPS2	100	165
APOE	GZMH	100	165
APOE	HBEGF	100	165
APOE	HDAC3	100	165
APOE	HRC	100	165
APOE	HSP90B1	100	165
APOE	HSPG2	100	165
APOE	IGF1	100	165
APOE	IGFALS	100	165
APOE	IGFBP1	100	165
APOE	IGFBP2	100	165
APOE	IGFBP4	100	165
APOE	IGFBP6	100	165
APOE	IGFBP7	100	165
APOE	ITIH2	100	165
APOE	KDM1A	100	165
APOE	KDM1B	100	165
APOE	KDM3A	100	165
APOE	KDM4A	100	165
APOE	KLK1	100	165
APOE	KLK13	100	165
APOE	KLK2	100	165
APOE	KLK3	100	165
APOE	KNG1	100	165
APOE	KTN1	100	165
APOE	LAMB1	100	165
APOE	LAMC1	100	165
APOE	LCAT	100	165
APOE	LDLR	100	165
APOE	LDLRAP1	100	165
APOE	LGALS1	100	165
APOE	LIPC	100	165
APOE	LIPG	100	165
APOE	LRAT	100	165
APOE	LRP10	100	165
APOE	LRP12	100	165
APOE	LRP8	100	165
APOE	LTBP1	100	165
APOE	MASP1	100	165
APOE	MATN3	100	165
APOE	MBTPS1	100	165
APOE	MELTF	100	165
APOE	MEN1	100	165
APOE	MEPE	100	165
APOE	MFGE8	100	165
APOE	MGAT4A	100	165
APOE	MOV10	100	165
APOE	MSR1	100	165
APOE	MTTP	100	165
APOE	MXD4	100	165
APOE	MXRA8	100	165
APOE	NCOA1	100	165
APOE	NCOR1	100	165
APOE	NCOR2	100	165
APOE	NCSTN	100	165
APOE	NOTUM	100	165
APOE	NR1H2	100	165
APOE	NRG1	100	165
APOE	NRG2	100	165
APOE	NRG4	100	165
APOE	NUCB1	100	165
APOE	P4HB	100	165
APOE	PAPPA	100	165
APOE	PCSK9	100	165
APOE	PDIA6	100	165
APOE	PENK	100	165
APOE	PGR	100	165
APOE	PLB1	100	165
APOE	PLG	100	165
APOE	PNLIP	100	165
APOE	PNPLA2	100	165
APOE	PRKCSH	100	165
APOE	PROC	100	165
APOE	PRSS23	100	165
APOE	PSEN1	100	165
APOE	PSEN2	100	165
APOE	PSENEN	100	165
APOE	QSOX1	100	165
APOE	RBP1	100	165
APOE	RBP2	100	165
APOE	RCN1	100	165
APOE	RDH11	100	165
APOE	RETSAT	100	165
APOE	RXRA	100	165
APOE	RXRB	100	165
APOE	S100B	100	165
APOE	SAR1B	100	165
APOE	SCARA5	100	165
APOE	SCG2	100	165
APOE	SCGB3A2	100	165
APOE	SDC1	100	165
APOE	SDC2	100	165
APOE	SDC3	100	165
APOE	SDC4	100	165
APOE	SERPINA10	100	165
APOE	SERPINC1	100	165
APOE	SHISA5	100	165
APOE	SPARCL1	100	165
APOE	SPP1	100	165
APOE	SPP2	100	165
APOE	SRC	100	165
APOE	STAT5A	100	165
APOE	STC2	100	165
APOE	STMN1	100	165
APOE	TAB2	100	165
APOE	TBL1X	100	165
APOE	TBL1XR1	100	165
APOE	TF	100	165
APOE	TFAP2A	100	165
APOE	TGOLN2	100	165
APOE	TIMP1	100	165
APOE	TMEM132A	100	165
APOE	TNC	100	165
APOE	TNRC6B	100	165
APOE	TNRC6C	100	165
APOE	TTR	100	165
APOE	WFS1	100	165
APOE	WWOX	100	165
APOE	YAP1	100	165
APOE	AEBP1	11	272.5
APOE	CD14	11	272.5
APOE	CD68	11	272.5
APOE	COL26A1	11	272.5
APOE	CSF1R	11	272.5
APOE	CTSB	11	272.5
APOE	GAA	11	272.5
APOE	HCK	11	272.5
APOE	IFI30	11	272.5
APOE	MAN2B1	11	272.5
APOE	MDK	11	272.5
APOE	PSAP	11	272.5
APOE	QPRT	11	272.5
APOE	RNASE1	11	272.5
APOE	UBTD1	11	272.5
APOE	VTN	11	272.5
APOE	A2M	10	327
APOE	ACP5	10	327
APOE	ADAP2	10	327
APOE	AMDHD2	10	327
APOE	BGN	10	327
APOE	BIRC7	10	327
APOE	C1QA	10	327
APOE	C1QB	10	327
APOE	C1QC	10	327
APOE	C1R	10	327
APOE	C1S	10	327
APOE	C2	10	327
APOE	CCL18	10	327
APOE	CD163	10	327
APOE	CD74	10	327
APOE	CEBPA	10	327
APOE	CHST13	10	327
APOE	CLCN7	10	327
APOE	COL18A1	10	327
APOE	COL6A1	10	327
APOE	COL6A2	10	327
APOE	CPZ	10	327
APOE	CTSD	10	327
APOE	CYP27A1	10	327
APOE	EMILIN1	10	327
APOE	EVA1B	10	327
APOE	FBLN2	10	327
APOE	FBXO2	10	327
APOE	FCER1G	10	327
APOE	FCGRT	10	327
APOE	FTCD	10	327
APOE	FXYD6	10	327
APOE	GGT5	10	327
APOE	GPNMB	10	327
APOE	GPX3	10	327
APOE	GRN	10	327
APOE	HAMP	10	327
APOE	HAVCR2	10	327
APOE	HCST	10	327
APOE	HSD17B14	10	327
APOE	HSPA12B	10	327
APOE	IL4I1	10	327
APOE	ITGA7	10	327
APOE	ITGAX	10	327
APOE	ITGB2	10	327
APOE	LAPTM5	10	327
APOE	LILRB4	10	327
APOE	LILRB5	10	327
APOE	LTBP4	10	327
APOE	MMP9	10	327
APOE	MRC2	10	327
APOE	MYO7A	10	327
APOE	NINJ1	10	327
APOE	NKAIN4	10	327
APOE	NPC2	10	327
APOE	PALM	10	327
APOE	PAPLN	10	327
APOE	PILRA	10	327
APOE	PKD2L1	10	327
APOE	PLD3	10	327
APOE	PLEKHA4	10	327
APOE	PLEKHO2	10	327
APOE	PLPPR3	10	327
APOE	PRAM1	10	327
APOE	PTGDS	10	327
APOE	RAB42	10	327
APOE	RARRES2	10	327
APOE	RASSF4	10	327
APOE	RBP5	10	327
APOE	RENBP	10	327
APOE	SDS	10	327
APOE	SEMA6B	10	327
APOE	SERPINF1	10	327
APOE	SERPING1	10	327
APOE	SIGLEC1	10	327
APOE	SLAMF8	10	327
APOE	SLCO2B1	10	327
APOE	SMIM1	10	327
APOE	SPI1	10	327
APOE	STAB1	10	327
APOE	TCN2	10	327
APOE	THY1	10	327
APOE	TMEM176A	10	327
APOE	TMEM176B	10	327
APOE	TMEM37	10	327
APOE	TNXB	10	327
APOE	TREM2	10	327
APOE	TSPAN4	10	327
APOE	TYMP	10	327
APOE	TYROBP	10	327
APOE	VMO1	10	327
APOE	VSIG4	10	327
APOE	ZMYND15	10	327
APOE	AACS	1	1113
APOE	AAK1	1	1113
APOE	ABCA12	1	1113
APOE	ABCA13	1	1113
APOE	ABCA2	1	1113
APOE	ABCB9	1	1113
APOE	ABHD14A	1	1113
APOE	ABHD14A-ACY1	1	1113
APOE	ABHD17A	1	1113
APOE	ABHD5	1	1113
APOE	ABHD6	1	1113
APOE	ABT1	1	1113
APOE	ACBD4	1	1113
APOE	ACBD7	1	1113
APOE	ACE	1	1113
APOE	ACKR2	1	1113
APOE	ACKR3	1	1113
APOE	ACKR4	1	1113
APOE	ACOT8	1	1113
APOE	ACOX2	1	1113
APOE	ACRBP	1	1113
APOE	ACSBG1	1	1113
APOE	ACSL1	1	1113
APOE	ACSM5	1	1113
APOE	ACTR10	1	1113
APOE	ADAM15	1	1113
APOE	ADAM19	1	1113
APOE	ADAM32	1	1113
APOE	ADAM9	1	1113
APOE	ADAMTS13	1	1113
APOE	ADAMTS19	1	1113
APOE	ADAMTS7	1	1113
APOE	ADAMTS9	1	1113
APOE	ADAMTSL1	1	1113
APOE	ADAMTSL2	1	1113
APOE	ADAMTSL3	1	1113
APOE	ADCYAP1R1	1	1113
APOE	ADGRE2	1	1113
APOE	ADGRG5	1	1113
APOE	ADHFE1	1	1113
APOE	ADRA2B	1	1113
APOE	AGFG1	1	1113
APOE	AGMO	1	1113
APOE	AGTPBP1	1	1113
APOE	AGTR1	1	1113
APOE	AGTRAP	1	1113
APOE	AGXT	1	1113
APOE	AIFM2	1	1113
APOE	AKAP7	1	1113
APOE	AKT2	1	1113
APOE	ALCAM	1	1113
APOE	ALG13	1	1113
APOE	AMACR	1	1113
APOE	AMBP	1	1113
APOE	AMBRA1	1	1113
APOE	AMH	1	1113
APOE	AMHR2	1	1113
APOE	ANAPC1	1	1113
APOE	ANGPTL4	1	1113
APOE	ANKRD13B	1	1113
APOE	ANKRD2	1	1113
APOE	ANKRD26	1	1113
APOE	ANKRD27	1	1113
APOE	ANKRD6	1	1113
APOE	ANTXR1	1	1113
APOE	AOAH	1	1113
APOE	AP1G1	1	1113
APOE	AP1M2	1	1113
APOE	AP1S1	1	1113
APOE	AP1S2	1	1113
APOE	AP1S3	1	1113
APOE	AP2A1	1	1113
APOE	AP2A2	1	1113
APOE	AP2B1	1	1113
APOE	AP3S1	1	1113
APOE	AP3S2	1	1113
APOE	AP4B1	1	1113
APOE	AP4S1	1	1113
APOE	AP5B1	1	1113
APOE	APBA3	1	1113
APOE	APOL4	1	1113
APOE	APPL1	1	1113
APOE	ARC	1	1113
APOE	ARCN1	1	1113
APOE	ARFGAP1	1	1113
APOE	ARFIP1	1	1113
APOE	ARHGAP1	1	1113
APOE	ARHGAP11B	1	1113
APOE	ARHGAP15	1	1113
APOE	ARHGAP25	1	1113
APOE	ARHGAP30	1	1113
APOE	ARHGEF10L	1	1113
APOE	ARHGEF33	1	1113
APOE	ARL14EP	1	1113
APOE	ARL4D	1	1113
APOE	ARMH3	1	1113
APOE	ARPC1B	1	1113
APOE	ARPC5	1	1113
APOE	ARPIN-AP3S2	1	1113
APOE	ARSD	1	1113
APOE	ARSK	1	1113
APOE	ARV1	1	1113
APOE	ASAP3	1	1113
APOE	ASB7	1	1113
APOE	ASGR1	1	1113
APOE	ASIP	1	1113
APOE	ASTN1	1	1113
APOE	ATG12	1	1113
APOE	ATG2A	1	1113
APOE	ATG9A	1	1113
APOE	ATP11A	1	1113
APOE	ATP13A1	1	1113
APOE	ATP23	1	1113
APOE	ATP6V0A1	1	1113
APOE	ATP6V0D2	1	1113
APOE	ATP6V1A	1	1113
APOE	ATP6V1B2	1	1113
APOE	ATP8A1	1	1113
APOE	ATP8B4	1	1113
APOE	ATPSCKMT	1	1113
APOE	AUP1	1	1113
APOE	AXIN1	1	1113
APOE	AZGP1	1	1113
APOE	AZIN1	1	1113
APOE	AZU1	1	1113
APOE	B3GALNT1	1	1113
APOE	B3GAT1	1	1113
APOE	B3GNT2	1	1113
APOE	B4GALT2	1	1113
APOE	B4GALT5	1	1113
APOE	BAAT	1	1113
APOE	BAG5	1	1113
APOE	BAMBI	1	1113
APOE	BBOX1	1	1113
APOE	BCAS1	1	1113
APOE	BCL2L12	1	1113
APOE	BCL7A	1	1113
APOE	BEND7	1	1113
APOE	BICD1	1	1113
APOE	BIRC6	1	1113
APOE	BLOC1S4	1	1113
APOE	BLOC1S5	1	1113
APOE	BMP2	1	1113
APOE	BMP7	1	1113
APOE	BMP8A	1	1113
APOE	BMP8B	1	1113
APOE	BORCS5	1	1113
APOE	BORCS6	1	1113
APOE	BORCS8	1	1113
APOE	BRAF	1	1113
APOE	BSG	1	1113
APOE	BST2	1	1113
APOE	BTBD3	1	1113
APOE	BTG2	1	1113
APOE	BTN3A1	1	1113
APOE	BZW1	1	1113
APOE	C10orf67	1	1113
APOE	C11orf91	1	1113
APOE	C12orf29	1	1113
APOE	C12orf75	1	1113
APOE	C15orf61	1	1113
APOE	C17orf80	1	1113
APOE	C18orf32	1	1113
APOE	C19orf81	1	1113
APOE	C19orf84	1	1113
APOE	C1GALT1C1	1	1113
APOE	C1orf53	1	1113
APOE	C1QTNF12	1	1113
APOE	C1QTNF4	1	1113
APOE	C1QTNF7	1	1113
APOE	C2CD4C	1	1113
APOE	C4orf47	1	1113
APOE	C8orf44-SGK3	1	1113
APOE	C9orf72	1	1113
APOE	CA10	1	1113
APOE	CA11	1	1113
APOE	CAAP1	1	1113
APOE	CAB39L	1	1113
APOE	CACNA1H	1	1113
APOE	CACNA2D2	1	1113
APOE	CACNB3	1	1113
APOE	CACNG4	1	1113
APOE	CADPS	1	1113
APOE	CADPS2	1	1113
APOE	CALB1	1	1113
APOE	CALN1	1	1113
APOE	CAMLG	1	1113
APOE	CAPN8	1	1113
APOE	CAPN9	1	1113
APOE	CARD10	1	1113
APOE	CARF	1	1113
APOE	CAT	1	1113
APOE	CATSPERB	1	1113
APOE	CAV2	1	1113
APOE	CBS	1	1113
APOE	CCDC122	1	1113
APOE	CCDC136	1	1113
APOE	CCDC144A	1	1113
APOE	CCDC169-SOHLH2	1	1113
APOE	CCDC190	1	1113
APOE	CCDC22	1	1113
APOE	CCDC65	1	1113
APOE	CCDC74A	1	1113
APOE	CCDC74B	1	1113
APOE	CCDC93	1	1113
APOE	CCN2	1	1113
APOE	CCN3	1	1113
APOE	CCZ1	1	1113
APOE	CCZ1B	1	1113
APOE	CD1B	1	1113
APOE	CD1C	1	1113
APOE	CD24	1	1113
APOE	CD276	1	1113
APOE	CD59	1	1113
APOE	CD63	1	1113
APOE	CD82	1	1113
APOE	CD83	1	1113
APOE	CD93	1	1113
APOE	CDC25B	1	1113
APOE	CDH12	1	1113
APOE	CDK5R1	1	1113
APOE	CDKL3	1	1113
APOE	CEBPZ	1	1113
APOE	CEP295NL	1	1113
APOE	CERK	1	1113
APOE	CERS4	1	1113
APOE	CFAP58	1	1113
APOE	CFB	1	1113
APOE	CFH	1	1113
APOE	CFHR1	1	1113
APOE	CFP	1	1113
APOE	CHGA	1	1113
APOE	CHIC1	1	1113
APOE	CHIC2	1	1113
APOE	CHP1	1	1113
APOE	CHPT1	1	1113
APOE	CHRDL2	1	1113
APOE	CHST7	1	1113
APOE	CITED4	1	1113
APOE	CKLF	1	1113
APOE	CLCF1	1	1113
APOE	CLCN3	1	1113
APOE	CLCN4	1	1113
APOE	CLDN14	1	1113
APOE	CLDN23	1	1113
APOE	CLDN7	1	1113
APOE	CLEC16A	1	1113
APOE	CLINT1	1	1113
APOE	CLIP4	1	1113
APOE	CLNK	1	1113
APOE	CLSTN2	1	1113
APOE	CLTA	1	1113
APOE	CLTB	1	1113
APOE	CLTC	1	1113
APOE	CLTCL1	1	1113
APOE	CLTRN	1	1113
APOE	CLUH	1	1113
APOE	CMTM4	1	1113
APOE	CMTM5	1	1113
APOE	CMTM6	1	1113
APOE	CNGA1	1	1113
APOE	CNIH1	1	1113
APOE	CNNM2	1	1113
APOE	CNPY4	1	1113
APOE	CNST	1	1113
APOE	CNTF	1	1113
APOE	COCH	1	1113
APOE	COL12A1	1	1113
APOE	COL14A1	1	1113
APOE	COL22A1	1	1113
APOE	COL25A1	1	1113
APOE	COL4A3	1	1113
APOE	COL5A1	1	1113
APOE	COL8A1	1	1113
APOE	COL9A2	1	1113
APOE	COLGALT1	1	1113
APOE	COMMD7	1	1113
APOE	COMT	1	1113
APOE	COPB1	1	1113
APOE	COPS2	1	1113
APOE	CPLX1	1	1113
APOE	CPLX2	1	1113
APOE	CPM	1	1113
APOE	CPQ	1	1113
APOE	CRB1	1	1113
APOE	CROT	1	1113
APOE	CRP	1	1113
APOE	CRYGA	1	1113
APOE	CRYGB	1	1113
APOE	CRYGC	1	1113
APOE	CRYGD	1	1113
APOE	CSF2	1	1113
APOE	CSK	1	1113
APOE	CSMD1	1	1113
APOE	CSNK1G2	1	1113
APOE	CT55	1	1113
APOE	CTAG2	1	1113
APOE	CTDSPL	1	1113
APOE	CTNS	1	1113
APOE	CTSA	1	1113
APOE	CTSC	1	1113
APOE	CTSE	1	1113
APOE	CTSF	1	1113
APOE	CTSH	1	1113
APOE	CTSK	1	1113
APOE	CTSL	1	1113
APOE	CTSS	1	1113
APOE	CTSZ	1	1113
APOE	CXCL5	1	1113
APOE	CXorf38	1	1113
APOE	CYB561A3	1	1113
APOE	CYB5A	1	1113
APOE	CYP17A1	1	1113
APOE	CYP27C1	1	1113
APOE	CYP2C18	1	1113
APOE	CYP2C19	1	1113
APOE	CYP2C8	1	1113
APOE	CYP2C9	1	1113
APOE	CYP4B1	1	1113
APOE	DAB1	1	1113
APOE	DAB2	1	1113
APOE	DACT3	1	1113
APOE	DAG1	1	1113
APOE	DAP	1	1113
APOE	DAPK2	1	1113
APOE	DBH	1	1113
APOE	DBNL	1	1113
APOE	DCHS2	1	1113
APOE	DCP1B	1	1113
APOE	DCUN1D4	1	1113
APOE	DEFA5	1	1113
APOE	DENND1A	1	1113
APOE	DENND3	1	1113
APOE	DENND4C	1	1113
APOE	DENND5A	1	1113
APOE	DENND6A	1	1113
APOE	DERL3	1	1113
APOE	DESI2	1	1113
APOE	DGAT2	1	1113
APOE	DGKA	1	1113
APOE	DGKG	1	1113
APOE	DHRS13	1	1113
APOE	DHRS4	1	1113
APOE	DHRS4L2	1	1113
APOE	DIAPH2	1	1113
APOE	DIO2	1	1113
APOE	DIO3	1	1113
APOE	DIRAS1	1	1113
APOE	DISP2	1	1113
APOE	DKK3	1	1113
APOE	DKKL1	1	1113
APOE	DLC1	1	1113
APOE	DLG1	1	1113
APOE	DLGAP1	1	1113
APOE	DMRTA1	1	1113
APOE	DNAJC13	1	1113
APOE	DNAJC16	1	1113
APOE	DNAJC22	1	1113
APOE	DNASE1	1	1113
APOE	DOLPP1	1	1113
APOE	DPP7	1	1113
APOE	DPT	1	1113
APOE	DPY19L1	1	1113
APOE	DPYSL4	1	1113
APOE	DRAM2	1	1113
APOE	DRG2	1	1113
APOE	DTD2	1	1113
APOE	DTX4	1	1113
APOE	DUSP22	1	1113
APOE	DYRK4	1	1113
APOE	DZIP3	1	1113
APOE	ECHDC1	1	1113
APOE	ECSCR	1	1113
APOE	EDA	1	1113
APOE	EEA1	1	1113
APOE	EEF2KMT	1	1113
APOE	EFNA5	1	1113
APOE	EGFL8	1	1113
APOE	EHBP1L1	1	1113
APOE	EIF1AD	1	1113
APOE	EIF2B3	1	1113
APOE	EIF4ENIF1	1	1113
APOE	EIF5A2	1	1113
APOE	ELAVL4	1	1113
APOE	ELFN2	1	1113
APOE	ELOC	1	1113
APOE	ELOVL3	1	1113
APOE	EML2	1	1113
APOE	EMP1	1	1113
APOE	EMP3	1	1113
APOE	ENTPD4	1	1113
APOE	EPC1	1	1113
APOE	EPHX4	1	1113
APOE	EPN2	1	1113
APOE	EPN3	1	1113
APOE	EPS15	1	1113
APOE	EPS15L1	1	1113
APOE	EPS8L3	1	1113
APOE	ERGIC1	1	1113
APOE	ERGIC2	1	1113
APOE	ERV3-1	1	1113
APOE	ESPN	1	1113
APOE	EVL	1	1113
APOE	EXOC2	1	1113
APOE	EXOC3L1	1	1113
APOE	EXOC3L2	1	1113
APOE	EXOC6	1	1113
APOE	EXOSC8	1	1113
APOE	F11	1	1113
APOE	F3	1	1113
APOE	FAM110A	1	1113
APOE	FAM114A2	1	1113
APOE	FAM166C	1	1113
APOE	FAM177A1	1	1113
APOE	FAM186A	1	1113
APOE	FAM220A	1	1113
APOE	FAM3B	1	1113
APOE	FAM43A	1	1113
APOE	FAM72A	1	1113
APOE	FAM72B	1	1113
APOE	FAM72C	1	1113
APOE	FAM72D	1	1113
APOE	FAM78A	1	1113
APOE	FAM78B	1	1113
APOE	FAM86B1	1	1113
APOE	FAM86B2	1	1113
APOE	FAM89A	1	1113
APOE	FAM98A	1	1113
APOE	FAM98B	1	1113
APOE	FANCD2OS	1	1113
APOE	FBXO16	1	1113
APOE	FBXO46	1	1113
APOE	FBXW11	1	1113
APOE	FBXW7	1	1113
APOE	FCGR1A	1	1113
APOE	FCSK	1	1113
APOE	FERMT3	1	1113
APOE	FETUB	1	1113
APOE	FGD6	1	1113
APOE	FGFRL1	1	1113
APOE	FIG4	1	1113
APOE	FJX1	1	1113
APOE	FKBP1B	1	1113
APOE	FMNL3	1	1113
APOE	FMO4	1	1113
APOE	FNDC11	1	1113
APOE	FPGT	1	1113
APOE	FRAT1	1	1113
APOE	FST	1	1113
APOE	FTCDNL1	1	1113
APOE	FUCA1	1	1113
APOE	FUT4	1	1113
APOE	FYCO1	1	1113
APOE	FZD3	1	1113
APOE	FZD7	1	1113
APOE	GABARAP	1	1113
APOE	GABARAPL1	1	1113
APOE	GABRD	1	1113
APOE	GAD1	1	1113
APOE	GAL3ST1	1	1113
APOE	GALNT16	1	1113
APOE	GALNT8	1	1113
APOE	GALNT9	1	1113
APOE	GARNL3	1	1113
APOE	GASK1A	1	1113
APOE	GCM1	1	1113
APOE	GCNT7	1	1113
APOE	GCSH	1	1113
APOE	GDE1	1	1113
APOE	GDF10	1	1113
APOE	GDF11	1	1113
APOE	GDF6	1	1113
APOE	GDF7	1	1113
APOE	GDNF	1	1113
APOE	GFPT2	1	1113
APOE	GFRA2	1	1113
APOE	GGA1	1	1113
APOE	GGT1	1	1113
APOE	GGT7	1	1113
APOE	GIGYF1	1	1113
APOE	GIMAP4	1	1113
APOE	GIMAP7	1	1113
APOE	GIPR	1	1113
APOE	GJA1	1	1113
APOE	GJB3	1	1113
APOE	GLB1	1	1113
APOE	GLDN	1	1113
APOE	GLIPR2	1	1113
APOE	GLT8D2	1	1113
APOE	GLTPD2	1	1113
APOE	GM2A	1	1113
APOE	GNAZ	1	1113
APOE	GNL1	1	1113
APOE	GNPDA1	1	1113
APOE	GNPDA2	1	1113
APOE	GOLGA6A	1	1113
APOE	GOLGA6B	1	1113
APOE	GOLGA6C	1	1113
APOE	GOLGA6D	1	1113
APOE	GOLPH3	1	1113
APOE	GOLT1B	1	1113
APOE	GPBP1	1	1113
APOE	GPHA2	1	1113
APOE	GPHN	1	1113
APOE	GPR137C	1	1113
APOE	GPR17	1	1113
APOE	GPR180	1	1113
APOE	GPR65	1	1113
APOE	GPRC5A	1	1113
APOE	GPRC5B	1	1113
APOE	GRB10	1	1113
APOE	GRIPAP1	1	1113
APOE	GRM1	1	1113
APOE	GSAP	1	1113
APOE	GSKIP	1	1113
APOE	GTPBP2	1	1113
APOE	GUCY2C	1	1113
APOE	GULP1	1	1113
APOE	GUSB	1	1113
APOE	GYG1	1	1113
APOE	HACL1	1	1113
APOE	HAPLN1	1	1113
APOE	HAVCR1	1	1113
APOE	HDHD2	1	1113
APOE	HEATR4	1	1113
APOE	HEATR5B	1	1113
APOE	HEBP1	1	1113
APOE	HECTD4	1	1113
APOE	HEG1	1	1113
APOE	HEPACAM	1	1113
APOE	HEPACAM2	1	1113
APOE	HEXA	1	1113
APOE	HFM1	1	1113
APOE	HIP1	1	1113
APOE	HLA-DMA	1	1113
APOE	HLA-DMB	1	1113
APOE	HLA-E	1	1113
APOE	HMCN2	1	1113
APOE	HMOX2	1	1113
APOE	HOOK2	1	1113
APOE	HOXA2	1	1113
APOE	HP	1	1113
APOE	HPGDS	1	1113
APOE	HPR	1	1113
APOE	HS3ST1	1	1113
APOE	HS3ST3B1	1	1113
APOE	HSD11B1L	1	1113
APOE	HSD17B13	1	1113
APOE	HSD17B3	1	1113
APOE	HSD17B6	1	1113
APOE	HSPA1A	1	1113
APOE	HSPA1B	1	1113
APOE	HSPA1L	1	1113
APOE	HSPA2	1	1113
APOE	HSPA6	1	1113
APOE	HTRA3	1	1113
APOE	HYKK	1	1113
APOE	IAPP	1	1113
APOE	ICA1	1	1113
APOE	IDI2	1	1113
APOE	IDUA	1	1113
APOE	IFIT2	1	1113
APOE	IGDCC3	1	1113
APOE	IGF2R	1	1113
APOE	IGFBPL1	1	1113
APOE	IGIP	1	1113
APOE	IGSF10	1	1113
APOE	IGSF8	1	1113
APOE	IL13RA1	1	1113
APOE	IL17RB	1	1113
APOE	IL1R1	1	1113
APOE	IL1RAP	1	1113
APOE	IL20RB	1	1113
APOE	IL27RA	1	1113
APOE	IL2RG	1	1113
APOE	IL31RA	1	1113
APOE	IL37	1	1113
APOE	ILVBL	1	1113
APOE	INHA	1	1113
APOE	INHBE	1	1113
APOE	INKA1	1	1113
APOE	INMT	1	1113
APOE	INPP5F	1	1113
APOE	INSIG1	1	1113
APOE	INSL4	1	1113
APOE	INSR	1	1113
APOE	IQCC	1	1113
APOE	IQGAP2	1	1113
APOE	IQSEC1	1	1113
APOE	IQSEC2	1	1113
APOE	IRAK1BP1	1	1113
APOE	IRAK2	1	1113
APOE	IRAK3	1	1113
APOE	IRGQ	1	1113
APOE	IRX4	1	1113
APOE	ISOC1	1	1113
APOE	IST1	1	1113
APOE	ITGA9	1	1113
APOE	ITIH1	1	1113
APOE	ITIH4	1	1113
APOE	ITM2A	1	1113
APOE	ITM2B	1	1113
APOE	ITPKA	1	1113
APOE	ITPR1	1	1113
APOE	ITPR3	1	1113
APOE	ITPRIP	1	1113
APOE	ITSN2	1	1113
APOE	JAG2	1	1113
APOE	JAGN1	1	1113
APOE	JCAD	1	1113
APOE	JKAMP	1	1113
APOE	JTB	1	1113
APOE	KCNAB1	1	1113
APOE	KCNG1	1	1113
APOE	KCNH1	1	1113
APOE	KCNIP1	1	1113
APOE	KCNIP2	1	1113
APOE	KCNIP3	1	1113
APOE	KCNIP4	1	1113
APOE	KCNJ16	1	1113
APOE	KCNK1	1	1113
APOE	KCNQ5	1	1113
APOE	KCNRG	1	1113
APOE	KCNT2	1	1113
APOE	KCTD8	1	1113
APOE	KDR	1	1113
APOE	KIAA0319	1	1113
APOE	KIAA1210	1	1113
APOE	KIAA1614	1	1113
APOE	KIAA2026	1	1113
APOE	KIF5C	1	1113
APOE	KISS1	1	1113
APOE	KITLG	1	1113
APOE	KLHL12	1	1113
APOE	KLHL22	1	1113
APOE	KLK8	1	1113
APOE	KLRC3	1	1113
APOE	KLRG1	1	1113
APOE	KRIT1	1	1113
APOE	KRT222	1	1113
APOE	KRT25	1	1113
APOE	KRT34	1	1113
APOE	L1TD1	1	1113
APOE	L3HYPDH	1	1113
APOE	L3MBTL4	1	1113
APOE	LAMA5	1	1113
APOE	LAMB3	1	1113
APOE	LAMP2	1	1113
APOE	LAMP3	1	1113
APOE	LAMTOR2	1	1113
APOE	LAMTOR4	1	1113
APOE	LAPTM4A	1	1113
APOE	LBH	1	1113
APOE	LDAF1	1	1113
APOE	LDLRAD4	1	1113
APOE	LGMN	1	1113
APOE	LGSN	1	1113
APOE	LHFPL3	1	1113
APOE	LHFPL5	1	1113
APOE	LINGO4	1	1113
APOE	LIPA	1	1113
APOE	LMAN1	1	1113
APOE	LMBRD1	1	1113
APOE	LMX1A	1	1113
APOE	LNP1	1	1113
APOE	LNX2	1	1113
APOE	LOXL4	1	1113
APOE	LRG1	1	1113
APOE	LRP1B	1	1113
APOE	LRRC15	1	1113
APOE	LRRC17	1	1113
APOE	LRRC24	1	1113
APOE	LRRC37A	1	1113
APOE	LRRC37A2	1	1113
APOE	LRRC37A3	1	1113
APOE	LRRK2	1	1113
APOE	LSM14B	1	1113
APOE	LSM4	1	1113
APOE	LSM8	1	1113
APOE	LTK	1	1113
APOE	LY96	1	1113
APOE	LYPD3	1	1113
APOE	LZTS3	1	1113
APOE	MAK16	1	1113
APOE	MAN1B1	1	1113
APOE	MAN1C1	1	1113
APOE	MANBA	1	1113
APOE	MAP1LC3A	1	1113
APOE	MAP1LC3B	1	1113
APOE	MAP1LC3B2	1	1113
APOE	MAP3K14	1	1113
APOE	MAP3K15	1	1113
APOE	MAP4K2	1	1113
APOE	MAPK8IP3	1	1113
APOE	MARCHF1	1	1113
APOE	MARCHF3	1	1113
APOE	MARF1	1	1113
APOE	MARVELD3	1	1113
APOE	MAST1	1	1113
APOE	MATCAP1	1	1113
APOE	MBD1	1	1113
APOE	MBNL3	1	1113
APOE	MBOAT2	1	1113
APOE	MCOLN1	1	1113
APOE	MCUB	1	1113
APOE	MED23	1	1113
APOE	MEF2C	1	1113
APOE	MEMO1	1	1113
APOE	METAP1D	1	1113
APOE	METTL23	1	1113
APOE	METTL6	1	1113
APOE	MEX3C	1	1113
APOE	MFNG	1	1113
APOE	MFSD14A	1	1113
APOE	MFSD3	1	1113
APOE	MFSD8	1	1113
APOE	MGAM2	1	1113
APOE	MGAT4C	1	1113
APOE	MGRN1	1	1113
APOE	MINDY4	1	1113
APOE	MITD1	1	1113
APOE	MMD	1	1113
APOE	MMP19	1	1113
APOE	MMP7	1	1113
APOE	MMP8	1	1113
APOE	MMRN2	1	1113
APOE	MOSPD1	1	1113
APOE	MPO	1	1113
APOE	MPV17L	1	1113
APOE	MPZL1	1	1113
APOE	MREG	1	1113
APOE	MS4A6A	1	1113
APOE	MS4A6E	1	1113
APOE	MSH5	1	1113
APOE	MSMP	1	1113
APOE	MSS51	1	1113
APOE	MTFR2	1	1113
APOE	MTHFSD	1	1113
APOE	MTMR1	1	1113
APOE	MTMR2	1	1113
APOE	MTOR	1	1113
APOE	MUC5B	1	1113
APOE	MVB12A	1	1113
APOE	MVB12B	1	1113
APOE	MVK	1	1113
APOE	MYBPHL	1	1113
APOE	MYCBPAP	1	1113
APOE	MYMX	1	1113
APOE	MYO16	1	1113
APOE	MYOF	1	1113
APOE	MYOM3	1	1113
APOE	MYPN	1	1113
APOE	MYT1L	1	1113
APOE	NADSYN1	1	1113
APOE	NAP1L3	1	1113
APOE	NBR1	1	1113
APOE	NDFIP2	1	1113
APOE	NDNF	1	1113
APOE	NDP	1	1113
APOE	NECAP1	1	1113
APOE	NEGR1	1	1113
APOE	NEK10	1	1113
APOE	NELL2	1	1113
APOE	NEU1	1	1113
APOE	NEURL2	1	1113
APOE	NFE2L3	1	1113
APOE	NHLRC1	1	1113
APOE	NIF3L1	1	1113
APOE	NKG7	1	1113
APOE	NKX2-1	1	1113
APOE	NLRC4	1	1113
APOE	NLRP2	1	1113
APOE	NMB	1	1113
APOE	NME6	1	1113
APOE	NOS1AP	1	1113
APOE	NOX3	1	1113
APOE	NOXA1	1	1113
APOE	NOXRED1	1	1113
APOE	NPC1	1	1113
APOE	NPL	1	1113
APOE	NPPB	1	1113
APOE	NREP	1	1113
APOE	NRP2	1	1113
APOE	NRSN2	1	1113
APOE	NSMCE1	1	1113
APOE	NSUN7	1	1113
APOE	NTF3	1	1113
APOE	NTRK1	1	1113
APOE	NTS	1	1113
APOE	NUDT5	1	1113
APOE	NUS1	1	1113
APOE	NXPE3	1	1113
APOE	NXPH3	1	1113
APOE	NYAP1	1	1113
APOE	OAZ1	1	1113
APOE	OLFM3	1	1113
APOE	OLFML3	1	1113
APOE	ORM1	1	1113
APOE	ORM2	1	1113
APOE	OSBPL5	1	1113
APOE	OSBPL8	1	1113
APOE	OVGP1	1	1113
APOE	OXLD1	1	1113
APOE	OXR1	1	1113
APOE	P3H1	1	1113
APOE	P3H4	1	1113
APOE	P4HA2	1	1113
APOE	P4HTM	1	1113
APOE	PACRGL	1	1113
APOE	PACSIN1	1	1113
APOE	PACSIN2	1	1113
APOE	PADI3	1	1113
APOE	PAG1	1	1113
APOE	PAGE4	1	1113
APOE	PAH	1	1113
APOE	PAIP2	1	1113
APOE	PAK2	1	1113
APOE	PAK3	1	1113
APOE	PAQR4	1	1113
APOE	PAQR5	1	1113
APOE	PARM1	1	1113
APOE	PAXIP1	1	1113
APOE	PBLD	1	1113
APOE	PBX4	1	1113
APOE	PBXIP1	1	1113
APOE	PCDH17	1	1113
APOE	PCDH20	1	1113
APOE	PCDHA11	1	1113
APOE	PCDHA6	1	1113
APOE	PCDHB14	1	1113
APOE	PCDHB16	1	1113
APOE	PCDHB3	1	1113
APOE	PCDHGA1	1	1113
APOE	PCDHGA12	1	1113
APOE	PCDHGA2	1	1113
APOE	PCDHGA3	1	1113
APOE	PCDHGA4	1	1113
APOE	PCDHGA5	1	1113
APOE	PCDHGA6	1	1113
APOE	PCDHGA7	1	1113
APOE	PCDHGA8	1	1113
APOE	PCDHGA9	1	1113
APOE	PCDHGB1	1	1113
APOE	PCDHGB2	1	1113
APOE	PCDHGB4	1	1113
APOE	PCDHGB5	1	1113
APOE	PCDHGB6	1	1113
APOE	PCDHGB7	1	1113
APOE	PCDHGC4	1	1113
APOE	PCDHGC5	1	1113
APOE	PCOLCE	1	1113
APOE	PCSK1N	1	1113
APOE	PCSK2	1	1113
APOE	PDCD6IP	1	1113
APOE	PDE6G	1	1113
APOE	PDE6H	1	1113
APOE	PDGFB	1	1113
APOE	PDGFD	1	1113
APOE	PDGFRB	1	1113
APOE	PDXDC1	1	1113
APOE	PDZK1	1	1113
APOE	PEF1	1	1113
APOE	PELI3	1	1113
APOE	PEX11B	1	1113
APOE	PEX2	1	1113
APOE	PEX6	1	1113
APOE	PEX7	1	1113
APOE	PFAS	1	1113
APOE	PFN3	1	1113
APOE	PGBD2	1	1113
APOE	PGLYRP1	1	1113
APOE	PGLYRP4	1	1113
APOE	PHF14	1	1113
APOE	PHGR1	1	1113
APOE	PHKA1	1	1113
APOE	PHLDB1	1	1113
APOE	PHOSPHO2	1	1113
APOE	PI15	1	1113
APOE	PICALM	1	1113
APOE	PIGP	1	1113
APOE	PIGQ	1	1113
APOE	PIK3CD	1	1113
APOE	PIK3R3	1	1113
APOE	PIK3R4	1	1113
APOE	PINLYP	1	1113
APOE	PITPNM2	1	1113
APOE	PKN3	1	1113
APOE	PLA2G15	1	1113
APOE	PLA2G4E	1	1113
APOE	PLA2G4F	1	1113
APOE	PLAC1	1	1113
APOE	PLAU	1	1113
APOE	PLCG2	1	1113
APOE	PLCH1	1	1113
APOE	PLD1	1	1113
APOE	PLEK2	1	1113
APOE	PLEKHM1	1	1113
APOE	PLIN5	1	1113
APOE	PLOD1	1	1113
APOE	PLPP5	1	1113
APOE	PLPP6	1	1113
APOE	PLPP7	1	1113
APOE	PLXNA3	1	1113
APOE	PMAIP1	1	1113
APOE	PMEPA1	1	1113
APOE	POLB	1	1113
APOE	POP7	1	1113
APOE	POR	1	1113
APOE	PORCN	1	1113
APOE	POU2F1	1	1113
APOE	POU2F2	1	1113
APOE	PPA1	1	1113
APOE	PPARG	1	1113
APOE	PPFIA3	1	1113
APOE	PPIP5K2	1	1113
APOE	PPM1J	1	1113
APOE	PPM1N	1	1113
APOE	PPP1R11	1	1113
APOE	PPP1R15A	1	1113
APOE	PPP1R21	1	1113
APOE	PPP1R3D	1	1113
APOE	PPP1R3F	1	1113
APOE	PPP3CC	1	1113
APOE	PPP5C	1	1113
APOE	PPP6R2	1	1113
APOE	PPT1	1	1113
APOE	PPT2	1	1113
APOE	PRCP	1	1113
APOE	PREX1	1	1113
APOE	PRKG1	1	1113
APOE	PRPS1	1	1113
APOE	PRPS1L1	1	1113
APOE	PRPS2	1	1113
APOE	PRR15	1	1113
APOE	PRRC1	1	1113
APOE	PRRG1	1	1113
APOE	PRSS1	1	1113
APOE	PRSS2	1	1113
APOE	PRSS27	1	1113
APOE	PRSS3	1	1113
APOE	PRX	1	1113
APOE	PSD3	1	1113
APOE	PSMB8	1	1113
APOE	PTAFR	1	1113
APOE	PTGR2	1	1113
APOE	PTGR3	1	1113
APOE	PTGS2	1	1113
APOE	PTPN9	1	1113
APOE	PTPRA	1	1113
APOE	PTPRC	1	1113
APOE	PTPRD	1	1113
APOE	PTPRN2	1	1113
APOE	PUSL1	1	1113
APOE	PVR	1	1113
APOE	PXT1	1	1113
APOE	QRICH2	1	1113
APOE	QRSL1	1	1113
APOE	RAB11A	1	1113
APOE	RAB11B	1	1113
APOE	RAB11FIP1	1	1113
APOE	RAB11FIP2	1	1113
APOE	RAB11FIP3	1	1113
APOE	RAB11FIP5	1	1113
APOE	RAB12	1	1113
APOE	RAB14	1	1113
APOE	RAB15	1	1113
APOE	RAB20	1	1113
APOE	RAB26	1	1113
APOE	RAB29	1	1113
APOE	RAB30	1	1113
APOE	RAB33A	1	1113
APOE	RAB36	1	1113
APOE	RAB3D	1	1113
APOE	RAB40A	1	1113
APOE	RAB40AL	1	1113
APOE	RAB40B	1	1113
APOE	RAB40C	1	1113
APOE	RAB44	1	1113
APOE	RAB5A	1	1113
APOE	RAB5B	1	1113
APOE	RABEP1	1	1113
APOE	RABEP2	1	1113
APOE	RABGGTB	1	1113
APOE	RAD1	1	1113
APOE	RAET1G	1	1113
APOE	RAET1L	1	1113
APOE	RAMP2	1	1113
APOE	RANBP6	1	1113
APOE	RAPGEF1	1	1113
APOE	RASA2	1	1113
APOE	RASA4	1	1113
APOE	RASA4B	1	1113
APOE	RASL10B	1	1113
APOE	RASSF10	1	1113
APOE	RBMS3	1	1113
APOE	RBSN	1	1113
APOE	RC3H2	1	1113
APOE	RDH5	1	1113
APOE	RELL2	1	1113
APOE	REPS1	1	1113
APOE	REX1BD	1	1113
APOE	RFC3	1	1113
APOE	RFFL	1	1113
APOE	RFT1	1	1113
APOE	RGL1	1	1113
APOE	RGPD1	1	1113
APOE	RGPD2	1	1113
APOE	RGPD3	1	1113
APOE	RGPD4	1	1113
APOE	RGPD5	1	1113
APOE	RGPD6	1	1113
APOE	RGPD8	1	1113
APOE	RGR	1	1113
APOE	RGS17	1	1113
APOE	RGS9	1	1113
APOE	RHBDF1	1	1113
APOE	RHOBTB3	1	1113
APOE	RHOH	1	1113
APOE	RHOQ	1	1113
APOE	RIMBP3	1	1113
APOE	RIMBP3B	1	1113
APOE	RIMBP3C	1	1113
APOE	RINL	1	1113
APOE	RND1	1	1113
APOE	RNF13	1	1113
APOE	RNF135	1	1113
APOE	RNF144A	1	1113
APOE	RNF149	1	1113
APOE	RNF167	1	1113
APOE	RNF39	1	1113
APOE	ROS1	1	1113
APOE	RPIA	1	1113
APOE	RPRD2	1	1113
APOE	RPTOR	1	1113
APOE	RRAGA	1	1113
APOE	RRAGB	1	1113
APOE	RRAGC	1	1113
APOE	RRAS	1	1113
APOE	RSKR	1	1113
APOE	RSPO1	1	1113
APOE	RSU1	1	1113
APOE	RUBCN	1	1113
APOE	RUFY1	1	1113
APOE	RUNDC3A	1	1113
APOE	RUNX3	1	1113
APOE	RUSF1	1	1113
APOE	RWDD2A	1	1113
APOE	RYR1	1	1113
APOE	RYR3	1	1113
APOE	S1PR1	1	1113
APOE	SALL2	1	1113
APOE	SAMD11	1	1113
APOE	SAMD5	1	1113
APOE	SAPCD1	1	1113
APOE	SAYSD1	1	1113
APOE	SBSN	1	1113
APOE	SBSPON	1	1113
APOE	SCAMP2	1	1113
APOE	SCAMP3	1	1113
APOE	SCAMP4	1	1113
APOE	SCARB1	1	1113
APOE	SCCPDH	1	1113
APOE	SCGB2A1	1	1113
APOE	SCRN3	1	1113
APOE	SDF2	1	1113
APOE	SEC13	1	1113
APOE	SEC23A	1	1113
APOE	SEC23B	1	1113
APOE	SEC23IP	1	1113
APOE	SEC24A	1	1113
APOE	SEC24B	1	1113
APOE	SEC24C	1	1113
APOE	SEC24D	1	1113
APOE	SEC31A	1	1113
APOE	SEC31B	1	1113
APOE	SELPLG	1	1113
APOE	SEMA3A	1	1113
APOE	SEMA3E	1	1113
APOE	SEMA4G	1	1113
APOE	SEMA7A	1	1113
APOE	SENP8	1	1113
APOE	SEPSECS	1	1113
APOE	SERPINA4	1	1113
APOE	SERPINB5	1	1113
APOE	SERTM1	1	1113
APOE	SEZ6L	1	1113
APOE	SGCE	1	1113
APOE	SGK3	1	1113
APOE	SH3BGRL	1	1113
APOE	SH3BP5L	1	1113
APOE	SH3RF1	1	1113
APOE	SHANK2	1	1113
APOE	SHISA9	1	1113
APOE	SHISAL1	1	1113
APOE	SHLD1	1	1113
APOE	SHOC1	1	1113
APOE	SHROOM1	1	1113
APOE	SIGLEC14	1	1113
APOE	SIK2	1	1113
APOE	SIRPB1	1	1113
APOE	SLA2	1	1113
APOE	SLAMF7	1	1113
APOE	SLC12A1	1	1113
APOE	SLC12A2	1	1113
APOE	SLC12A6	1	1113
APOE	SLC15A3	1	1113
APOE	SLC16A10	1	1113
APOE	SLC16A6	1	1113
APOE	SLC18A2	1	1113
APOE	SLC1A3	1	1113
APOE	SLC22A23	1	1113
APOE	SLC22A3	1	1113
APOE	SLC23A2	1	1113
APOE	SLC25A25	1	1113
APOE	SLC25A35	1	1113
APOE	SLC26A11	1	1113
APOE	SLC26A2	1	1113
APOE	SLC27A4	1	1113
APOE	SLC29A3	1	1113
APOE	SLC2A8	1	1113
APOE	SLC30A2	1	1113
APOE	SLC30A3	1	1113
APOE	SLC33A1	1	1113
APOE	SLC35B1	1	1113
APOE	SLC35B2	1	1113
APOE	SLC35F6	1	1113
APOE	SLC38A5	1	1113
APOE	SLC38A9	1	1113
APOE	SLC39A3	1	1113
APOE	SLC39A5	1	1113
APOE	SLC43A1	1	1113
APOE	SLC43A3	1	1113
APOE	SLC44A2	1	1113
APOE	SLC45A3	1	1113
APOE	SLC48A1	1	1113
APOE	SLC49A4	1	1113
APOE	SLC66A1	1	1113
APOE	SLC6A12	1	1113
APOE	SLC6A14	1	1113
APOE	SLC6A3	1	1113
APOE	SLC6A4	1	1113
APOE	SLC7A11	1	1113
APOE	SLC7A14	1	1113
APOE	SLC7A6	1	1113
APOE	SLC9A6	1	1113
APOE	SLC9A7	1	1113
APOE	SLF2	1	1113
APOE	SLITRK5	1	1113
APOE	SMARCA2	1	1113
APOE	SMIM17	1	1113
APOE	SMIM3	1	1113
APOE	SMIM5	1	1113
APOE	SMIM8	1	1113
APOE	SMPD2	1	1113
APOE	SMU1	1	1113
APOE	SMURF1	1	1113
APOE	SMYD4	1	1113
APOE	SNRK	1	1113
APOE	SNX14	1	1113
APOE	SNX16	1	1113
APOE	SNX17	1	1113
APOE	SNX21	1	1113
APOE	SNX22	1	1113
APOE	SNX24	1	1113
APOE	SNX25	1	1113
APOE	SNX27	1	1113
APOE	SNX5	1	1113
APOE	SNX7	1	1113
APOE	SNX8	1	1113
APOE	SOHLH2	1	1113
APOE	SORCS2	1	1113
APOE	SOX30	1	1113
APOE	SPA17	1	1113
APOE	SPACDR	1	1113
APOE	SPANXN4	1	1113
APOE	SPATA21	1	1113
APOE	SPATA6	1	1113
APOE	SPATC1L	1	1113
APOE	SPCS1	1	1113
APOE	SPECC1	1	1113
APOE	SPEG	1	1113
APOE	SPESP1	1	1113
APOE	SPG21	1	1113
APOE	SPINK4	1	1113
APOE	SPINK5	1	1113
APOE	SPINK9	1	1113
APOE	SPNS1	1	1113
APOE	SPOCK1	1	1113
APOE	SPON2	1	1113
APOE	SPOPL	1	1113
APOE	SPPL2A	1	1113
APOE	SPPL3	1	1113
APOE	SPRYD7	1	1113
APOE	SPTAN1	1	1113
APOE	SQLE	1	1113
APOE	SQSTM1	1	1113
APOE	SREBF2	1	1113
APOE	SRR	1	1113
APOE	SRRM5	1	1113
APOE	SSTR1	1	1113
APOE	ST14	1	1113
APOE	ST3GAL2	1	1113
APOE	ST3GAL5	1	1113
APOE	ST6GALNAC5	1	1113
APOE	STAM	1	1113
APOE	STAM2	1	1113
APOE	STAP1	1	1113
APOE	STARD3	1	1113
APOE	STARD3NL	1	1113
APOE	STARD5	1	1113
APOE	STEAP2	1	1113
APOE	STK11IP	1	1113
APOE	STMN2	1	1113
APOE	STPG3	1	1113
APOE	STX10	1	1113
APOE	STX12	1	1113
APOE	STX16	1	1113
APOE	STX1A	1	1113
APOE	STX1B	1	1113
APOE	STX2	1	1113
APOE	STX3	1	1113
APOE	STX8	1	1113
APOE	SULT2B1	1	1113
APOE	SUMF2	1	1113
APOE	SUSD4	1	1113
APOE	SUSD5	1	1113
APOE	SV2C	1	1113
APOE	SYBU	1	1113
APOE	SYNDIG1	1	1113
APOE	SYNPO2	1	1113
APOE	SYT10	1	1113
APOE	SYT13	1	1113
APOE	SYT14	1	1113
APOE	SYT4	1	1113
APOE	SYT6	1	1113
APOE	SYTL3	1	1113
APOE	SYTL4	1	1113
APOE	SZT2	1	1113
APOE	TAC3	1	1113
APOE	TAMALIN	1	1113
APOE	TAOK1	1	1113
APOE	TAS2R10	1	1113
APOE	TBC1D14	1	1113
APOE	TBC1D3	1	1113
APOE	TBC1D3B	1	1113
APOE	TBC1D3C	1	1113
APOE	TBC1D3D	1	1113
APOE	TBC1D3E	1	1113
APOE	TBC1D3F	1	1113
APOE	TBC1D3G	1	1113
APOE	TBC1D3H	1	1113
APOE	TBC1D3I	1	1113
APOE	TBC1D3K	1	1113
APOE	TBC1D3L	1	1113
APOE	TBC1D5	1	1113
APOE	TBX4	1	1113
APOE	TCTE1	1	1113
APOE	TCTN2	1	1113
APOE	TDGF1	1	1113
APOE	TDRD10	1	1113
APOE	TDRP	1	1113
APOE	TECPR1	1	1113
APOE	TEX38	1	1113
APOE	TEX55	1	1113
APOE	TFG	1	1113
APOE	TGFA	1	1113
APOE	TGFB2	1	1113
APOE	TGFB3	1	1113
APOE	TGFBR3L	1	1113
APOE	TGFBRAP1	1	1113
APOE	TGM1	1	1113
APOE	THBS3	1	1113
APOE	THBS4	1	1113
APOE	TIAL1	1	1113
APOE	TIMP3	1	1113
APOE	TIPRL	1	1113
APOE	TLCD2	1	1113
APOE	TLCD5	1	1113
APOE	TLL1	1	1113
APOE	TM2D2	1	1113
APOE	TM4SF18	1	1113
APOE	TM9SF3	1	1113
APOE	TMBIM1	1	1113
APOE	TMC4	1	1113
APOE	TMC7	1	1113
APOE	TMED2	1	1113
APOE	TMEM102	1	1113
APOE	TMEM121B	1	1113
APOE	TMEM131	1	1113
APOE	TMEM131L	1	1113
APOE	TMEM135	1	1113
APOE	TMEM145	1	1113
APOE	TMEM164	1	1113
APOE	TMEM167A	1	1113
APOE	TMEM178A	1	1113
APOE	TMEM178B	1	1113
APOE	TMEM181	1	1113
APOE	TMEM182	1	1113
APOE	TMEM184C	1	1113
APOE	TMEM198	1	1113
APOE	TMEM209	1	1113
APOE	TMEM231	1	1113
APOE	TMEM234	1	1113
APOE	TMEM248	1	1113
APOE	TMEM25	1	1113
APOE	TMEM256	1	1113
APOE	TMEM263	1	1113
APOE	TMEM270	1	1113
APOE	TMEM35A	1	1113
APOE	TMEM39B	1	1113
APOE	TMEM54	1	1113
APOE	TMEM63A	1	1113
APOE	TMEM68	1	1113
APOE	TMEM87B	1	1113
APOE	TMEM8B	1	1113
APOE	TMEM9	1	1113
APOE	TMIE	1	1113
APOE	TMSB4X	1	1113
APOE	TMTC4	1	1113
APOE	TMUB2	1	1113
APOE	TNFAIP8L2	1	1113
APOE	TNFSF12	1	1113
APOE	TNFSF14	1	1113
APOE	TNFSF4	1	1113
APOE	TNPO3	1	1113
APOE	TOR1A	1	1113
APOE	TP53I3	1	1113
APOE	TPD52L2	1	1113
APOE	TPK1	1	1113
APOE	TPRA1	1	1113
APOE	TPRG1L	1	1113
APOE	TRAF3IP3	1	1113
APOE	TRAF7	1	1113
APOE	TRAPPC14	1	1113
APOE	TRAPPC2	1	1113
APOE	TRAPPC2B	1	1113
APOE	TRAPPC2L	1	1113
APOE	TRAPPC3L	1	1113
APOE	TRAPPC5	1	1113
APOE	TRAPPC9	1	1113
APOE	TRIM17	1	1113
APOE	TRIM33	1	1113
APOE	TRIM44	1	1113
APOE	TRIM51	1	1113
APOE	TRIM51G	1	1113
APOE	TRIM62	1	1113
APOE	TRIM7	1	1113
APOE	TRIM72	1	1113
APOE	TRIP10	1	1113
APOE	TRO	1	1113
APOE	TRPC1	1	1113
APOE	TRPM3	1	1113
APOE	TRUB1	1	1113
APOE	TSGA13	1	1113
APOE	TSLP	1	1113
APOE	TSPAN1	1	1113
APOE	TSPAN11	1	1113
APOE	TSPAN14	1	1113
APOE	TSPAN8	1	1113
APOE	TTI1	1	1113
APOE	TTL	1	1113
APOE	TUFT1	1	1113
APOE	TUSC1	1	1113
APOE	TVP23A	1	1113
APOE	TXK	1	1113
APOE	TYR	1	1113
APOE	TYRP1	1	1113
APOE	UBA7	1	1113
APOE	UBIAD1	1	1113
APOE	UBR1	1	1113
APOE	UCN2	1	1113
APOE	UGT1A6	1	1113
APOE	UGT3A1	1	1113
APOE	ULBP2	1	1113
APOE	ULBP3	1	1113
APOE	UNC13B	1	1113
APOE	URM1	1	1113
APOE	USP27X	1	1113
APOE	USP40	1	1113
APOE	USP6	1	1113
APOE	USP9X	1	1113
APOE	USP9Y	1	1113
APOE	VAC14	1	1113
APOE	VAMP7	1	1113
APOE	VAV2	1	1113
APOE	VLDLR	1	1113
APOE	VN1R1	1	1113
APOE	VNN1	1	1113
APOE	VPS13D	1	1113
APOE	VPS25	1	1113
APOE	VPS29	1	1113
APOE	VPS36	1	1113
APOE	VPS37A	1	1113
APOE	VPS37C	1	1113
APOE	VPS37D	1	1113
APOE	VPS4B	1	1113
APOE	VPS51	1	1113
APOE	VPS53	1	1113
APOE	VRK3	1	1113
APOE	VSIG1	1	1113
APOE	VSTM1	1	1113
APOE	VSTM4	1	1113
APOE	VTA1	1	1113
APOE	VTI1A	1	1113
APOE	VTI1B	1	1113
APOE	VWA8	1	1113
APOE	WASHC1	1	1113
APOE	WASHC2A	1	1113
APOE	WASHC2C	1	1113
APOE	WASHC3	1	1113
APOE	WDFY1	1	1113
APOE	WDFY2	1	1113
APOE	WDR24	1	1113
APOE	WDR38	1	1113
APOE	WDR48	1	1113
APOE	WDR54	1	1113
APOE	WDR72	1	1113
APOE	WDR83	1	1113
APOE	WDTC1	1	1113
APOE	WNK3	1	1113
APOE	WNT2	1	1113
APOE	WNT2B	1	1113
APOE	WNT3	1	1113
APOE	WNT3A	1	1113
APOE	WNT4	1	1113
APOE	WNT5B	1	1113
APOE	XAGE2	1	1113
APOE	XAGE3	1	1113
APOE	XAGE5	1	1113
APOE	XKR4	1	1113
APOE	XRCC2	1	1113
APOE	YIF1A	1	1113
APOE	YIF1B	1	1113
APOE	YIPF5	1	1113
APOE	YIPF6	1	1113
APOE	YJU2B	1	1113
APOE	ZBTB39	1	1113
APOE	ZC3H10	1	1113
APOE	ZC4H2	1	1113
APOE	ZCCHC18	1	1113
APOE	ZCCHC3	1	1113
APOE	ZDHHC13	1	1113
APOE	ZDHHC14	1	1113
APOE	ZDHHC17	1	1113
APOE	ZDHHC20	1	1113
APOE	ZDHHC24	1	1113
APOE	ZFAND3	1	1113
APOE	ZFP37	1	1113
APOE	ZFP90	1	1113
APOE	ZFYVE16	1	1113
APOE	ZFYVE27	1	1113
APOE	ZFYVE9	1	1113
APOE	ZG16B	1	1113
APOE	ZGLP1	1	1113
APOE	ZIC5	1	1113
APOE	ZMYND19	1	1113
APOE	ZNF10	1	1113
APOE	ZNF132	1	1113
APOE	ZNF133	1	1113
APOE	ZNF215	1	1113
APOE	ZNF229	1	1113
APOE	ZNF266	1	1113
APOE	ZNF302	1	1113
APOE	ZNF341	1	1113
APOE	ZNF365	1	1113
APOE	ZNF37A	1	1113
APOE	ZNF526	1	1113
APOE	ZNF530	1	1113
APOE	ZNF550	1	1113
APOE	ZNF563	1	1113
APOE	ZNF569	1	1113
APOE	ZNF624	1	1113
APOE	ZNF626	1	1113
APOE	ZNF644	1	1113
APOE	ZNF813	1	1113
APOE	ZNHIT6	1	1113
APOE	ZNRF2	1	1113
APOE	ZPR1	1	1113
APOE	ZSWIM3	1	1113
APOE	A1BG	0	10801
APOE	A1CF	0	10801
APOE	A2ML1	0	10801
APOE	A3GALT2	0	10801
APOE	A4GALT	0	10801
APOE	A4GNT	0	10801
APOE	AAAS	0	10801
APOE	AADAC	0	10801
APOE	AADACL2	0	10801
APOE	AADACL3	0	10801
APOE	AADACL4	0	10801
APOE	AADAT	0	10801
APOE	AAGAB	0	10801
APOE	AAMDC	0	10801
APOE	AAMP	0	10801
APOE	AANAT	0	10801
APOE	AAR2	0	10801
APOE	AARD	0	10801
APOE	AARS1	0	10801
APOE	AARS2	0	10801
APOE	AARSD1	0	10801
APOE	AASDH	0	10801
APOE	AASDHPPT	0	10801
APOE	AASS	0	10801
APOE	AATF	0	10801
APOE	AATK	0	10801
APOE	ABAT	0	10801
APOE	ABCA10	0	10801
APOE	ABCA3	0	10801
APOE	ABCA4	0	10801
APOE	ABCA5	0	10801
APOE	ABCA6	0	10801
APOE	ABCA7	0	10801
APOE	ABCA8	0	10801
APOE	ABCA9	0	10801
APOE	ABCB1	0	10801
APOE	ABCB10	0	10801
APOE	ABCB11	0	10801
APOE	ABCB4	0	10801
APOE	ABCB5	0	10801
APOE	ABCB6	0	10801
APOE	ABCB7	0	10801
APOE	ABCB8	0	10801
APOE	ABCC1	0	10801
APOE	ABCC10	0	10801
APOE	ABCC11	0	10801
APOE	ABCC12	0	10801
APOE	ABCC2	0	10801
APOE	ABCC3	0	10801
APOE	ABCC4	0	10801
APOE	ABCC5	0	10801
APOE	ABCC6	0	10801
APOE	ABCC8	0	10801
APOE	ABCC9	0	10801
APOE	ABCD1	0	10801
APOE	ABCD2	0	10801
APOE	ABCD3	0	10801
APOE	ABCD4	0	10801
APOE	ABCE1	0	10801
APOE	ABCF1	0	10801
APOE	ABCF2	0	10801
APOE	ABCF2-H2BK1	0	10801
APOE	ABCF3	0	10801
APOE	ABCG2	0	10801
APOE	ABCG4	0	10801
APOE	ABHD1	0	10801
APOE	ABHD10	0	10801
APOE	ABHD11	0	10801
APOE	ABHD12	0	10801
APOE	ABHD12B	0	10801
APOE	ABHD13	0	10801
APOE	ABHD14B	0	10801
APOE	ABHD15	0	10801
APOE	ABHD16A	0	10801
APOE	ABHD16B	0	10801
APOE	ABHD17B	0	10801
APOE	ABHD17C	0	10801
APOE	ABHD18	0	10801
APOE	ABHD2	0	10801
APOE	ABHD3	0	10801
APOE	ABHD4	0	10801
APOE	ABHD8	0	10801
APOE	ABI1	0	10801
APOE	ABI2	0	10801
APOE	ABI3	0	10801
APOE	ABI3BP	0	10801
APOE	ABITRAM	0	10801
APOE	ABL1	0	10801
APOE	ABL2	0	10801
APOE	ABLIM1	0	10801
APOE	ABLIM2	0	10801
APOE	ABLIM3	0	10801
APOE	ABO	0	10801
APOE	ABR	0	10801
APOE	ABRA	0	10801
APOE	ABRACL	0	10801
APOE	ABRAXAS1	0	10801
APOE	ABRAXAS2	0	10801
APOE	ABTB1	0	10801
APOE	ABTB2	0	10801
APOE	ABTB3	0	10801
APOE	ACAA1	0	10801
APOE	ACAA2	0	10801
APOE	ACACA	0	10801
APOE	ACACB	0	10801
APOE	ACAD10	0	10801
APOE	ACAD11	0	10801
APOE	ACAD8	0	10801
APOE	ACAD9	0	10801
APOE	ACADL	0	10801
APOE	ACADM	0	10801
APOE	ACADS	0	10801
APOE	ACADSB	0	10801
APOE	ACADVL	0	10801
APOE	ACAN	0	10801
APOE	ACAP1	0	10801
APOE	ACAP2	0	10801
APOE	ACAP3	0	10801
APOE	ACAT1	0	10801
APOE	ACAT2	0	10801
APOE	ACBD3	0	10801
APOE	ACBD5	0	10801
APOE	ACBD6	0	10801
APOE	ACCS	0	10801
APOE	ACCSL	0	10801
APOE	ACD	0	10801
APOE	ACE2	0	10801
APOE	ACER1	0	10801
APOE	ACER2	0	10801
APOE	ACER3	0	10801
APOE	ACHE	0	10801
APOE	ACIN1	0	10801
APOE	ACKR1	0	10801
APOE	ACLY	0	10801
APOE	ACMSD	0	10801
APOE	ACO1	0	10801
APOE	ACO2	0	10801
APOE	ACOD1	0	10801
APOE	ACOT1	0	10801
APOE	ACOT11	0	10801
APOE	ACOT12	0	10801
APOE	ACOT13	0	10801
APOE	ACOT2	0	10801
APOE	ACOT4	0	10801
APOE	ACOT6	0	10801
APOE	ACOT7	0	10801
APOE	ACOT9	0	10801
[truncated: 998,000+ more rows]
