# Supplementary material for: Global analysis of suppressor mutations that rescue human genetic defects
Source: Genome Med. 2023 Oct 12;15:78. doi: 10.1186/s13073-023-01232-0 (PMC10568808; doi:10.1186/s13073-023-01232-0)
Supplement: Supplementary file 5 — Additional file 5: Data S4. Suppressor gene predictions using the random forest classifier. For each of the 93 query genes in our dataset, all genes in the human genome were ranked based on their likeliness of being a suppressor gene using a random forest classifier. Listed are query gene name, suppressor gene name, prediction score, and prediction rank. Prediction scores range from 0 to 1. Higher prediction scores or lower prediction ranks correspond to a higher likeliness of a gene to be a suppressor of the given query gene. [file 13073_2023_1232_MOESM5_ESM.csv]

QueryGene	SuppressorGene	PredictionScore	PredictionRank
APOE	APOC2	1	1
APOE	PLTP	0.97	2
APOE	AGRN	0.96	6
APOE	ALB	0.96	6
APOE	APP	0.96	6
APOE	LCAT	0.96	6
APOE	LRP1	0.96	6
APOE	LRP8	0.96	6
APOE	PSEN1	0.96	6
APOE	LRP2	0.94	10
APOE	C16orf92	0.9	16.5
APOE	CACNA2D3	0.9	16.5
APOE	CEACAM8	0.9	16.5
APOE	CSTL1	0.9	16.5
APOE	KLK10	0.9	16.5
APOE	MICB	0.9	16.5
APOE	MMP10	0.9	16.5
APOE	MMRN1	0.9	16.5
APOE	NPTN	0.9	16.5
APOE	TMEM59	0.9	16.5
APOE	VDAC1	0.9	16.5
APOE	VDAC3	0.9	16.5
APOE	C9	0.898989898989899	23
APOE	C3	0.89	27
APOE	FAM20A	0.89	27
APOE	FTL	0.89	27
APOE	MARCO	0.89	27
APOE	NR1H3	0.89	27
APOE	RBP4	0.89	27
APOE	VWA1	0.89	27
APOE	HLA-DPA1	0.85	31.5
APOE	MMP3	0.85	31.5
APOE	MANSC1	0.848484848484849	33
APOE	LAMB2	0.84	34
APOE	ARFGAP1	0.81	40.5
APOE	ATP6V1A	0.81	40.5
APOE	CLTC	0.81	40.5
APOE	CYP2C18	0.81	40.5
APOE	CYP2C8	0.81	40.5
APOE	EPN2	0.81	40.5
APOE	HMOX2	0.81	40.5
APOE	IQSEC1	0.81	40.5
APOE	LOXL4	0.81	40.5
APOE	MAST1	0.81	40.5
APOE	POR	0.81	40.5
APOE	SCCPDH	0.81	40.5
APOE	A2M	0.8	48
APOE	PRAM1	0.8	48
APOE	TREM2	0.8	48
APOE	RBP1	0.797979797979798	50
APOE	ABCG5	0.79	146
APOE	ADAM17	0.79	146
APOE	ADAP1	0.79	146
APOE	AFP	0.79	146
APOE	AGO1	0.79	146
APOE	AGO2	0.79	146
APOE	AGO3	0.79	146
APOE	AGO4	0.79	146
APOE	AHSG	0.79	146
APOE	AKR1B10	0.79	146
APOE	AKR1C1	0.79	146
APOE	AKR1C3	0.79	146
APOE	AKR1C4	0.79	146
APOE	AMELX	0.79	146
APOE	AMTN	0.79	146
APOE	ANO8	0.79	146
APOE	APH1A	0.79	146
APOE	APH1B	0.79	146
APOE	APOA2	0.79	146
APOE	APOA5	0.79	146
APOE	APOC1	0.79	146
APOE	APOC3	0.79	146
APOE	APOC4	0.79	146
APOE	APOD	0.79	146
APOE	APOL1	0.79	146
APOE	APOM	0.79	146
APOE	ARL4C	0.79	146
APOE	BCO1	0.79	146
APOE	BCO2	0.79	146
APOE	BMP15	0.79	146
APOE	BMP4	0.79	146
APOE	BTC	0.79	146
APOE	C4A	0.79	146
APOE	CALR	0.79	146
APOE	CALU	0.79	146
APOE	CDH2	0.79	146
APOE	CETP	0.79	146
APOE	CHRDL1	0.79	146
APOE	CKAP4	0.79	146
APOE	CLPS	0.79	146
APOE	COL1A1	0.79	146
APOE	COL1A2	0.79	146
APOE	COL3A1	0.79	146
APOE	COL4A1	0.79	146
APOE	COLEC11	0.79	146
APOE	CP	0.79	146
APOE	CSF1	0.79	146
APOE	CSN2	0.79	146
APOE	CTSG	0.79	146
APOE	CXCL12	0.79	146
APOE	DEK	0.79	146
APOE	DMP1	0.79	146
APOE	DNAJC3	0.79	146
APOE	EEPD1	0.79	146
APOE	ENAM	0.79	146
APOE	EP300	0.79	146
APOE	ERBB4	0.79	146
APOE	F2	0.79	146
APOE	F5	0.79	146
APOE	FAM20C	0.79	146
APOE	FBN1	0.79	146
APOE	FGA	0.79	146
APOE	FGF23	0.79	146
APOE	FGG	0.79	146
APOE	FN1	0.79	146
APOE	FSTL3	0.79	146
APOE	FTH1	0.79	146
APOE	FUCA2	0.79	146
APOE	GAS6	0.79	146
APOE	GFAP	0.79	146
APOE	GOLM1	0.79	146
APOE	GPC1	0.79	146
APOE	GPC2	0.79	146
APOE	GPC3	0.79	146
APOE	GPC4	0.79	146
APOE	GPC5	0.79	146
APOE	GPIHBP1	0.79	146
APOE	GPS2	0.79	146
APOE	GZMH	0.79	146
APOE	HBEGF	0.79	146
APOE	HDAC3	0.79	146
APOE	HRC	0.79	146
APOE	HSP90B1	0.79	146
APOE	HSPG2	0.79	146
APOE	IGF1	0.79	146
APOE	IGFALS	0.79	146
APOE	IGFBP1	0.79	146
APOE	IGFBP2	0.79	146
APOE	IGFBP4	0.79	146
APOE	IGFBP6	0.79	146
APOE	IGFBP7	0.79	146
APOE	ITIH2	0.79	146
APOE	KDM1B	0.79	146
APOE	KDM3A	0.79	146
APOE	KDM4A	0.79	146
APOE	KLK1	0.79	146
APOE	KLK13	0.79	146
APOE	KLK2	0.79	146
APOE	KLK3	0.79	146
APOE	KNG1	0.79	146
APOE	KTN1	0.79	146
APOE	LAMB1	0.79	146
APOE	LAMC1	0.79	146
APOE	LDLR	0.79	146
APOE	LDLRAP1	0.79	146
APOE	LGALS1	0.79	146
APOE	LIPC	0.79	146
APOE	LIPG	0.79	146
APOE	LRAT	0.79	146
APOE	LRP10	0.79	146
APOE	LRP12	0.79	146
APOE	LTBP1	0.79	146
APOE	MASP1	0.79	146
APOE	MATN3	0.79	146
APOE	MBTPS1	0.79	146
APOE	MELTF	0.79	146
APOE	MEN1	0.79	146
APOE	MEPE	0.79	146
APOE	MFGE8	0.79	146
APOE	MGAT4A	0.79	146
APOE	MOV10	0.79	146
APOE	MSR1	0.79	146
APOE	MTTP	0.79	146
APOE	MXD4	0.79	146
APOE	MXRA8	0.79	146
APOE	NCOA1	0.79	146
APOE	NCOR1	0.79	146
APOE	NCOR2	0.79	146
APOE	NCSTN	0.79	146
APOE	NOTUM	0.79	146
APOE	NR1H2	0.79	146
APOE	NRG1	0.79	146
APOE	NRG2	0.79	146
APOE	NRG4	0.79	146
APOE	NUCB1	0.79	146
APOE	P4HB	0.79	146
APOE	PAPPA	0.79	146
APOE	PCSK9	0.79	146
APOE	PDIA6	0.79	146
APOE	PENK	0.79	146
APOE	PGR	0.79	146
APOE	PLB1	0.79	146
APOE	PLG	0.79	146
APOE	PNLIP	0.79	146
APOE	PNPLA2	0.79	146
APOE	PRKCSH	0.79	146
APOE	PROC	0.79	146
APOE	PRSS23	0.79	146
APOE	PSEN2	0.79	146
APOE	PSENEN	0.79	146
APOE	QSOX1	0.79	146
APOE	RBP2	0.79	146
APOE	RCN1	0.79	146
APOE	RDH11	0.79	146
APOE	RETSAT	0.79	146
APOE	RXRA	0.79	146
APOE	RXRB	0.79	146
APOE	S100B	0.79	146
APOE	SAR1B	0.79	146
APOE	SCARA5	0.79	146
APOE	SCG2	0.79	146
APOE	SCGB3A2	0.79	146
APOE	SDC1	0.79	146
APOE	SDC2	0.79	146
APOE	SDC3	0.79	146
APOE	SDC4	0.79	146
APOE	SERPINA10	0.79	146
APOE	SERPINC1	0.79	146
APOE	SHISA5	0.79	146
APOE	SPARCL1	0.79	146
APOE	SPP1	0.79	146
APOE	SPP2	0.79	146
APOE	SRC	0.79	146
APOE	STAT5A	0.79	146
APOE	STC2	0.79	146
APOE	STMN1	0.79	146
APOE	TAB2	0.79	146
APOE	TBL1X	0.79	146
APOE	TBL1XR1	0.79	146
APOE	TF	0.79	146
APOE	TFAP2A	0.79	146
APOE	TGOLN2	0.79	146
APOE	TIMP1	0.79	146
APOE	TMEM132A	0.79	146
APOE	TNC	0.79	146
APOE	TNRC6B	0.79	146
APOE	TNRC6C	0.79	146
APOE	TTR	0.79	146
APOE	WFS1	0.79	146
APOE	WWOX	0.79	146
APOE	YAP1	0.79	146
APOE	KDM1A	0.787878787878788	242
APOE	ACTB	0.78	291
APOE	ACTG1	0.78	291
APOE	AGPS	0.78	291
APOE	APOE	0.78	291
APOE	ATP2A2	0.78	291
APOE	ATP5F1A	0.78	291
APOE	ATP5F1B	0.78	291
APOE	ATP5F1C	0.78	291
APOE	ATP5PO	0.78	291
APOE	BCKDHA	0.78	291
APOE	CANX	0.78	291
APOE	CD81	0.78	291
APOE	CDC37	0.78	291
APOE	CSNK2A1	0.78	291
APOE	CTNNB1	0.78	291
APOE	CYB5R1	0.78	291
APOE	CYB5R3	0.78	291
APOE	CYC1	0.78	291
APOE	EEF2	0.78	291
APOE	ELAVL1	0.78	291
APOE	EMC2	0.78	291
APOE	EMC8	0.78	291
APOE	FARSA	0.78	291
APOE	FBXL12	0.78	291
APOE	FOXG1	0.78	291
APOE	FXYD7	0.78	291
APOE	GCDH	0.78	291
APOE	HADHA	0.78	291
APOE	HADHB	0.78	291
APOE	HSP90AA1	0.78	291
APOE	HSPA5	0.78	291
APOE	HSPA8	0.78	291
APOE	HTRA1	0.78	291
APOE	IFIT3	0.78	291
APOE	IFIT5	0.78	291
APOE	IFNA8	0.78	291
APOE	ITGAM	0.78	291
APOE	LETM1	0.78	291
APOE	LONP1	0.78	291
APOE	LRPPRC	0.78	291
APOE	LRRC59	0.78	291
APOE	MAPT	0.78	291
APOE	MID1IP1	0.78	291
APOE	NDUFA8	0.78	291
APOE	NDUFB8	0.78	291
APOE	NDUFS1	0.78	291
APOE	NDUFS3	0.78	291
APOE	NDUFS7	0.78	291
APOE	NDUFS8	0.78	291
APOE	NDUFV1	0.78	291
APOE	NEFM	0.78	291
APOE	NIPSNAP1	0.78	291
APOE	NNT	0.78	291
APOE	NOS3	0.78	291
APOE	OGDH	0.78	291
APOE	P4HA1	0.78	291
APOE	PCBP1	0.78	291
APOE	PCMT1	0.78	291
APOE	PDCD4	0.78	291
APOE	PDHB	0.78	291
APOE	PHB1	0.78	291
APOE	PHB2	0.78	291
APOE	PLEKHA6	0.78	291
APOE	PRDX2	0.78	291
APOE	PRDX3	0.78	291
APOE	PTGES2	0.78	291
APOE	RAB7A	0.78	291
APOE	RCN2	0.78	291
APOE	RHEB	0.78	291
APOE	RNF32	0.78	291
APOE	RPL4	0.78	291
APOE	RPL6	0.78	291
APOE	RPL8	0.78	291
APOE	RPS14	0.78	291
APOE	RPS26	0.78	291
APOE	RPS28	0.78	291
APOE	RPS7	0.78	291
APOE	RRBP1	0.78	291
APOE	SENP2	0.78	291
APOE	SFXN1	0.78	291
APOE	SLC25A24	0.78	291
APOE	SNCA	0.78	291
APOE	SORL1	0.78	291
APOE	ST13	0.78	291
APOE	TFRC	0.78	291
APOE	TIMM29	0.78	291
APOE	TPM1	0.78	291
APOE	TPM3	0.78	291
APOE	TPP1	0.78	291
APOE	TUFM	0.78	291
APOE	UQCRC1	0.78	291
APOE	UQCRC2	0.78	291
APOE	UQCRH	0.78	291
APOE	VCP	0.78	291
APOE	WDR5	0.78	291
APOE	YWHAZ	0.78	291
APOE	ZNF558	0.78	291
APOE	ANKH	0.777777777777778	341.5
APOE	ECSIT	0.777777777777778	341.5
APOE	PDHA1	0.777777777777778	341.5
APOE	TYRO3	0.777777777777778	341.5
APOE	ABCA1	0.76	362
APOE	ABCG1	0.76	362
APOE	ABCG8	0.76	362
APOE	ADAM10	0.76	362
APOE	AMBN	0.76	362
APOE	APLP2	0.76	362
APOE	APOA1	0.76	362
APOE	APOA4	0.76	362
APOE	APOB	0.76	362
APOE	BPIFB2	0.76	362
APOE	CHGB	0.76	362
APOE	COL4A2	0.76	362
APOE	COLEC12	0.76	362
APOE	CST3	0.76	362
APOE	EREG	0.76	362
APOE	ESR1	0.76	362
APOE	EVA1A	0.76	362
APOE	FSTL1	0.76	362
APOE	GPC6	0.76	362
APOE	IGF2	0.76	362
APOE	IGFBP3	0.76	362
APOE	IGFBP5	0.76	362
APOE	IL6	0.76	362
APOE	LPL	0.76	362
APOE	MIA3	0.76	362
APOE	MMP1	0.76	362
APOE	MMP2	0.76	362
APOE	MSLN	0.76	362
APOE	NRG3	0.76	362
APOE	PAPPA2	0.76	362
APOE	SCG3	0.76	362
APOE	SERPINA1	0.76	362
APOE	SERPIND1	0.76	362
APOE	SPARC	0.76	362
APOE	TNRC6A	0.76	362
APOE	VCAN	0.76	362
APOE	VGF	0.76	362
APOE	MDK	0.484848484848485	381.5
APOE	VTN	0.484848484848485	381.5
APOE	AEBP1	0.48	389.5
APOE	CD14	0.48	389.5
APOE	CD68	0.48	389.5
APOE	COL26A1	0.48	389.5
APOE	CSF1R	0.48	389.5
APOE	CTSB	0.48	389.5
APOE	GAA	0.48	389.5
APOE	HCK	0.48	389.5
APOE	IFI30	0.48	389.5
APOE	MAN2B1	0.48	389.5
APOE	PSAP	0.48	389.5
APOE	QPRT	0.48	389.5
APOE	RNASE1	0.48	389.5
APOE	UBTD1	0.48	389.5
APOE	ACP5	0.353535353535354	397
APOE	ADAP2	0.35	442
APOE	AMDHD2	0.35	442
APOE	BGN	0.35	442
APOE	BIRC7	0.35	442
APOE	C1QA	0.35	442
APOE	C1QB	0.35	442
APOE	C1QC	0.35	442
APOE	C1R	0.35	442
APOE	C1S	0.35	442
APOE	C2	0.35	442
APOE	CCL18	0.35	442
APOE	CD163	0.35	442
APOE	CD74	0.35	442
APOE	CEBPA	0.35	442
APOE	CHST13	0.35	442
APOE	CLCN7	0.35	442
APOE	COL18A1	0.35	442
APOE	COL6A1	0.35	442
APOE	COL6A2	0.35	442
APOE	CPZ	0.35	442
APOE	CTSD	0.35	442
APOE	CYP27A1	0.35	442
APOE	EMILIN1	0.35	442
APOE	EVA1B	0.35	442
APOE	FBLN2	0.35	442
APOE	FBXO2	0.35	442
APOE	FCER1G	0.35	442
APOE	FCGRT	0.35	442
APOE	FTCD	0.35	442
APOE	FXYD6	0.35	442
APOE	GGT5	0.35	442
APOE	GPNMB	0.35	442
APOE	GPX3	0.35	442
APOE	GRN	0.35	442
APOE	HAMP	0.35	442
APOE	HAVCR2	0.35	442
APOE	HCST	0.35	442
APOE	HSD17B14	0.35	442
APOE	HSPA12B	0.35	442
APOE	IL4I1	0.35	442
APOE	ITGA7	0.35	442
APOE	ITGAX	0.35	442
APOE	ITGB2	0.35	442
APOE	LAPTM5	0.35	442
APOE	LILRB4	0.35	442
APOE	LILRB5	0.35	442
APOE	LTBP4	0.35	442
APOE	MMP9	0.35	442
APOE	MRC2	0.35	442
APOE	MYO7A	0.35	442
APOE	NINJ1	0.35	442
APOE	NKAIN4	0.35	442
APOE	NPC2	0.35	442
APOE	PALM	0.35	442
APOE	PAPLN	0.35	442
APOE	PILRA	0.35	442
APOE	PKD2L1	0.35	442
APOE	PLD3	0.35	442
APOE	PLEKHA4	0.35	442
APOE	PLEKHO2	0.35	442
APOE	PLPPR3	0.35	442
APOE	PTGDS	0.35	442
APOE	RAB42	0.35	442
APOE	RARRES2	0.35	442
APOE	RASSF4	0.35	442
APOE	RBP5	0.35	442
APOE	RENBP	0.35	442
APOE	SDS	0.35	442
APOE	SEMA6B	0.35	442
APOE	SERPINF1	0.35	442
APOE	SERPING1	0.35	442
APOE	SIGLEC1	0.35	442
APOE	SLAMF8	0.35	442
APOE	SLCO2B1	0.35	442
APOE	SMIM1	0.35	442
APOE	SPI1	0.35	442
APOE	STAB1	0.35	442
APOE	TCN2	0.35	442
APOE	THY1	0.35	442
APOE	TMEM176A	0.35	442
APOE	TMEM176B	0.35	442
APOE	TMEM37	0.35	442
APOE	TNXB	0.35	442
APOE	TSPAN4	0.35	442
APOE	TYMP	0.35	442
APOE	TYROBP	0.35	442
APOE	VMO1	0.35	442
APOE	VSIG4	0.35	442
APOE	ZMYND15	0.35	442
APOE	B3GALNT1	0.121212121212121	500.5
APOE	C8orf44-SGK3	0.121212121212121	500.5
APOE	CCDC22	0.121212121212121	500.5
APOE	CHST7	0.121212121212121	500.5
APOE	DENND1A	0.121212121212121	500.5
APOE	EIF1AD	0.121212121212121	500.5
APOE	FAM98A	0.121212121212121	500.5
APOE	FGD6	0.121212121212121	500.5
APOE	ISOC1	0.121212121212121	500.5
APOE	KISS1	0.121212121212121	500.5
APOE	KITLG	0.121212121212121	500.5
APOE	MAN1B1	0.121212121212121	500.5
APOE	MAP1LC3B2	0.121212121212121	500.5
APOE	MARF1	0.121212121212121	500.5
APOE	MMRN2	0.121212121212121	500.5
APOE	MVK	0.121212121212121	500.5
APOE	PDCD6IP	0.121212121212121	500.5
APOE	PHF14	0.121212121212121	500.5
APOE	RUSF1	0.121212121212121	500.5
APOE	S1PR1	0.121212121212121	500.5
APOE	SLC12A6	0.121212121212121	500.5
APOE	TGFBRAP1	0.121212121212121	500.5
APOE	TMEM121B	0.121212121212121	500.5
APOE	TRIM17	0.121212121212121	500.5
APOE	TRUB1	0.121212121212121	500.5
APOE	VPS29	0.121212121212121	500.5
APOE	ZNF302	0.121212121212121	500.5
APOE	ZNF569	0.121212121212121	500.5
APOE	AACS	0.12	1229.5
APOE	AAK1	0.12	1229.5
APOE	ABCA12	0.12	1229.5
APOE	ABCA13	0.12	1229.5
APOE	ABCA2	0.12	1229.5
APOE	ABCB9	0.12	1229.5
APOE	ABHD14A	0.12	1229.5
APOE	ABHD14A-ACY1	0.12	1229.5
APOE	ABHD17A	0.12	1229.5
APOE	ABHD5	0.12	1229.5
APOE	ABHD6	0.12	1229.5
APOE	ABT1	0.12	1229.5
APOE	ACBD4	0.12	1229.5
APOE	ACBD7	0.12	1229.5
APOE	ACE	0.12	1229.5
APOE	ACKR2	0.12	1229.5
APOE	ACKR3	0.12	1229.5
APOE	ACKR4	0.12	1229.5
APOE	ACOT8	0.12	1229.5
APOE	ACOX2	0.12	1229.5
APOE	ACRBP	0.12	1229.5
APOE	ACSBG1	0.12	1229.5
APOE	ACSL1	0.12	1229.5
APOE	ACSM5	0.12	1229.5
APOE	ACTR10	0.12	1229.5
APOE	ADAM15	0.12	1229.5
APOE	ADAM19	0.12	1229.5
APOE	ADAM32	0.12	1229.5
APOE	ADAM9	0.12	1229.5
APOE	ADAMTS13	0.12	1229.5
APOE	ADAMTS19	0.12	1229.5
APOE	ADAMTS7	0.12	1229.5
APOE	ADAMTS9	0.12	1229.5
APOE	ADAMTSL1	0.12	1229.5
APOE	ADAMTSL2	0.12	1229.5
APOE	ADAMTSL3	0.12	1229.5
APOE	ADCYAP1R1	0.12	1229.5
APOE	ADGRE2	0.12	1229.5
APOE	ADGRG5	0.12	1229.5
APOE	ADHFE1	0.12	1229.5
APOE	ADRA2B	0.12	1229.5
APOE	AGFG1	0.12	1229.5
APOE	AGMO	0.12	1229.5
APOE	AGTPBP1	0.12	1229.5
APOE	AGTR1	0.12	1229.5
APOE	AGTRAP	0.12	1229.5
APOE	AGXT	0.12	1229.5
APOE	AIFM2	0.12	1229.5
APOE	AKAP7	0.12	1229.5
APOE	AKT2	0.12	1229.5
APOE	ALCAM	0.12	1229.5
APOE	ALG13	0.12	1229.5
APOE	AMACR	0.12	1229.5
APOE	AMBP	0.12	1229.5
APOE	AMBRA1	0.12	1229.5
APOE	AMH	0.12	1229.5
APOE	AMHR2	0.12	1229.5
APOE	ANAPC1	0.12	1229.5
APOE	ANGPTL4	0.12	1229.5
APOE	ANKRD13B	0.12	1229.5
APOE	ANKRD2	0.12	1229.5
APOE	ANKRD26	0.12	1229.5
APOE	ANKRD27	0.12	1229.5
APOE	ANKRD6	0.12	1229.5
APOE	ANTXR1	0.12	1229.5
APOE	AOAH	0.12	1229.5
APOE	AP1G1	0.12	1229.5
APOE	AP1M2	0.12	1229.5
APOE	AP1S1	0.12	1229.5
APOE	AP1S2	0.12	1229.5
APOE	AP1S3	0.12	1229.5
APOE	AP2A1	0.12	1229.5
APOE	AP2A2	0.12	1229.5
APOE	AP2B1	0.12	1229.5
APOE	AP3S1	0.12	1229.5
APOE	AP3S2	0.12	1229.5
APOE	AP4B1	0.12	1229.5
APOE	AP4S1	0.12	1229.5
APOE	AP5B1	0.12	1229.5
APOE	APBA3	0.12	1229.5
APOE	APOL4	0.12	1229.5
APOE	APPL1	0.12	1229.5
APOE	ARC	0.12	1229.5
APOE	ARCN1	0.12	1229.5
APOE	ARFIP1	0.12	1229.5
APOE	ARHGAP1	0.12	1229.5
APOE	ARHGAP11B	0.12	1229.5
APOE	ARHGAP15	0.12	1229.5
APOE	ARHGAP25	0.12	1229.5
APOE	ARHGAP30	0.12	1229.5
APOE	ARHGEF10L	0.12	1229.5
APOE	ARHGEF33	0.12	1229.5
APOE	ARL14EP	0.12	1229.5
APOE	ARL4D	0.12	1229.5
APOE	ARMH3	0.12	1229.5
APOE	ARPC1B	0.12	1229.5
APOE	ARPC5	0.12	1229.5
APOE	ARPIN-AP3S2	0.12	1229.5
APOE	ARSD	0.12	1229.5
APOE	ARSK	0.12	1229.5
APOE	ARV1	0.12	1229.5
APOE	ASAP3	0.12	1229.5
APOE	ASB7	0.12	1229.5
APOE	ASGR1	0.12	1229.5
APOE	ASIP	0.12	1229.5
APOE	ASTN1	0.12	1229.5
APOE	ATG12	0.12	1229.5
APOE	ATG2A	0.12	1229.5
APOE	ATG9A	0.12	1229.5
APOE	ATP11A	0.12	1229.5
APOE	ATP13A1	0.12	1229.5
APOE	ATP23	0.12	1229.5
APOE	ATP6V0A1	0.12	1229.5
APOE	ATP6V0D2	0.12	1229.5
APOE	ATP6V1B2	0.12	1229.5
APOE	ATP8A1	0.12	1229.5
APOE	ATP8B4	0.12	1229.5
APOE	ATPSCKMT	0.12	1229.5
APOE	AUP1	0.12	1229.5
APOE	AXIN1	0.12	1229.5
APOE	AZGP1	0.12	1229.5
APOE	AZIN1	0.12	1229.5
APOE	AZU1	0.12	1229.5
APOE	B3GAT1	0.12	1229.5
APOE	B3GNT2	0.12	1229.5
APOE	B4GALT2	0.12	1229.5
APOE	B4GALT5	0.12	1229.5
APOE	BAAT	0.12	1229.5
APOE	BAG5	0.12	1229.5
APOE	BAMBI	0.12	1229.5
APOE	BBOX1	0.12	1229.5
APOE	BCAS1	0.12	1229.5
APOE	BCL2L12	0.12	1229.5
APOE	BEND7	0.12	1229.5
APOE	BICD1	0.12	1229.5
APOE	BIRC6	0.12	1229.5
APOE	BLOC1S4	0.12	1229.5
APOE	BMP2	0.12	1229.5
APOE	BMP7	0.12	1229.5
APOE	BMP8A	0.12	1229.5
APOE	BMP8B	0.12	1229.5
APOE	BORCS5	0.12	1229.5
APOE	BORCS6	0.12	1229.5
APOE	BORCS8	0.12	1229.5
APOE	BRAF	0.12	1229.5
APOE	BSG	0.12	1229.5
APOE	BST2	0.12	1229.5
APOE	BTBD3	0.12	1229.5
APOE	BTG2	0.12	1229.5
APOE	BTN3A1	0.12	1229.5
APOE	BZW1	0.12	1229.5
APOE	C10orf67	0.12	1229.5
APOE	C11orf91	0.12	1229.5
APOE	C12orf29	0.12	1229.5
APOE	C12orf75	0.12	1229.5
APOE	C15orf61	0.12	1229.5
APOE	C17orf80	0.12	1229.5
APOE	C18orf32	0.12	1229.5
APOE	C19orf81	0.12	1229.5
APOE	C19orf84	0.12	1229.5
APOE	C1GALT1C1	0.12	1229.5
APOE	C1orf53	0.12	1229.5
APOE	C1QTNF12	0.12	1229.5
APOE	C1QTNF4	0.12	1229.5
APOE	C1QTNF7	0.12	1229.5
APOE	C2CD4C	0.12	1229.5
APOE	C4orf47	0.12	1229.5
APOE	C9orf72	0.12	1229.5
APOE	CA10	0.12	1229.5
APOE	CA11	0.12	1229.5
APOE	CAAP1	0.12	1229.5
APOE	CAB39L	0.12	1229.5
APOE	CACNA1H	0.12	1229.5
APOE	CACNA2D2	0.12	1229.5
APOE	CACNB3	0.12	1229.5
APOE	CACNG4	0.12	1229.5
APOE	CADPS	0.12	1229.5
APOE	CADPS2	0.12	1229.5
APOE	CALB1	0.12	1229.5
APOE	CALN1	0.12	1229.5
APOE	CAMLG	0.12	1229.5
APOE	CAPN8	0.12	1229.5
APOE	CAPN9	0.12	1229.5
APOE	CARD10	0.12	1229.5
APOE	CARF	0.12	1229.5
APOE	CAT	0.12	1229.5
APOE	CATSPERB	0.12	1229.5
APOE	CAV2	0.12	1229.5
APOE	CBS	0.12	1229.5
APOE	CCDC122	0.12	1229.5
APOE	CCDC136	0.12	1229.5
APOE	CCDC144A	0.12	1229.5
APOE	CCDC169-SOHLH2	0.12	1229.5
APOE	CCDC190	0.12	1229.5
APOE	CCDC65	0.12	1229.5
APOE	CCDC74A	0.12	1229.5
APOE	CCDC74B	0.12	1229.5
APOE	CCDC93	0.12	1229.5
APOE	CCN2	0.12	1229.5
APOE	CCN3	0.12	1229.5
APOE	CCZ1	0.12	1229.5
APOE	CCZ1B	0.12	1229.5
APOE	CD1B	0.12	1229.5
APOE	CD1C	0.12	1229.5
APOE	CD24	0.12	1229.5
APOE	CD276	0.12	1229.5
APOE	CD59	0.12	1229.5
APOE	CD63	0.12	1229.5
APOE	CD82	0.12	1229.5
APOE	CD83	0.12	1229.5
APOE	CD93	0.12	1229.5
APOE	CDC25B	0.12	1229.5
APOE	CDH12	0.12	1229.5
APOE	CDK5R1	0.12	1229.5
APOE	CDKL3	0.12	1229.5
APOE	CEBPZ	0.12	1229.5
APOE	CEP295NL	0.12	1229.5
APOE	CERK	0.12	1229.5
APOE	CERS4	0.12	1229.5
APOE	CFAP58	0.12	1229.5
APOE	CFB	0.12	1229.5
APOE	CFH	0.12	1229.5
APOE	CFHR1	0.12	1229.5
APOE	CFP	0.12	1229.5
APOE	CHGA	0.12	1229.5
APOE	CHIC1	0.12	1229.5
APOE	CHIC2	0.12	1229.5
APOE	CHP1	0.12	1229.5
APOE	CHPT1	0.12	1229.5
APOE	CHRDL2	0.12	1229.5
APOE	CITED4	0.12	1229.5
APOE	CKLF	0.12	1229.5
APOE	CLCF1	0.12	1229.5
APOE	CLCN3	0.12	1229.5
APOE	CLCN4	0.12	1229.5
APOE	CLDN14	0.12	1229.5
APOE	CLDN23	0.12	1229.5
APOE	CLDN7	0.12	1229.5
APOE	CLEC16A	0.12	1229.5
APOE	CLINT1	0.12	1229.5
APOE	CLIP4	0.12	1229.5
APOE	CLNK	0.12	1229.5
APOE	CLSTN2	0.12	1229.5
APOE	CLTA	0.12	1229.5
APOE	CLTB	0.12	1229.5
APOE	CLTCL1	0.12	1229.5
APOE	CLTRN	0.12	1229.5
APOE	CLUH	0.12	1229.5
APOE	CMTM4	0.12	1229.5
APOE	CMTM5	0.12	1229.5
APOE	CMTM6	0.12	1229.5
APOE	CNGA1	0.12	1229.5
APOE	CNIH1	0.12	1229.5
APOE	CNNM2	0.12	1229.5
APOE	CNPY4	0.12	1229.5
APOE	CNST	0.12	1229.5
APOE	CNTF	0.12	1229.5
APOE	COCH	0.12	1229.5
APOE	COL12A1	0.12	1229.5
APOE	COL14A1	0.12	1229.5
APOE	COL22A1	0.12	1229.5
APOE	COL25A1	0.12	1229.5
APOE	COL4A3	0.12	1229.5
APOE	COL5A1	0.12	1229.5
APOE	COL8A1	0.12	1229.5
APOE	COL9A2	0.12	1229.5
APOE	COLGALT1	0.12	1229.5
APOE	COMMD7	0.12	1229.5
APOE	COMT	0.12	1229.5
APOE	COPB1	0.12	1229.5
APOE	COPS2	0.12	1229.5
APOE	CPLX1	0.12	1229.5
APOE	CPLX2	0.12	1229.5
APOE	CPM	0.12	1229.5
APOE	CPQ	0.12	1229.5
APOE	CRB1	0.12	1229.5
APOE	CROT	0.12	1229.5
APOE	CRP	0.12	1229.5
APOE	CRYGA	0.12	1229.5
APOE	CRYGB	0.12	1229.5
APOE	CRYGC	0.12	1229.5
APOE	CRYGD	0.12	1229.5
APOE	CSF2	0.12	1229.5
APOE	CSK	0.12	1229.5
APOE	CSMD1	0.12	1229.5
APOE	CSNK1G2	0.12	1229.5
APOE	CT55	0.12	1229.5
APOE	CTAG2	0.12	1229.5
APOE	CTDSPL	0.12	1229.5
APOE	CTNS	0.12	1229.5
APOE	CTSA	0.12	1229.5
APOE	CTSC	0.12	1229.5
APOE	CTSE	0.12	1229.5
APOE	CTSF	0.12	1229.5
APOE	CTSH	0.12	1229.5
APOE	CTSK	0.12	1229.5
APOE	CTSL	0.12	1229.5
APOE	CTSS	0.12	1229.5
APOE	CTSZ	0.12	1229.5
APOE	CXCL5	0.12	1229.5
APOE	CXorf38	0.12	1229.5
APOE	CYB561A3	0.12	1229.5
APOE	CYB5A	0.12	1229.5
APOE	CYP17A1	0.12	1229.5
APOE	CYP27C1	0.12	1229.5
APOE	CYP2C19	0.12	1229.5
APOE	CYP2C9	0.12	1229.5
APOE	CYP4B1	0.12	1229.5
APOE	DAB1	0.12	1229.5
APOE	DAB2	0.12	1229.5
APOE	DACT3	0.12	1229.5
APOE	DAG1	0.12	1229.5
APOE	DAP	0.12	1229.5
APOE	DAPK2	0.12	1229.5
APOE	DBH	0.12	1229.5
APOE	DBNL	0.12	1229.5
APOE	DCHS2	0.12	1229.5
APOE	DCP1B	0.12	1229.5
APOE	DCUN1D4	0.12	1229.5
APOE	DEFA5	0.12	1229.5
APOE	DENND3	0.12	1229.5
APOE	DENND4C	0.12	1229.5
APOE	DENND5A	0.12	1229.5
APOE	DENND6A	0.12	1229.5
APOE	DERL3	0.12	1229.5
APOE	DESI2	0.12	1229.5
APOE	DGAT2	0.12	1229.5
APOE	DGKA	0.12	1229.5
APOE	DGKG	0.12	1229.5
APOE	DHRS13	0.12	1229.5
APOE	DHRS4	0.12	1229.5
APOE	DHRS4L2	0.12	1229.5
APOE	DIAPH2	0.12	1229.5
APOE	DIO2	0.12	1229.5
APOE	DIO3	0.12	1229.5
APOE	DIRAS1	0.12	1229.5
APOE	DISP2	0.12	1229.5
APOE	DKK3	0.12	1229.5
APOE	DKKL1	0.12	1229.5
APOE	DLC1	0.12	1229.5
APOE	DLG1	0.12	1229.5
APOE	DLGAP1	0.12	1229.5
APOE	DMRTA1	0.12	1229.5
APOE	DNAJC13	0.12	1229.5
APOE	DNAJC16	0.12	1229.5
APOE	DNAJC22	0.12	1229.5
APOE	DNASE1	0.12	1229.5
APOE	DPP7	0.12	1229.5
APOE	DPT	0.12	1229.5
APOE	DPY19L1	0.12	1229.5
APOE	DPYSL4	0.12	1229.5
APOE	DRAM2	0.12	1229.5
APOE	DRG2	0.12	1229.5
APOE	DTD2	0.12	1229.5
APOE	DTX4	0.12	1229.5
APOE	DUSP22	0.12	1229.5
APOE	DYRK4	0.12	1229.5
APOE	DZIP3	0.12	1229.5
APOE	ECHDC1	0.12	1229.5
APOE	ECSCR	0.12	1229.5
APOE	EDA	0.12	1229.5
APOE	EEA1	0.12	1229.5
APOE	EEF2KMT	0.12	1229.5
APOE	EFNA5	0.12	1229.5
APOE	EGFL8	0.12	1229.5
APOE	EHBP1L1	0.12	1229.5
APOE	EIF2B3	0.12	1229.5
APOE	EIF4ENIF1	0.12	1229.5
APOE	EIF5A2	0.12	1229.5
APOE	ELAVL4	0.12	1229.5
APOE	ELFN2	0.12	1229.5
APOE	ELOC	0.12	1229.5
APOE	ELOVL3	0.12	1229.5
APOE	EML2	0.12	1229.5
APOE	EMP1	0.12	1229.5
APOE	EMP3	0.12	1229.5
APOE	ENTPD4	0.12	1229.5
APOE	EPC1	0.12	1229.5
APOE	EPHX4	0.12	1229.5
APOE	EPN3	0.12	1229.5
APOE	EPS15	0.12	1229.5
APOE	EPS15L1	0.12	1229.5
APOE	EPS8L3	0.12	1229.5
APOE	ERGIC1	0.12	1229.5
APOE	ERGIC2	0.12	1229.5
APOE	ERV3-1	0.12	1229.5
APOE	ESPN	0.12	1229.5
APOE	EVL	0.12	1229.5
APOE	EXOC2	0.12	1229.5
APOE	EXOC3L1	0.12	1229.5
APOE	EXOC3L2	0.12	1229.5
APOE	EXOC6	0.12	1229.5
APOE	EXOSC8	0.12	1229.5
APOE	F11	0.12	1229.5
APOE	F3	0.12	1229.5
APOE	FAM110A	0.12	1229.5
APOE	FAM114A2	0.12	1229.5
APOE	FAM166C	0.12	1229.5
APOE	FAM177A1	0.12	1229.5
APOE	FAM186A	0.12	1229.5
APOE	FAM220A	0.12	1229.5
APOE	FAM3B	0.12	1229.5
APOE	FAM43A	0.12	1229.5
APOE	FAM72A	0.12	1229.5
APOE	FAM72B	0.12	1229.5
APOE	FAM72C	0.12	1229.5
APOE	FAM72D	0.12	1229.5
APOE	FAM78A	0.12	1229.5
APOE	FAM78B	0.12	1229.5
APOE	FAM86B1	0.12	1229.5
APOE	FAM86B2	0.12	1229.5
APOE	FAM89A	0.12	1229.5
APOE	FAM98B	0.12	1229.5
APOE	FANCD2OS	0.12	1229.5
APOE	FBXO16	0.12	1229.5
APOE	FBXO46	0.12	1229.5
APOE	FBXW11	0.12	1229.5
APOE	FBXW7	0.12	1229.5
APOE	FCGR1A	0.12	1229.5
APOE	FCSK	0.12	1229.5
APOE	FERMT3	0.12	1229.5
APOE	FETUB	0.12	1229.5
APOE	FGFRL1	0.12	1229.5
APOE	FIG4	0.12	1229.5
APOE	FJX1	0.12	1229.5
APOE	FKBP1B	0.12	1229.5
APOE	FMNL3	0.12	1229.5
APOE	FMO4	0.12	1229.5
APOE	FNDC11	0.12	1229.5
APOE	FPGT	0.12	1229.5
APOE	FRAT1	0.12	1229.5
APOE	FST	0.12	1229.5
APOE	FTCDNL1	0.12	1229.5
APOE	FUCA1	0.12	1229.5
APOE	FUT4	0.12	1229.5
APOE	FYCO1	0.12	1229.5
APOE	FZD3	0.12	1229.5
APOE	FZD7	0.12	1229.5
APOE	GABARAP	0.12	1229.5
APOE	GABARAPL1	0.12	1229.5
APOE	GABRD	0.12	1229.5
APOE	GAD1	0.12	1229.5
APOE	GAL3ST1	0.12	1229.5
APOE	GALNT16	0.12	1229.5
APOE	GALNT8	0.12	1229.5
APOE	GALNT9	0.12	1229.5
APOE	GARNL3	0.12	1229.5
APOE	GASK1A	0.12	1229.5
APOE	GCM1	0.12	1229.5
APOE	GCNT7	0.12	1229.5
APOE	GCSH	0.12	1229.5
APOE	GDE1	0.12	1229.5
APOE	GDF10	0.12	1229.5
APOE	GDF11	0.12	1229.5
APOE	GDF6	0.12	1229.5
APOE	GDF7	0.12	1229.5
APOE	GDNF	0.12	1229.5
APOE	GFPT2	0.12	1229.5
APOE	GFRA2	0.12	1229.5
APOE	GGA1	0.12	1229.5
APOE	GGT1	0.12	1229.5
APOE	GGT7	0.12	1229.5
APOE	GIGYF1	0.12	1229.5
APOE	GIMAP4	0.12	1229.5
APOE	GIMAP7	0.12	1229.5
APOE	GIPR	0.12	1229.5
APOE	GJA1	0.12	1229.5
APOE	GJB3	0.12	1229.5
APOE	GLB1	0.12	1229.5
APOE	GLDN	0.12	1229.5
APOE	GLIPR2	0.12	1229.5
APOE	GLT8D2	0.12	1229.5
APOE	GLTPD2	0.12	1229.5
APOE	GM2A	0.12	1229.5
APOE	GNAZ	0.12	1229.5
APOE	GNL1	0.12	1229.5
APOE	GNPDA1	0.12	1229.5
APOE	GNPDA2	0.12	1229.5
APOE	GOLGA6A	0.12	1229.5
APOE	GOLGA6B	0.12	1229.5
APOE	GOLGA6C	0.12	1229.5
APOE	GOLGA6D	0.12	1229.5
APOE	GOLPH3	0.12	1229.5
APOE	GOLT1B	0.12	1229.5
APOE	GPBP1	0.12	1229.5
APOE	GPHA2	0.12	1229.5
APOE	GPHN	0.12	1229.5
APOE	GPR137C	0.12	1229.5
APOE	GPR17	0.12	1229.5
APOE	GPR180	0.12	1229.5
APOE	GPR65	0.12	1229.5
APOE	GPRC5A	0.12	1229.5
APOE	GPRC5B	0.12	1229.5
APOE	GRB10	0.12	1229.5
APOE	GRIPAP1	0.12	1229.5
APOE	GRM1	0.12	1229.5
APOE	GSAP	0.12	1229.5
APOE	GSKIP	0.12	1229.5
APOE	GTPBP2	0.12	1229.5
APOE	GUCY2C	0.12	1229.5
APOE	GULP1	0.12	1229.5
APOE	GUSB	0.12	1229.5
APOE	GYG1	0.12	1229.5
APOE	HACL1	0.12	1229.5
APOE	HAPLN1	0.12	1229.5
APOE	HAVCR1	0.12	1229.5
APOE	HDHD2	0.12	1229.5
APOE	HEATR4	0.12	1229.5
APOE	HEATR5B	0.12	1229.5
APOE	HEBP1	0.12	1229.5
APOE	HECTD4	0.12	1229.5
APOE	HEG1	0.12	1229.5
APOE	HEPACAM	0.12	1229.5
APOE	HEPACAM2	0.12	1229.5
APOE	HEXA	0.12	1229.5
APOE	HFM1	0.12	1229.5
APOE	HIP1	0.12	1229.5
APOE	HLA-DMA	0.12	1229.5
APOE	HLA-DMB	0.12	1229.5
APOE	HLA-E	0.12	1229.5
APOE	HMCN2	0.12	1229.5
APOE	HOOK2	0.12	1229.5
APOE	HOXA2	0.12	1229.5
APOE	HP	0.12	1229.5
APOE	HPGDS	0.12	1229.5
APOE	HPR	0.12	1229.5
APOE	HS3ST3B1	0.12	1229.5
APOE	HSD11B1L	0.12	1229.5
APOE	HSD17B13	0.12	1229.5
APOE	HSD17B3	0.12	1229.5
APOE	HSD17B6	0.12	1229.5
APOE	HSPA1A	0.12	1229.5
APOE	HSPA1B	0.12	1229.5
APOE	HSPA1L	0.12	1229.5
APOE	HSPA2	0.12	1229.5
APOE	HSPA6	0.12	1229.5
APOE	HTRA3	0.12	1229.5
APOE	HYKK	0.12	1229.5
APOE	IAPP	0.12	1229.5
APOE	ICA1	0.12	1229.5
APOE	IDI2	0.12	1229.5
APOE	IDUA	0.12	1229.5
APOE	IFIT2	0.12	1229.5
APOE	IGDCC3	0.12	1229.5
APOE	IGF2R	0.12	1229.5
APOE	IGFBPL1	0.12	1229.5
APOE	IGIP	0.12	1229.5
APOE	IGSF10	0.12	1229.5
APOE	IGSF8	0.12	1229.5
APOE	IL13RA1	0.12	1229.5
APOE	IL17RB	0.12	1229.5
APOE	IL1R1	0.12	1229.5
APOE	IL1RAP	0.12	1229.5
APOE	IL20RB	0.12	1229.5
APOE	IL27RA	0.12	1229.5
APOE	IL2RG	0.12	1229.5
APOE	IL31RA	0.12	1229.5
APOE	IL37	0.12	1229.5
APOE	ILVBL	0.12	1229.5
APOE	INHA	0.12	1229.5
APOE	INHBE	0.12	1229.5
APOE	INKA1	0.12	1229.5
APOE	INMT	0.12	1229.5
APOE	INPP5F	0.12	1229.5
APOE	INSIG1	0.12	1229.5
APOE	INSL4	0.12	1229.5
APOE	INSR	0.12	1229.5
APOE	IQCC	0.12	1229.5
APOE	IQGAP2	0.12	1229.5
APOE	IQSEC2	0.12	1229.5
APOE	IRAK1BP1	0.12	1229.5
APOE	IRAK2	0.12	1229.5
APOE	IRAK3	0.12	1229.5
APOE	IRGQ	0.12	1229.5
APOE	IRX4	0.12	1229.5
APOE	IST1	0.12	1229.5
APOE	ITGA9	0.12	1229.5
APOE	ITIH1	0.12	1229.5
APOE	ITIH4	0.12	1229.5
APOE	ITM2A	0.12	1229.5
APOE	ITM2B	0.12	1229.5
APOE	ITPKA	0.12	1229.5
APOE	ITPR1	0.12	1229.5
APOE	ITPR3	0.12	1229.5
APOE	ITPRIP	0.12	1229.5
APOE	ITSN2	0.12	1229.5
APOE	JAG2	0.12	1229.5
APOE	JAGN1	0.12	1229.5
APOE	JCAD	0.12	1229.5
APOE	JKAMP	0.12	1229.5
APOE	JTB	0.12	1229.5
APOE	KCNAB1	0.12	1229.5
APOE	KCNG1	0.12	1229.5
APOE	KCNH1	0.12	1229.5
APOE	KCNIP1	0.12	1229.5
APOE	KCNIP2	0.12	1229.5
APOE	KCNIP3	0.12	1229.5
APOE	KCNIP4	0.12	1229.5
APOE	KCNJ16	0.12	1229.5
APOE	KCNK1	0.12	1229.5
APOE	KCNQ5	0.12	1229.5
APOE	KCNRG	0.12	1229.5
APOE	KCNT2	0.12	1229.5
APOE	KCTD8	0.12	1229.5
APOE	KDR	0.12	1229.5
APOE	KIAA0319	0.12	1229.5
APOE	KIAA1210	0.12	1229.5
APOE	KIAA1614	0.12	1229.5
APOE	KIAA2026	0.12	1229.5
APOE	KIF5C	0.12	1229.5
APOE	KLHL12	0.12	1229.5
APOE	KLHL22	0.12	1229.5
APOE	KLK8	0.12	1229.5
APOE	KLRC3	0.12	1229.5
APOE	KLRG1	0.12	1229.5
APOE	KRIT1	0.12	1229.5
APOE	KRT222	0.12	1229.5
APOE	KRT25	0.12	1229.5
APOE	KRT34	0.12	1229.5
APOE	L1TD1	0.12	1229.5
APOE	L3HYPDH	0.12	1229.5
APOE	L3MBTL4	0.12	1229.5
APOE	LAMA5	0.12	1229.5
APOE	LAMB3	0.12	1229.5
APOE	LAMP2	0.12	1229.5
APOE	LAMP3	0.12	1229.5
APOE	LAMTOR2	0.12	1229.5
APOE	LAMTOR4	0.12	1229.5
APOE	LAPTM4A	0.12	1229.5
APOE	LBH	0.12	1229.5
APOE	LDAF1	0.12	1229.5
APOE	LDLRAD4	0.12	1229.5
APOE	LGMN	0.12	1229.5
APOE	LGSN	0.12	1229.5
APOE	LHFPL3	0.12	1229.5
APOE	LHFPL5	0.12	1229.5
APOE	LINGO4	0.12	1229.5
APOE	LIPA	0.12	1229.5
APOE	LMAN1	0.12	1229.5
APOE	LMBRD1	0.12	1229.5
APOE	LMX1A	0.12	1229.5
APOE	LNP1	0.12	1229.5
APOE	LNX2	0.12	1229.5
APOE	LRG1	0.12	1229.5
APOE	LRP1B	0.12	1229.5
APOE	LRRC15	0.12	1229.5
APOE	LRRC17	0.12	1229.5
APOE	LRRC24	0.12	1229.5
APOE	LRRC37A	0.12	1229.5
APOE	LRRC37A2	0.12	1229.5
APOE	LRRC37A3	0.12	1229.5
APOE	LRRK2	0.12	1229.5
APOE	LSM14B	0.12	1229.5
APOE	LSM4	0.12	1229.5
APOE	LSM8	0.12	1229.5
APOE	LTK	0.12	1229.5
APOE	LY96	0.12	1229.5
APOE	LYPD3	0.12	1229.5
APOE	LZTS3	0.12	1229.5
APOE	MAK16	0.12	1229.5
APOE	MAN1C1	0.12	1229.5
APOE	MANBA	0.12	1229.5
APOE	MAP1LC3A	0.12	1229.5
APOE	MAP1LC3B	0.12	1229.5
APOE	MAP3K14	0.12	1229.5
APOE	MAP3K15	0.12	1229.5
APOE	MAP4K2	0.12	1229.5
APOE	MAPK8IP3	0.12	1229.5
APOE	MARCHF1	0.12	1229.5
APOE	MARCHF3	0.12	1229.5
APOE	MARVELD3	0.12	1229.5
APOE	MATCAP1	0.12	1229.5
APOE	MBD1	0.12	1229.5
APOE	MBNL3	0.12	1229.5
APOE	MBOAT2	0.12	1229.5
APOE	MCOLN1	0.12	1229.5
APOE	MCUB	0.12	1229.5
APOE	MED23	0.12	1229.5
APOE	MEF2C	0.12	1229.5
APOE	MEMO1	0.12	1229.5
APOE	METAP1D	0.12	1229.5
APOE	METTL23	0.12	1229.5
APOE	METTL6	0.12	1229.5
APOE	MEX3C	0.12	1229.5
APOE	MFNG	0.12	1229.5
APOE	MFSD14A	0.12	1229.5
APOE	MFSD3	0.12	1229.5
APOE	MFSD8	0.12	1229.5
APOE	MGAM2	0.12	1229.5
APOE	MGAT4C	0.12	1229.5
APOE	MGRN1	0.12	1229.5
APOE	MINDY4	0.12	1229.5
APOE	MITD1	0.12	1229.5
APOE	MMD	0.12	1229.5
APOE	MMP19	0.12	1229.5
APOE	MMP7	0.12	1229.5
APOE	MMP8	0.12	1229.5
APOE	MOSPD1	0.12	1229.5
APOE	MPO	0.12	1229.5
APOE	MPV17L	0.12	1229.5
APOE	MPZL1	0.12	1229.5
APOE	MREG	0.12	1229.5
APOE	MS4A6A	0.12	1229.5
APOE	MS4A6E	0.12	1229.5
APOE	MSH5	0.12	1229.5
APOE	MSMP	0.12	1229.5
APOE	MSS51	0.12	1229.5
APOE	MTFR2	0.12	1229.5
APOE	MTHFSD	0.12	1229.5
APOE	MTMR1	0.12	1229.5
APOE	MTMR2	0.12	1229.5
APOE	MTOR	0.12	1229.5
APOE	MUC5B	0.12	1229.5
APOE	MVB12A	0.12	1229.5
APOE	MYBPHL	0.12	1229.5
APOE	MYCBPAP	0.12	1229.5
APOE	MYMX	0.12	1229.5
APOE	MYO16	0.12	1229.5
APOE	MYOF	0.12	1229.5
APOE	MYOM3	0.12	1229.5
APOE	MYPN	0.12	1229.5
APOE	MYT1L	0.12	1229.5
APOE	NADSYN1	0.12	1229.5
APOE	NAP1L3	0.12	1229.5
APOE	NBR1	0.12	1229.5
APOE	NDFIP2	0.12	1229.5
APOE	NDNF	0.12	1229.5
APOE	NDP	0.12	1229.5
APOE	NECAP1	0.12	1229.5
APOE	NEGR1	0.12	1229.5
APOE	NEK10	0.12	1229.5
APOE	NELL2	0.12	1229.5
APOE	NEU1	0.12	1229.5
APOE	NEURL2	0.12	1229.5
APOE	NFE2L3	0.12	1229.5
APOE	NHLRC1	0.12	1229.5
APOE	NIF3L1	0.12	1229.5
APOE	NKG7	0.12	1229.5
APOE	NKX2-1	0.12	1229.5
APOE	NLRC4	0.12	1229.5
APOE	NLRP2	0.12	1229.5
APOE	NMB	0.12	1229.5
APOE	NME6	0.12	1229.5
APOE	NOS1AP	0.12	1229.5
APOE	NOX3	0.12	1229.5
APOE	NOXA1	0.12	1229.5
APOE	NOXRED1	0.12	1229.5
APOE	NPC1	0.12	1229.5
APOE	NPL	0.12	1229.5
APOE	NPPB	0.12	1229.5
APOE	NREP	0.12	1229.5
APOE	NRP2	0.12	1229.5
APOE	NRSN2	0.12	1229.5
APOE	NSMCE1	0.12	1229.5
APOE	NSUN7	0.12	1229.5
APOE	NTF3	0.12	1229.5
APOE	NTRK1	0.12	1229.5
APOE	NTS	0.12	1229.5
APOE	NUDT5	0.12	1229.5
APOE	NUS1	0.12	1229.5
APOE	NXPE3	0.12	1229.5
APOE	NXPH3	0.12	1229.5
APOE	NYAP1	0.12	1229.5
APOE	OAZ1	0.12	1229.5
APOE	OLFM3	0.12	1229.5
APOE	OLFML3	0.12	1229.5
APOE	ORM1	0.12	1229.5
APOE	ORM2	0.12	1229.5
APOE	OSBPL5	0.12	1229.5
APOE	OSBPL8	0.12	1229.5
APOE	OVGP1	0.12	1229.5
APOE	OXLD1	0.12	1229.5
APOE	OXR1	0.12	1229.5
APOE	P3H1	0.12	1229.5
APOE	P3H4	0.12	1229.5
APOE	P4HA2	0.12	1229.5
APOE	P4HTM	0.12	1229.5
APOE	PACRGL	0.12	1229.5
APOE	PACSIN1	0.12	1229.5
APOE	PACSIN2	0.12	1229.5
APOE	PADI3	0.12	1229.5
APOE	PAG1	0.12	1229.5
APOE	PAGE4	0.12	1229.5
APOE	PAH	0.12	1229.5
APOE	PAIP2	0.12	1229.5
APOE	PAK2	0.12	1229.5
APOE	PAK3	0.12	1229.5
APOE	PAQR4	0.12	1229.5
APOE	PAQR5	0.12	1229.5
APOE	PARM1	0.12	1229.5
APOE	PAXIP1	0.12	1229.5
APOE	PBLD	0.12	1229.5
APOE	PBX4	0.12	1229.5
APOE	PBXIP1	0.12	1229.5
APOE	PCDH17	0.12	1229.5
APOE	PCDH20	0.12	1229.5
APOE	PCDHA11	0.12	1229.5
APOE	PCDHA6	0.12	1229.5
APOE	PCDHB14	0.12	1229.5
APOE	PCDHB16	0.12	1229.5
APOE	PCDHB3	0.12	1229.5
APOE	PCDHGA1	0.12	1229.5
APOE	PCDHGA12	0.12	1229.5
APOE	PCDHGA2	0.12	1229.5
APOE	PCDHGA3	0.12	1229.5
APOE	PCDHGA4	0.12	1229.5
APOE	PCDHGA5	0.12	1229.5
APOE	PCDHGA6	0.12	1229.5
APOE	PCDHGA7	0.12	1229.5
APOE	PCDHGA8	0.12	1229.5
APOE	PCDHGA9	0.12	1229.5
APOE	PCDHGB1	0.12	1229.5
APOE	PCDHGB2	0.12	1229.5
APOE	PCDHGB4	0.12	1229.5
APOE	PCDHGB5	0.12	1229.5
APOE	PCDHGB6	0.12	1229.5
APOE	PCDHGB7	0.12	1229.5
APOE	PCDHGC4	0.12	1229.5
APOE	PCDHGC5	0.12	1229.5
APOE	PCOLCE	0.12	1229.5
APOE	PCSK1N	0.12	1229.5
APOE	PCSK2	0.12	1229.5
APOE	PDE6G	0.12	1229.5
APOE	PDE6H	0.12	1229.5
APOE	PDGFB	0.12	1229.5
APOE	PDGFD	0.12	1229.5
APOE	PDGFRB	0.12	1229.5
APOE	PDXDC1	0.12	1229.5
APOE	PDZK1	0.12	1229.5
APOE	PEF1	0.12	1229.5
APOE	PELI3	0.12	1229.5
APOE	PEX11B	0.12	1229.5
APOE	PEX2	0.12	1229.5
APOE	PEX6	0.12	1229.5
APOE	PEX7	0.12	1229.5
APOE	PFAS	0.12	1229.5
APOE	PFN3	0.12	1229.5
APOE	PGBD2	0.12	1229.5
APOE	PGLYRP1	0.12	1229.5
APOE	PGLYRP4	0.12	1229.5
APOE	PHGR1	0.12	1229.5
APOE	PHKA1	0.12	1229.5
APOE	PHLDB1	0.12	1229.5
APOE	PHOSPHO2	0.12	1229.5
APOE	PI15	0.12	1229.5
APOE	PICALM	0.12	1229.5
APOE	PIGP	0.12	1229.5
APOE	PIGQ	0.12	1229.5
APOE	PIK3CD	0.12	1229.5
APOE	PIK3R3	0.12	1229.5
APOE	PIK3R4	0.12	1229.5
APOE	PINLYP	0.12	1229.5
APOE	PITPNM2	0.12	1229.5
APOE	PKN3	0.12	1229.5
APOE	PLA2G4E	0.12	1229.5
APOE	PLA2G4F	0.12	1229.5
APOE	PLAC1	0.12	1229.5
APOE	PLAU	0.12	1229.5
APOE	PLCG2	0.12	1229.5
APOE	PLCH1	0.12	1229.5
APOE	PLD1	0.12	1229.5
APOE	PLEK2	0.12	1229.5
APOE	PLEKHM1	0.12	1229.5
APOE	PLIN5	0.12	1229.5
APOE	PLOD1	0.12	1229.5
APOE	PLPP5	0.12	1229.5
APOE	PLPP6	0.12	1229.5
APOE	PLPP7	0.12	1229.5
APOE	PLXNA3	0.12	1229.5
APOE	PMAIP1	0.12	1229.5
APOE	PMEPA1	0.12	1229.5
APOE	POLB	0.12	1229.5
APOE	POP7	0.12	1229.5
APOE	PORCN	0.12	1229.5
APOE	POU2F1	0.12	1229.5
APOE	POU2F2	0.12	1229.5
APOE	PPA1	0.12	1229.5
APOE	PPARG	0.12	1229.5
APOE	PPFIA3	0.12	1229.5
APOE	PPIP5K2	0.12	1229.5
APOE	PPM1J	0.12	1229.5
APOE	PPM1N	0.12	1229.5
APOE	PPP1R11	0.12	1229.5
APOE	PPP1R15A	0.12	1229.5
APOE	PPP1R21	0.12	1229.5
APOE	PPP1R3D	0.12	1229.5
APOE	PPP1R3F	0.12	1229.5
APOE	PPP3CC	0.12	1229.5
APOE	PPP5C	0.12	1229.5
APOE	PPP6R2	0.12	1229.5
APOE	PPT1	0.12	1229.5
APOE	PPT2	0.12	1229.5
APOE	PRCP	0.12	1229.5
APOE	PREX1	0.12	1229.5
APOE	PRKG1	0.12	1229.5
APOE	PRPS1	0.12	1229.5
APOE	PRPS1L1	0.12	1229.5
APOE	PRPS2	0.12	1229.5
APOE	PRR15	0.12	1229.5
APOE	PRRC1	0.12	1229.5
APOE	PRRG1	0.12	1229.5
APOE	PRSS1	0.12	1229.5
APOE	PRSS2	0.12	1229.5
APOE	PRSS27	0.12	1229.5
APOE	PRSS3	0.12	1229.5
APOE	PRX	0.12	1229.5
APOE	PSD3	0.12	1229.5
APOE	PSMB8	0.12	1229.5
APOE	PTAFR	0.12	1229.5
APOE	PTGR2	0.12	1229.5
APOE	PTGR3	0.12	1229.5
APOE	PTGS2	0.12	1229.5
APOE	PTPN9	0.12	1229.5
APOE	PTPRA	0.12	1229.5
APOE	PTPRC	0.12	1229.5
APOE	PTPRD	0.12	1229.5
APOE	PTPRN2	0.12	1229.5
APOE	PUSL1	0.12	1229.5
APOE	PVR	0.12	1229.5
APOE	PXT1	0.12	1229.5
APOE	QRICH2	0.12	1229.5
APOE	QRSL1	0.12	1229.5
APOE	RAB11A	0.12	1229.5
APOE	RAB11B	0.12	1229.5
APOE	RAB11FIP1	0.12	1229.5
APOE	RAB11FIP2	0.12	1229.5
APOE	RAB11FIP3	0.12	1229.5
APOE	RAB11FIP5	0.12	1229.5
APOE	RAB12	0.12	1229.5
APOE	RAB14	0.12	1229.5
APOE	RAB15	0.12	1229.5
APOE	RAB20	0.12	1229.5
APOE	RAB26	0.12	1229.5
APOE	RAB29	0.12	1229.5
APOE	RAB30	0.12	1229.5
APOE	RAB33A	0.12	1229.5
APOE	RAB36	0.12	1229.5
APOE	RAB3D	0.12	1229.5
APOE	RAB40A	0.12	1229.5
APOE	RAB40AL	0.12	1229.5
APOE	RAB40B	0.12	1229.5
APOE	RAB40C	0.12	1229.5
APOE	RAB44	0.12	1229.5
APOE	RAB5A	0.12	1229.5
APOE	RAB5B	0.12	1229.5
APOE	RABEP1	0.12	1229.5
APOE	RABEP2	0.12	1229.5
APOE	RABGGTB	0.12	1229.5
APOE	RAD1	0.12	1229.5
APOE	RAET1G	0.12	1229.5
APOE	RAET1L	0.12	1229.5
APOE	RANBP6	0.12	1229.5
APOE	RAPGEF1	0.12	1229.5
APOE	RASA2	0.12	1229.5
APOE	RASA4	0.12	1229.5
APOE	RASA4B	0.12	1229.5
APOE	RASL10B	0.12	1229.5
APOE	RASSF10	0.12	1229.5
APOE	RBMS3	0.12	1229.5
APOE	RBSN	0.12	1229.5
APOE	RC3H2	0.12	1229.5
APOE	RDH5	0.12	1229.5
APOE	RELL2	0.12	1229.5
APOE	REPS1	0.12	1229.5
APOE	REX1BD	0.12	1229.5
APOE	RFC3	0.12	1229.5
APOE	RFFL	0.12	1229.5
APOE	RFT1	0.12	1229.5
APOE	RGL1	0.12	1229.5
APOE	RGPD1	0.12	1229.5
APOE	RGPD2	0.12	1229.5
APOE	RGPD3	0.12	1229.5
APOE	RGPD4	0.12	1229.5
APOE	RGPD5	0.12	1229.5
APOE	RGPD6	0.12	1229.5
APOE	RGPD8	0.12	1229.5
APOE	RGR	0.12	1229.5
APOE	RGS17	0.12	1229.5
APOE	RGS9	0.12	1229.5
APOE	RHBDF1	0.12	1229.5
APOE	RHOBTB3	0.12	1229.5
APOE	RHOH	0.12	1229.5
APOE	RHOQ	0.12	1229.5
APOE	RIMBP3	0.12	1229.5
APOE	RIMBP3B	0.12	1229.5
APOE	RIMBP3C	0.12	1229.5
APOE	RINL	0.12	1229.5
APOE	RND1	0.12	1229.5
APOE	RNF13	0.12	1229.5
APOE	RNF135	0.12	1229.5
APOE	RNF144A	0.12	1229.5
APOE	RNF149	0.12	1229.5
APOE	RNF167	0.12	1229.5
APOE	RNF39	0.12	1229.5
APOE	ROS1	0.12	1229.5
APOE	RPIA	0.12	1229.5
APOE	RPRD2	0.12	1229.5
APOE	RPTOR	0.12	1229.5
APOE	RRAGA	0.12	1229.5
APOE	RRAGB	0.12	1229.5
APOE	RRAGC	0.12	1229.5
APOE	RRAS	0.12	1229.5
APOE	RSKR	0.12	1229.5
APOE	RSPO1	0.12	1229.5
APOE	RSU1	0.12	1229.5
APOE	RUBCN	0.12	1229.5
APOE	RUFY1	0.12	1229.5
APOE	RUNDC3A	0.12	1229.5
APOE	RUNX3	0.12	1229.5
APOE	RWDD2A	0.12	1229.5
APOE	RYR1	0.12	1229.5
APOE	RYR3	0.12	1229.5
APOE	SALL2	0.12	1229.5
APOE	SAMD11	0.12	1229.5
APOE	SAMD5	0.12	1229.5
APOE	SAPCD1	0.12	1229.5
APOE	SAYSD1	0.12	1229.5
APOE	SBSN	0.12	1229.5
APOE	SBSPON	0.12	1229.5
APOE	SCAMP2	0.12	1229.5
APOE	SCAMP3	0.12	1229.5
APOE	SCAMP4	0.12	1229.5
APOE	SCARB1	0.12	1229.5
APOE	SCGB2A1	0.12	1229.5
APOE	SCRN3	0.12	1229.5
APOE	SDF2	0.12	1229.5
APOE	SEC13	0.12	1229.5
APOE	SEC23A	0.12	1229.5
APOE	SEC23B	0.12	1229.5
APOE	SEC23IP	0.12	1229.5
APOE	SEC24A	0.12	1229.5
APOE	SEC24B	0.12	1229.5
APOE	SEC24C	0.12	1229.5
APOE	SEC24D	0.12	1229.5
APOE	SEC31A	0.12	1229.5
APOE	SEC31B	0.12	1229.5
APOE	SELPLG	0.12	1229.5
APOE	SEMA3A	0.12	1229.5
APOE	SEMA3E	0.12	1229.5
APOE	SEMA4G	0.12	1229.5
APOE	SEMA7A	0.12	1229.5
APOE	SENP8	0.12	1229.5
APOE	SEPSECS	0.12	1229.5
APOE	SERPINA4	0.12	1229.5
APOE	SERPINB5	0.12	1229.5
APOE	SERTM1	0.12	1229.5
APOE	SEZ6L	0.12	1229.5
APOE	SGCE	0.12	1229.5
APOE	SGK3	0.12	1229.5
APOE	SH3BGRL	0.12	1229.5
APOE	SH3BP5L	0.12	1229.5
APOE	SH3RF1	0.12	1229.5
APOE	SHANK2	0.12	1229.5
APOE	SHISA9	0.12	1229.5
APOE	SHISAL1	0.12	1229.5
APOE	SHLD1	0.12	1229.5
APOE	SHOC1	0.12	1229.5
APOE	SHROOM1	0.12	1229.5
APOE	SIGLEC14	0.12	1229.5
APOE	SIK2	0.12	1229.5
APOE	SIRPB1	0.12	1229.5
APOE	SLA2	0.12	1229.5
APOE	SLAMF7	0.12	1229.5
APOE	SLC12A1	0.12	1229.5
APOE	SLC12A2	0.12	1229.5
APOE	SLC15A3	0.12	1229.5
APOE	SLC16A10	0.12	1229.5
APOE	SLC16A6	0.12	1229.5
APOE	SLC18A2	0.12	1229.5
APOE	SLC1A3	0.12	1229.5
APOE	SLC22A23	0.12	1229.5
APOE	SLC22A3	0.12	1229.5
APOE	SLC23A2	0.12	1229.5
APOE	SLC25A25	0.12	1229.5
APOE	SLC25A35	0.12	1229.5
APOE	SLC26A11	0.12	1229.5
APOE	SLC26A2	0.12	1229.5
APOE	SLC27A4	0.12	1229.5
APOE	SLC29A3	0.12	1229.5
APOE	SLC2A8	0.12	1229.5
APOE	SLC30A2	0.12	1229.5
APOE	SLC30A3	0.12	1229.5
APOE	SLC33A1	0.12	1229.5
APOE	SLC35B1	0.12	1229.5
APOE	SLC35B2	0.12	1229.5
APOE	SLC35F6	0.12	1229.5
APOE	SLC38A5	0.12	1229.5
APOE	SLC38A9	0.12	1229.5
APOE	SLC39A3	0.12	1229.5
APOE	SLC39A5	0.12	1229.5
APOE	SLC43A1	0.12	1229.5
APOE	SLC43A3	0.12	1229.5
APOE	SLC44A2	0.12	1229.5
APOE	SLC45A3	0.12	1229.5
APOE	SLC48A1	0.12	1229.5
APOE	SLC49A4	0.12	1229.5
APOE	SLC66A1	0.12	1229.5
APOE	SLC6A12	0.12	1229.5
APOE	SLC6A14	0.12	1229.5
APOE	SLC6A3	0.12	1229.5
APOE	SLC6A4	0.12	1229.5
APOE	SLC7A11	0.12	1229.5
APOE	SLC7A14	0.12	1229.5
APOE	SLC7A6	0.12	1229.5
APOE	SLC9A6	0.12	1229.5
APOE	SLC9A7	0.12	1229.5
APOE	SLF2	0.12	1229.5
APOE	SLITRK5	0.12	1229.5
APOE	SMARCA2	0.12	1229.5
APOE	SMIM17	0.12	1229.5
APOE	SMIM3	0.12	1229.5
APOE	SMIM5	0.12	1229.5
APOE	SMIM8	0.12	1229.5
APOE	SMPD2	0.12	1229.5
APOE	SMU1	0.12	1229.5
APOE	SMURF1	0.12	1229.5
APOE	SMYD4	0.12	1229.5
APOE	SNRK	0.12	1229.5
APOE	SNX14	0.12	1229.5
APOE	SNX16	0.12	1229.5
APOE	SNX17	0.12	1229.5
APOE	SNX21	0.12	1229.5
APOE	SNX22	0.12	1229.5
APOE	SNX24	0.12	1229.5
APOE	SNX25	0.12	1229.5
APOE	SNX27	0.12	1229.5
APOE	SNX5	0.12	1229.5
APOE	SNX7	0.12	1229.5
APOE	SNX8	0.12	1229.5
APOE	SOHLH2	0.12	1229.5
APOE	SORCS2	0.12	1229.5
APOE	SOX30	0.12	1229.5
APOE	SPA17	0.12	1229.5
APOE	SPACDR	0.12	1229.5
APOE	SPANXN4	0.12	1229.5
APOE	SPATA21	0.12	1229.5
APOE	SPATA6	0.12	1229.5
APOE	SPATC1L	0.12	1229.5
APOE	SPCS1	0.12	1229.5
APOE	SPECC1	0.12	1229.5
APOE	SPEG	0.12	1229.5
APOE	SPESP1	0.12	1229.5
APOE	SPG21	0.12	1229.5
APOE	SPINK4	0.12	1229.5
APOE	SPINK5	0.12	1229.5
APOE	SPINK9	0.12	1229.5
APOE	SPNS1	0.12	1229.5
APOE	SPOCK1	0.12	1229.5
APOE	SPON2	0.12	1229.5
APOE	SPOPL	0.12	1229.5
APOE	SPPL2A	0.12	1229.5
APOE	SPPL3	0.12	1229.5
APOE	SPRYD7	0.12	1229.5
APOE	SPTAN1	0.12	1229.5
APOE	SQLE	0.12	1229.5
APOE	SQSTM1	0.12	1229.5
APOE	SREBF2	0.12	1229.5
APOE	SRR	0.12	1229.5
APOE	SRRM5	0.12	1229.5
APOE	SSTR1	0.12	1229.5
APOE	ST14	0.12	1229.5
APOE	ST3GAL2	0.12	1229.5
APOE	ST3GAL5	0.12	1229.5
APOE	ST6GALNAC5	0.12	1229.5
APOE	STAM	0.12	1229.5
APOE	STAM2	0.12	1229.5
APOE	STAP1	0.12	1229.5
APOE	STARD3	0.12	1229.5
APOE	STARD3NL	0.12	1229.5
APOE	STARD5	0.12	1229.5
APOE	STEAP2	0.12	1229.5
APOE	STK11IP	0.12	1229.5
APOE	STMN2	0.12	1229.5
APOE	STPG3	0.12	1229.5
APOE	STX10	0.12	1229.5
APOE	STX12	0.12	1229.5
APOE	STX16	0.12	1229.5
APOE	STX1A	0.12	1229.5
APOE	STX1B	0.12	1229.5
APOE	STX2	0.12	1229.5
APOE	STX3	0.12	1229.5
APOE	STX8	0.12	1229.5
APOE	SULT2B1	0.12	1229.5
APOE	SUMF2	0.12	1229.5
APOE	SUSD4	0.12	1229.5
APOE	SUSD5	0.12	1229.5
APOE	SV2C	0.12	1229.5
APOE	SYBU	0.12	1229.5
APOE	SYNDIG1	0.12	1229.5
APOE	SYNPO2	0.12	1229.5
APOE	SYT10	0.12	1229.5
APOE	SYT13	0.12	1229.5
APOE	SYT14	0.12	1229.5
APOE	SYT4	0.12	1229.5
APOE	SYT6	0.12	1229.5
APOE	SYTL3	0.12	1229.5
APOE	SYTL4	0.12	1229.5
APOE	SZT2	0.12	1229.5
APOE	TAC3	0.12	1229.5
APOE	TAMALIN	0.12	1229.5
APOE	TAOK1	0.12	1229.5
APOE	TAS2R10	0.12	1229.5
APOE	TBC1D14	0.12	1229.5
APOE	TBC1D3	0.12	1229.5
APOE	TBC1D3B	0.12	1229.5
APOE	TBC1D3C	0.12	1229.5
APOE	TBC1D3D	0.12	1229.5
APOE	TBC1D3E	0.12	1229.5
APOE	TBC1D3F	0.12	1229.5
APOE	TBC1D3G	0.12	1229.5
APOE	TBC1D3H	0.12	1229.5
APOE	TBC1D3I	0.12	1229.5
APOE	TBC1D3K	0.12	1229.5
APOE	TBC1D3L	0.12	1229.5
APOE	TBC1D5	0.12	1229.5
APOE	TBX4	0.12	1229.5
APOE	TCTE1	0.12	1229.5
APOE	TCTN2	0.12	1229.5
APOE	TDGF1	0.12	1229.5
APOE	TDRD10	0.12	1229.5
APOE	TDRP	0.12	1229.5
APOE	TECPR1	0.12	1229.5
APOE	TEX38	0.12	1229.5
APOE	TEX55	0.12	1229.5
APOE	TFG	0.12	1229.5
APOE	TGFA	0.12	1229.5
APOE	TGFB2	0.12	1229.5
APOE	TGFB3	0.12	1229.5
APOE	TGFBR3L	0.12	1229.5
APOE	TGM1	0.12	1229.5
APOE	THBS3	0.12	1229.5
APOE	TIAL1	0.12	1229.5
APOE	TIMP3	0.12	1229.5
APOE	TIPRL	0.12	1229.5
APOE	TLCD2	0.12	1229.5
APOE	TLCD5	0.12	1229.5
APOE	TLL1	0.12	1229.5
APOE	TM2D2	0.12	1229.5
APOE	TM4SF18	0.12	1229.5
APOE	TM9SF3	0.12	1229.5
APOE	TMBIM1	0.12	1229.5
APOE	TMC4	0.12	1229.5
APOE	TMC7	0.12	1229.5
APOE	TMED2	0.12	1229.5
APOE	TMEM102	0.12	1229.5
APOE	TMEM131	0.12	1229.5
APOE	TMEM131L	0.12	1229.5
APOE	TMEM135	0.12	1229.5
APOE	TMEM145	0.12	1229.5
APOE	TMEM164	0.12	1229.5
APOE	TMEM167A	0.12	1229.5
APOE	TMEM178A	0.12	1229.5
APOE	TMEM178B	0.12	1229.5
APOE	TMEM182	0.12	1229.5
APOE	TMEM184C	0.12	1229.5
APOE	TMEM198	0.12	1229.5
APOE	TMEM209	0.12	1229.5
APOE	TMEM231	0.12	1229.5
APOE	TMEM234	0.12	1229.5
APOE	TMEM248	0.12	1229.5
APOE	TMEM25	0.12	1229.5
APOE	TMEM256	0.12	1229.5
APOE	TMEM263	0.12	1229.5
APOE	TMEM270	0.12	1229.5
APOE	TMEM35A	0.12	1229.5
APOE	TMEM39B	0.12	1229.5
APOE	TMEM54	0.12	1229.5
APOE	TMEM63A	0.12	1229.5
APOE	TMEM68	0.12	1229.5
APOE	TMEM87B	0.12	1229.5
APOE	TMEM8B	0.12	1229.5
APOE	TMEM9	0.12	1229.5
APOE	TMIE	0.12	1229.5
APOE	TMSB4X	0.12	1229.5
APOE	TMTC4	0.12	1229.5
APOE	TMUB2	0.12	1229.5
APOE	TNFAIP8L2	0.12	1229.5
APOE	TNFSF12	0.12	1229.5
APOE	TNFSF14	0.12	1229.5
APOE	TNFSF4	0.12	1229.5
APOE	TNPO3	0.12	1229.5
APOE	TOR1A	0.12	1229.5
APOE	TP53I3	0.12	1229.5
APOE	TPD52L2	0.12	1229.5
APOE	TPK1	0.12	1229.5
APOE	TPRA1	0.12	1229.5
APOE	TPRG1L	0.12	1229.5
APOE	TRAF3IP3	0.12	1229.5
APOE	TRAF7	0.12	1229.5
APOE	TRAPPC14	0.12	1229.5
APOE	TRAPPC2	0.12	1229.5
APOE	TRAPPC2B	0.12	1229.5
APOE	TRAPPC2L	0.12	1229.5
APOE	TRAPPC3L	0.12	1229.5
APOE	TRAPPC5	0.12	1229.5
APOE	TRAPPC9	0.12	1229.5
APOE	TRIM33	0.12	1229.5
APOE	TRIM44	0.12	1229.5
APOE	TRIM51	0.12	1229.5
APOE	TRIM51G	0.12	1229.5
APOE	TRIM62	0.12	1229.5
APOE	TRIM7	0.12	1229.5
APOE	TRIM72	0.12	1229.5
APOE	TRIP10	0.12	1229.5
APOE	TRO	0.12	1229.5
APOE	TRPC1	0.12	1229.5
APOE	TRPM3	0.12	1229.5
APOE	TSGA13	0.12	1229.5
APOE	TSLP	0.12	1229.5
APOE	TSPAN1	0.12	1229.5
APOE	TSPAN11	0.12	1229.5
APOE	TSPAN14	0.12	1229.5
APOE	TSPAN8	0.12	1229.5
APOE	TTI1	0.12	1229.5
APOE	TTL	0.12	1229.5
APOE	TUFT1	0.12	1229.5
APOE	TUSC1	0.12	1229.5
APOE	TVP23A	0.12	1229.5
APOE	TXK	0.12	1229.5
APOE	TYR	0.12	1229.5
APOE	TYRP1	0.12	1229.5
APOE	UBA7	0.12	1229.5
APOE	UBIAD1	0.12	1229.5
APOE	UBR1	0.12	1229.5
APOE	UCN2	0.12	1229.5
APOE	UGT1A6	0.12	1229.5
APOE	UGT3A1	0.12	1229.5
APOE	ULBP2	0.12	1229.5
APOE	ULBP3	0.12	1229.5
APOE	UNC13B	0.12	1229.5
APOE	URM1	0.12	1229.5
APOE	USP27X	0.12	1229.5
APOE	USP40	0.12	1229.5
APOE	USP6	0.12	1229.5
APOE	USP9X	0.12	1229.5
APOE	USP9Y	0.12	1229.5
APOE	VAC14	0.12	1229.5
APOE	VAMP7	0.12	1229.5
APOE	VAV2	0.12	1229.5
APOE	VLDLR	0.12	1229.5
APOE	VN1R1	0.12	1229.5
APOE	VNN1	0.12	1229.5
APOE	VPS13D	0.12	1229.5
APOE	VPS25	0.12	1229.5
APOE	VPS36	0.12	1229.5
APOE	VPS37A	0.12	1229.5
APOE	VPS37C	0.12	1229.5
APOE	VPS37D	0.12	1229.5
APOE	VPS4B	0.12	1229.5
APOE	VPS51	0.12	1229.5
APOE	VPS53	0.12	1229.5
APOE	VRK3	0.12	1229.5
APOE	VSIG1	0.12	1229.5
APOE	VSTM1	0.12	1229.5
APOE	VSTM4	0.12	1229.5
APOE	VTA1	0.12	1229.5
APOE	VTI1A	0.12	1229.5
APOE	VTI1B	0.12	1229.5
APOE	VWA8	0.12	1229.5
APOE	WASHC1	0.12	1229.5
APOE	WASHC2A	0.12	1229.5
APOE	WASHC2C	0.12	1229.5
APOE	WASHC3	0.12	1229.5
APOE	WDFY1	0.12	1229.5
APOE	WDFY2	0.12	1229.5
APOE	WDR24	0.12	1229.5
APOE	WDR38	0.12	1229.5
APOE	WDR48	0.12	1229.5
APOE	WDR54	0.12	1229.5
APOE	WDR72	0.12	1229.5
APOE	WDR83	0.12	1229.5
APOE	WDTC1	0.12	1229.5
APOE	WNK3	0.12	1229.5
APOE	WNT2	0.12	1229.5
APOE	WNT2B	0.12	1229.5
APOE	WNT3	0.12	1229.5
APOE	WNT3A	0.12	1229.5
APOE	WNT4	0.12	1229.5
APOE	WNT5B	0.12	1229.5
APOE	XAGE2	0.12	1229.5
APOE	XAGE3	0.12	1229.5
APOE	XAGE5	0.12	1229.5
APOE	XKR4	0.12	1229.5
APOE	XRCC2	0.12	1229.5
APOE	YIF1A	0.12	1229.5
APOE	YIF1B	0.12	1229.5
APOE	YIPF5	0.12	1229.5
APOE	YIPF6	0.12	1229.5
APOE	YJU2B	0.12	1229.5
APOE	ZBTB39	0.12	1229.5
APOE	ZC3H10	0.12	1229.5
APOE	ZC4H2	0.12	1229.5
APOE	ZCCHC18	0.12	1229.5
APOE	ZCCHC3	0.12	1229.5
APOE	ZDHHC13	0.12	1229.5
APOE	ZDHHC14	0.12	1229.5
APOE	ZDHHC17	0.12	1229.5
APOE	ZDHHC20	0.12	1229.5
APOE	ZDHHC24	0.12	1229.5
APOE	ZFAND3	0.12	1229.5
APOE	ZFP37	0.12	1229.5
APOE	ZFP90	0.12	1229.5
APOE	ZFYVE16	0.12	1229.5
APOE	ZFYVE27	0.12	1229.5
APOE	ZFYVE9	0.12	1229.5
APOE	ZG16B	0.12	1229.5
APOE	ZGLP1	0.12	1229.5
APOE	ZIC5	0.12	1229.5
APOE	ZMYND19	0.12	1229.5
APOE	ZNF10	0.12	1229.5
APOE	ZNF132	0.12	1229.5
APOE	ZNF133	0.12	1229.5
APOE	ZNF215	0.12	1229.5
APOE	ZNF229	0.12	1229.5
APOE	ZNF266	0.12	1229.5
APOE	ZNF341	0.12	1229.5
APOE	ZNF365	0.12	1229.5
APOE	ZNF37A	0.12	1229.5
APOE	ZNF526	0.12	1229.5
APOE	ZNF530	0.12	1229.5
APOE	ZNF550	0.12	1229.5
APOE	ZNF563	0.12	1229.5
APOE	ZNF624	0.12	1229.5
APOE	ZNF626	0.12	1229.5
APOE	ZNF644	0.12	1229.5
APOE	ZNF813	0.12	1229.5
APOE	ZNHIT6	0.12	1229.5
APOE	ZNRF2	0.12	1229.5
APOE	ZPR1	0.12	1229.5
APOE	ZSWIM3	0.12	1229.5
APOE	MVB12B	0.112244897959184	1945
APOE	BCL7A	0.111111111111111	1949.5
APOE	BLOC1S5	0.111111111111111	1949.5
APOE	DOLPP1	0.111111111111111	1949.5
APOE	HS3ST1	0.111111111111111	1949.5
APOE	PLA2G15	0.111111111111111	1949.5
APOE	RAMP2	0.111111111111111	1949.5
APOE	THBS4	0.111111111111111	1949.5
APOE	TMEM181	0.111111111111111	1949.5
APOE	A1BG	0	10851.5
APOE	A1CF	0	10851.5
APOE	A2ML1	0	10851.5
APOE	A3GALT2	0	10851.5
APOE	A4GALT	0	10851.5
APOE	A4GNT	0	10851.5
APOE	AAAS	0	10851.5
APOE	AADAC	0	10851.5
APOE	AADACL2	0	10851.5
APOE	AADACL3	0	10851.5
APOE	AADACL4	0	10851.5
APOE	AADAT	0	10851.5
APOE	AAGAB	0	10851.5
APOE	AAMDC	0	10851.5
APOE	AAMP	0	10851.5
APOE	AANAT	0	10851.5
APOE	AAR2	0	10851.5
APOE	AARD	0	10851.5
APOE	AARS1	0	10851.5
APOE	AARS2	0	10851.5
APOE	AARSD1	0	10851.5
APOE	AASDH	0	10851.5
APOE	AASDHPPT	0	10851.5
APOE	AASS	0	10851.5
APOE	AATF	0	10851.5
APOE	AATK	0	10851.5
APOE	ABAT	0	10851.5
APOE	ABCA10	0	10851.5
APOE	ABCA3	0	10851.5
APOE	ABCA4	0	10851.5
APOE	ABCA5	0	10851.5
APOE	ABCA6	0	10851.5
APOE	ABCA7	0	10851.5
APOE	ABCA8	0	10851.5
APOE	ABCA9	0	10851.5
APOE	ABCB1	0	10851.5
APOE	ABCB10	0	10851.5
APOE	ABCB11	0	10851.5
APOE	ABCB4	0	10851.5
APOE	ABCB5	0	10851.5
APOE	ABCB6	0	10851.5
APOE	ABCB7	0	10851.5
APOE	ABCB8	0	10851.5
APOE	ABCC1	0	10851.5
APOE	ABCC10	0	10851.5
APOE	ABCC11	0	10851.5
[truncated: 998,000+ more rows]
