# Supplementary material for: Global analysis of suppressor mutations that rescue human genetic defects
Source: Genome Med. 2023 Oct 12;15:78. doi: 10.1186/s13073-023-01232-0 (PMC10568808; doi:10.1186/s13073-023-01232-0)
Supplement: Supplementary file 6 — Additional file 6: Data S5. Experimental validation of predicted suppressor genes. Experimental identification of suppressor genes of FANCA using CRISPR-Cas9 knockout screens. This file contains normalized read counts for 71,090 gRNAs across 12 samples: two timepoints (0 and 18 days of cisplatin treatment) of one wild-type and two FANCA knockout cell lines each screened in duplicate. [file 13073_2023_1232_MOESM6_ESM.xlsx]

## Sheet: ReadMe
Data S5. Experimental validation of predicted suppressor genes
This file contains normalized read counts for 71,090 gRNAs in each of the sequenced samples.
Used cell lines: wild-type (WT), FANCA knockout clone B5, and FANCA knockout clone F12
Timepoints: 0 (T0) and 18 (T18) days after start of cisplatin treatment
Replicates: two per cell line

## Sheet: Data
gRNA	Gene	WT-T0-1	WT-T0-2	FANCA_B5-T0-1	FANCA_B5-T0-2	FANCA_F12-T0-1	FANCA_F12-T0-2	WT-T18-1	WT-T18-2	FANCA_B5-T18-1	FANCA_B5-T18-2	FANCA_F12-T18-1	FANCA_F12-T18-2
chr19:58864319-58864338_A1BG_+	A1BG	1.50059	1.40971	1.50739	1.44803	1.32933	1.38474	0.225622	0.190058	0.013585	0	0.0366243	1.07919
chr19:58864777-58864796_A1BG_+	A1BG	1.74311	1.48771	1.48586	1.87272	1.72614	1.14241	0.181382	1.10623	0	0	0.643541	0.213647
chr19:58862759-58862778_A1BG_-	A1BG	0.659351	0.718783	0.662175	0.614005	0.664664	0.628901	0.221198	0.116959	0	0	0.444723	0.00547813
chr19:58863885-58863904_A1BG_+	A1BG	0.348622	0.362177	0.565271	0.460504	0.28769	0.357723	0.101751	0.0633526	0	0	0.0156961	0.213647
chr10:52595871-52595890_A1CF_+	A1CF	0.799557	0.85251	0.581422	0.726573	0.659703	0.801993	0.415852	0.0584793	0.115472	0	0.0261602	0.503988
chr10:52575966-52575985_A1CF_-	A1CF	0.935975	0.936089	0.834448	1.00799	0.863071	0.992394	0.221198	0.28265	0	0.0571289	1.16151	0
chr10:52603830-52603849_A1CF_+	A1CF	0.48504	0.462473	0.565271	0.470737	0.376973	0.461578	0.132719	0.287523	0	0.0219726	0.465651	0.0109563
chr10:52619622-52619641_A1CF_+	A1CF	0.356201	0.479189	0.312245	0.347936	0.401774	0.444269	0	0.0389862	0	0	0	0
chr12:9265042-9265061_A2M_-	A2M	2.16373	2.35137	1.96499	2.71186	2.30648	2.11172	6.4811	1.78362	2.88002	0.0878906	2.20792	0.690245
chr12:9268406-9268425_A2M_+	A2M	0.746506	0.85251	0.753695	0.946591	0.719226	0.755835	0.610506	0.735865	0	0	2.52707	16.3358
chr12:9265941-9265960_A2M_+	A2M	0.928396	0.858082	0.97442	1.01311	0.793628	0.900078	0.101751	0.0974655	0	3.81885	0.0575524	0
chr12:9264748-9264767_A2M_+	A2M	0.735138	0.757786	0.651408	0.83914	0.83331	0.565434	0.920183	0.190058	0	0	0	1.27093
chr12:8982344-8982363_A2ML1_-	A2ML1	0.932185	1.10882	1.17899	0.82379	1.20532	1.16549	0.690138	0.545807	6.41211	0.0219726	0.392403	50.7111
chr12:8975265-8975284_A2ML1_-	A2ML1	0.860187	0.936089	0.764462	0.900541	0.694425	0.842381	1.39355	0.438595	0.29887	0	0.983623	0.597116
chr12:8976403-8976422_A2ML1_+	A2ML1	1.3187	1.22583	1.12516	1.10521	1.07636	1.1251	1.57935	0.808964	0.183397	2.37305	0.319154	6.28889
chr12:8975819-8975838_A2ML1_-	A2ML1	1.33386	1.09768	1.23821	1.02846	1.20532	1.13087	1.34931	0.199804	0	0.0922851	0.33485	0.0493032
chr1:33777680-33777699_A3GALT2_-	A3GALT2	1.7469	1.97805	1.98114	1.96482	1.89479	1.78862	2.30046	9.37618	0.597739	0.500976	0.162193	0.224603
chr1:33778135-33778154_A3GALT2_+	A3GALT2	1.05723	1.01967	1.09824	1.34569	1.04164	1.07317	0.698985	1.01851	0.10868	0	1.39172	6.20124
chr1:33772570-33772589_A3GALT2_-	A3GALT2	0.90566	1.03638	0.893667	0.992641	1.05652	1.05586	0.517603	1.87621	0.0203775	0	0.33485	0.00547813
chr1:33778470-33778489_A3GALT2_-	A3GALT2	0.765453	0.813506	0.748311	0.516788	0.615062	0.600052	0	1.12085	0	0	0	0.76146
chr22:43089528-43089547_A4GALT_-	A4GALT	1.58775	1.35956	1.36203	1.31499	1.52773	1.41935	2.27834	4.63936	0.013585	0.0263672	2.91424	6.1629
chr22:43089501-43089520_A4GALT_+	A4GALT	1.57259	1.69945	1.44279	1.36616	1.76086	1.89824	0.787465	0.643272	0	0	1.21383	2.94176
chr22:43089602-43089621_A4GALT_-	A4GALT	1.33007	1.24812	1.14131	1.50943	1.15572	1.16549	1.4953	0.155945	0	0	0.381939	0.00547813
chr22:43089583-43089602_A4GALT_-	A4GALT	0.954922	1.03638	0.969036	0.844257	1.03668	0.957775	0.261014	0.0779724	0	0	0.151729	4.88101
chr3:137843207-137843226_A4GNT_-	A4GNT	1.52712	1.73845	1.36742	1.49408	1.31445	1.8867	0.314101	0.472708	0	0.00439453	3.07644	1.35858
chr3:137850092-137850111_A4GNT_-	A4GNT	1.05723	1.01967	0.963653	1.21778	1.17556	0.923157	7.5517	0.906429	0	0	0.387171	3.80182
chr3:137843402-137843421_A4GNT_-	A4GNT	1.29975	0.936089	1.12516	0.967058	1.08132	1.16549	0.760921	1.56919	0	0	0.376707	1.3038
chr3:137849936-137849955_A4GNT_+	A4GNT	1.32628	1.38185	1.34588	1.27918	1.46821	1.40781	0.287557	0.419102	0	0	0.146497	0.903892
chr12:53714392-53714411_AAAS_+	AAAS	1.11408	1.17011	1.19514	1.25871	1.0714	1.00393	3.7117	0.84795	0.978119	14.0405	1.53822	0.125997
chr12:53715177-53715196_AAAS_-	AAAS	0.507776	0.445757	0.387614	0.276302	0.486097	0.605822	0.296405	0.755358	0.0203775	0	0	0
chr12:53708578-53708597_AAAS_-	AAAS	0.735138	0.679779	0.694476	0.619122	0.615062	0.605822	0.566267	0.789471	0	0	1.45974	1.00798
chr12:53709182-53709201_AAAS_-	AAAS	0.473671	0.429041	0.371464	0.409337	0.441456	0.415421	0.203502	0	0	1.69189	0	0.953195
chr12:125587293-125587312_AACS_+	AACS	0.776821	0.835794	0.850598	0.956824	0.788668	0.836611	1.0706	1.4766	1.4468	0.0615234	0	1.35858
chr12:125550211-125550230_AACS_+	AACS	0.488829	0.579484	0.565271	0.660055	0.481137	0.582743	1.22101	0	0	1.57324	0.0470883	0.416338
chr12:125558444-125558463_AACS_-	AACS	1.04966	1.33727	1.31897	1.18708	1.08132	1.03855	1.03963	3.52338	0	0	0	0.186256
chr12:125587591-125587610_AACS_-	AACS	0.773032	0.729927	0.613723	0.649822	0.724186	0.755835	0.690138	1.01851	0	0	0	0
chr3:151545555-151545574_AADAC_+	AADAC	1.5688	1.25926	1.4374	1.64246	1.18548	1.29819	2.04387	1.18421	0	38.1533	1.22953	0.432772
chr3:151535310-151535329_AADAC_+	AADAC	0.670719	0.707639	0.62449	0.711222	0.56546	0.576973	0.0840552	0.287523	0	0	0.0209281	0
chr3:151542573-151542592_AADAC_+	AADAC	0.60251	0.473617	0.71601	0.383753	0.416655	0.576973	1.31834	0.726118	0	0.0175781	0	0.0273907
chr3:151545722-151545741_AADAC_-	AADAC	0.515355	0.28417	0.301478	0.281419	0.431535	0.380802	0.0929031	0.677385	0	0.0966796	0	0.186256
chr3:151474816-151474835_AADACL2_+	AADACL2	1.18228	1.13668	1.15746	1.35081	1.28965	1.10202	0.283133	0.414228	2.43851	0.114258	12.4889	1.0025
chr3:151474923-151474942_AADACL2_+	AADACL2	1.33007	1.17011	1.29743	1.11033	1.21524	1.05009	0.230046	0.838203	2.02416	7.39599	0.643541	0.542335
chr3:151474941-151474960_AADACL2_+	AADACL2	1.37933	1.48214	1.4697	1.33546	1.23508	1.11933	0.566267	1.58869	0.183397	0	0.245906	0.679288
chr3:151458585-151458604_AADACL2_+	AADACL2	0.450935	0.507048	0.226108	0.342819	0.372013	0.369263	0.265438	0.599413	0	0.0615234	0.0209281	13.1585
chr1:12779648-12779667_AADACL3_+	AADACL3	0.727559	0.807934	0.608339	0.741923	0.778748	0.813532	0.924607	0.258284	10.7593	1.67871	0.30869	0.76146
chr1:12785305-12785324_AADACL3_+	AADACL3	1.56122	1.72731	1.85194	1.50943	1.54758	1.58091	1.28737	0.560427	0.611324	0	0.214514	1.26545
chr1:12780933-12780952_AADACL3_-	AADACL3	1.3566	1.52114	1.59353	1.24336	1.38885	1.28088	0.252166	0.628652	0	0	1.03594	2.6295
chr1:12780895-12780914_AADACL3_-	AADACL3	0.594931	0.679779	0.759078	0.619122	0.624982	0.698137	0.539723	0.0925922	0	0.0219726	0.523204	0.142431
chr1:12711307-12711326_AADACL4_-	AADACL4	1.23155	1.1534	1.23821	1.24336	1.24996	1.22895	0.411428	0.23879	2.3502	0.0307617	0.0156961	2.48707
chr1:12704577-12704596_AADACL4_-	AADACL4	1.97426	2.13963	2.3526	2.24623	2.13288	2.00787	1.95539	4.79043	0.0950949	0.0834961	0.612148	4.22912
chr1:12726098-12726117_AADACL4_+	AADACL4	1.2467	1.22583	1.05517	1.19731	1.1954	1.10202	3.89751	2.14911	0	3.79248	3.25956	0.454685
chr1:12704578-12704597_AADACL4_-	AADACL4	0.727559	0.668635	0.613723	0.470737	0.55058	0.611591	0.840552	0.511694	0	0	0.408099	1.09563
chr4:171009700-171009719_AADAT_-	AADAT	1.14818	1.09768	1.09286	1.16661	1.0466	1.03855	3.11004	0.555553	0.292077	0.0351562	0.0156961	9.5429
chr4:170994468-170994487_AADAT_+	AADAT	1.60669	1.471	1.66351	1.30988	1.46821	1.60399	1.74746	2.96295	0.0475475	8.82861	3.48977	0.158866
chr4:170990283-170990302_AADAT_+	AADAT	1.84542	1.86661	1.73888	1.91877	1.88983	1.92709	0.729953	2.80701	0.02717	4.87353	1.66379	0.728591
chr4:171010830-171010849_AADAT_-	AADAT	0.678298	0.885942	0.699859	0.532138	0.714265	0.703907	0.0752073	1.02826	0	0	0.722021	0.41086
chr15:67501828-67501847_AAGAB_-	AAGAB	0.909449	0.947233	1.00134	1.03869	0.977155	1.04432	0.132719	2.35867	1.60982	0.0395508	0.408099	0.169822
chr15:67546931-67546950_AAGAB_+	AAGAB	0.939764	0.958377	0.915201	0.747039	0.882911	0.692368	0	0.0194931	0.46189	0.00878906	0.0523204	0
chr15:67496441-67496460_AAGAB_-	AAGAB	1.18986	1.2314	1.21668	1.12568	1.42853	1.18279	0.0265438	0.00974655	0	0	1.51206	0.0328688
chr15:67528326-67528345_AAGAB_-	AAGAB	1.28081	1.47657	1.3405	1.50943	1.34917	1.40781	1.36258	0.711498	0	0	0.261602	1.24901
chr2:69870078-69870097_AAK1_-	AAK1	1.30733	1.40413	1.59891	1.69875	1.35909	1.39627	0.898064	4.78556	0.366795	0	0.0627844	0.0766938
chr2:69759261-69759280_AAK1_+	AAK1	0.875345	0.969521	0.958269	1.06939	0.868031	0.998163	7.32165	0.26803	0.115472	0.180176	153.654	9.73464
chr2:69771583-69771602_AAK1_-	AAK1	1.13302	1.04753	1.30282	1.01311	1.16068	0.986624	1.60147	1.99317	0.0339625	0	2.03003	2.30082
chr2:69769648-69769667_AAK1_+	AAK1	0.829872	1.06982	0.845215	0.741923	0.927553	1.06163	0.80516	0.0292396	0.0203775	0	0	0
chr11:77553613-77553632_AAMDC_+	AAMDC	0.738927	0.724355	0.629874	0.787973	0.704345	0.64044	0.853824	0.160818	7.53967	0.285644	0.177889	0
chr11:77553614-77553633_AAMDC_+	AAMDC	0.621457	0.601772	0.436066	0.567955	0.615062	0.542355	0.0929031	0.102339	2.41134	0.0571289	0.455187	1.22162
chr11:77580794-77580813_AAMDC_+	AAMDC	1.3187	1.49329	1.16823	1.26383	1.66662	1.43089	0.508755	0.989275	0.360002	0.127441	5.21634	0.0109563
chr11:77583292-77583311_AAMDC_+	AAMDC	0.511565	0.635203	0.656791	0.670289	0.56546	0.64621	0.0132719	0.0584793	0	0	4.35829	0.284863
chr2:219131584-219131603_AAMP_-	AAMP	1.01934	0.924945	0.893667	1.00799	0.937473	0.790453	0.0442396	0.0194931	0.495852	0	0.0104641	0
chr2:219132282-219132301_AAMP_-	AAMP	1.37933	1.51	1.53431	1.60665	1.45829	1.65014	0.0265438	0.360622	0.00679249	0	0.0104641	0
chr2:219134187-219134206_AAMP_-	AAMP	0.678298	0.601772	0.511436	0.424687	0.699385	0.496197	0.16811	0.497074	0	0	0.167425	0
chr2:219134745-219134764_AAMP_+	AAMP	1.09892	1.10325	1.09286	1.27406	1.13092	1.11933	0.128295	1.09649	0	0	0	0
chr17:74465935-74465954_AANAT_+	AANAT	0.507776	0.635203	0.651408	0.445154	0.595221	0.628901	0.0221198	1.70077	0	0	6.04824	0.0383469
chr17:74465788-74465807_AANAT_-	AANAT	0.246309	0.323174	0.360697	0.598655	0.307531	0.351954	0.0530875	1.27192	0	0.553711	0.371475	0
chr17:74464955-74464974_AANAT_-	AANAT	0.553248	0.5962	0.495285	0.527021	0.585301	0.501967	0.106175	0.0194931	0	0	0.209281	0
chr17:74464953-74464972_AANAT_-	AANAT	0.310728	0.390037	0.27456	0.281419	0.28273	0.196171	0.123871	0.540934	0	0	0	0
chr20:34843586-34843605_AAR2_+	AAR2	1.82269	1.90561	1.91115	2.05692	1.72614	2.05402	2.1058	0.575046	9.98497	0.145019	1.55392	0.613551
chr20:34832791-34832810_AAR2_-	AAR2	0.735138	0.685351	0.613723	0.864724	0.803549	0.628901	0.00442396	0.462961	0	0	1.30801	2.73907
chr20:34828009-34828028_AAR2_-	AAR2	0.697244	0.557196	0.71601	0.619122	0.605142	0.755835	0	0.0877189	0	0	0.146497	0
chr20:34827976-34827995_AAR2_+	AAR2	0.742717	0.802362	0.866749	0.834023	0.823389	0.801993	0.429124	0.755358	0	0	0	0.136953
chr8:117950602-117950621_AARD_+	AARD	1.29218	1.46543	1.06056	1.28429	1.31941	1.52321	1.03963	0.453215	1.30416	0	0.303458	0.0876501
chr8:117950668-117950687_AARD_+	AARD	0.958711	1.16454	1.05517	1.06428	1.06148	1.11933	0.999815	1.66179	0.930572	0	0.209281	1.43527
chr8:117950605-117950624_AARD_+	AARD	1.03071	1.1534	1.27051	1.34058	1.38885	1.36166	0.269861	1.34015	0	0	0.261602	0.120519
chr8:117950508-117950527_AARD_+	AARD	1.14818	1.29269	1.26513	1.11033	1.24996	1.13087	2.5482	2.02241	0	0.171387	0.0837126	0.109563
chr16:70310519-70310538_AARS_-	AARS1	1.27702	1.11439	1.07671	1.06428	1.05156	1.03278	0.0486635	0.0682258	0.02717	0	0.0156961	0
chr16:70305823-70305842_AARS_-	AARS1	0.591142	0.674207	0.613723	0.547488	0.381934	0.611591	0	0.00974655	0	0	0.277298	0
chr16:70303523-70303542_AARS_-	AARS1	0.632825	0.456901	0.672942	0.506554	0.624982	0.675058	0	0.0292396	0	0	0	0
chr16:70310893-70310912_AARS_+	AARS1	0.450935	0.490332	0.473751	0.486087	0.515858	0.461578	0	0.901556	0	0	0	0
chr6:44278753-44278772_AARS2_+	AARS2	0.496408	0.440185	0.592189	0.409337	0.376973	0.346184	0.128295	0.00974655	0.10868	0	0.0261602	0
chr6:44278038-44278057_AARS2_-	AARS2	0.405463	0.239594	0.371464	0.296769	0.406734	0.478888	3.8223	0.224171	0	0	0.266834	0.613551
chr6:44280923-44280942_AARS2_+	AARS2	0.48504	0.417897	0.699859	0.409337	0.416655	0.42696	0.0663594	1.45711	0	0	0.0784806	0.0109563
chr6:44279199-44279218_AARS2_+	AARS2	0.773032	0.85251	0.888283	0.670289	0.823389	0.801993	0.0398156	0.0438595	0	0	0	0
chr17:41116421-41116440_AARSD1_-	AARSD1	1.2126	1.32613	1.35665	1.33034	1.25492	1.13087	0.641474	2.42689	0.0339625	3.72656	12.808	0.602594
chr4:57217551-57217570_AASDH_-	AASDH	0.746506	0.690923	0.80753	0.787973	0.610102	0.721216	0.106175	0.0730991	0	0	1.51729	0.777895
chr4:57220894-57220913_AASDH_-	AASDH	0.473671	0.557196	0.333779	0.624238	0.535699	0.42119	0.123871	0.0974655	0	0	0.444723	0.241038
chr4:57221481-57221500_AASDH_+	AASDH	1.48164	1.34841	1.21668	1.45315	1.66662	1.62129	0.544147	0.53606	0	0	0.0732485	0.476597
chr4:57220329-57220348_AASDH_-	AASDH	0.886713	0.930517	0.909817	0.992641	0.753947	0.900078	0.495483	0.925922	0	0	0.0732485	0.0602594
chr11:105948545-105948564_AASDHPPT_+	AASDHPPT	1.43617	1.54343	1.71196	1.62711	1.34421	1.5636	0	0.0243664	0.00679249	0	0	0
chr11:105948581-105948600_AASDHPPT_+	AASDHPPT	1.54985	1.62701	1.53431	1.36616	1.56742	1.51744	0.597234	0.146198	0	0	0.198817	0.00547813
chr11:105967483-105967502_AASDHPPT_+	AASDHPPT	0.807136	0.924945	0.796763	0.614005	0.714265	0.715447	0.106175	0.146198	0	0	0	0.082172
chr11:105965343-105965362_AASDHPPT_+	AASDHPPT	0.253888	0.234022	0.231492	0.266069	0.218248	0.259638	0.0619354	0.0194931	0	0.00878906	0	0
chr7:121741476-121741495_AASS_-	AASS	1.73553	1.37627	1.73888	1.94435	1.49301	1.30396	4.07889	3.22611	23.5835	9.41748	0.507508	1.2271
chr7:121732935-121732954_AASS_-	AASS	0.522933	0.624059	0.495285	0.670289	0.669624	0.675058	0.145991	0.23879	0.0950949	0	0.0313922	1.69822
chr7:121731764-121731783_AASS_-	AASS	0.780611	0.841366	1.02287	0.885191	0.902752	1.05009	0.933455	1.2768	0.040755	0	0.507508	0
chr7:121773675-121773694_AASS_-	AASS	0.401673	0.440185	0.312245	0.363286	0.466257	0.346184	0.230046	0.302143	0	0	0	0
chr17:35310452-35310471_AATF_+	AATF	0.837451	1.07539	0.925968	0.736806	0.724186	0.698137	0	0.272903	0.203775	0.237305	0	0.295819
chr17:35307610-35307629_AATF_-	AATF	1.34144	1.59915	1.60429	1.53501	1.32933	1.55783	0.491059	0.0487327	0	0	0.0680165	0
chr17:35344005-35344024_AATF_+	AATF	0.636614	0.690923	0.53297	0.85449	0.748987	0.882769	0.21235	0	0	0	0.0104641	0
chr17:35306470-35306489_AATF_+	AATF	0.511565	0.51262	0.409149	0.281419	0.545619	0.467348	0.0530875	0.0146198	0	0	0	0
chr17:79104904-79104923_AATK_+	AATK	0.886713	0.897085	1.08747	1.07451	0.902752	1.13087	0	1.38401	0.0203775	0	0	1.29832
chr17:79139772-79139791_AATK_+	AATK	0.7844	0.82465	0.640641	1.03358	0.758907	0.767374	0.132719	0.0487327	0	0	1.56438	0.104084
chr17:79102286-79102305_AATK_-	AATK	0.9625	0.947233	0.99057	0.967058	1.22516	1.29242	0.278709	0.0828457	0	15.7236	0.826662	0.0493032
chr17:79108243-79108262_AATK_+	AATK	1.05345	1.2314	1.16284	1.29453	1.0962	0.946236	0.862672	2.11987	0	0	0	0.230082
chr16:8844303-8844322_ABAT_+	ABAT	0.943554	1.13111	0.839831	0.787973	0.937473	0.998163	2.14562	1.08187	0.794722	0	1.33417	0.290341
chr16:8839921-8839940_ABAT_+	ABAT	0.651772	0.746643	0.705243	0.670289	0.57538	1.00393	0.110599	0.209551	0.13585	2.52685	0.209281	0.191735
chr16:8829604-8829623_ABAT_-	ABAT	1.24291	1.35399	1.53431	1.33546	1.57734	1.27511	0.619354	1.89083	0.0950949	0	0.465651	0.865545
chr16:8851629-8851648_ABAT_-	ABAT	0.833662	0.830222	1.09286	0.86984	0.942434	1.00393	0.340645	1.35477	0	0.404297	0	0.0164344
chr9:107646751-107646770_ABCA1_+	ABCA1	1.04208	1.06424	0.942118	0.961941	1.02676	1.10202	0.698985	3.45515	11.5744	0.188965	0	0
chr9:107665940-107665959_ABCA1_-	ABCA1	1.67869	1.85546	1.46432	1.60665	1.49301	1.78862	0.44682	1.18421	3.04304	0.215332	1.36033	0.487554
chr9:107645374-107645393_ABCA1_-	ABCA1	0.719981	0.85251	0.936735	0.670289	0.664664	0.905848	0.0398156	0.419102	0	0	0.711557	0.925804
chr9:107624058-107624077_ABCA1_-	ABCA1	0.716191	0.707639	0.71601	0.782856	0.783708	0.675058	0	0.263157	0	0	0.0470883	0
chr17:67212092-67212111_ABCA10_-	ABCA10	0.810926	0.668635	0.726777	0.521904	0.83827	0.605822	0.367189	0.209551	0.013585	0.786621	0	0.0602594
chr17:67148225-67148244_ABCA10_+	ABCA10	1.01176	0.897085	1.38357	1.04381	1.2202	0.980854	1.34931	1.35477	0	0.101074	3.80892	0.0876501
chr17:67152037-67152056_ABCA10_+	ABCA10	0.333465	0.54048	0.355313	0.393987	0.396814	0.300026	0	0.0146198	0	0	0.136033	0.131475
chr17:67215827-67215846_ABCA10_+	ABCA10	0	0.00557196	0	0	0	0.0173092	0	0	0	0	0	0
chr2:215928846-215928865_ABCA12_-	ABCA12	0.939764	0.807934	0.694476	0.629355	0.877951	0.871229	1.17677	0.57992	0.040755	0.202148	0.413331	0.0547813
chr2:215891555-215891574_ABCA12_-	ABCA12	0.939764	1.13111	1.07132	1.29453	1.37397	1.11933	0.407004	2.34405	0.00679249	0.373535	4.55187	1.3531
chr2:215876321-215876340_ABCA12_+	ABCA12	1.00039	1.06982	1.29205	1.40198	1.1706	1.16549	3.18525	0.336256	0	0	3.09213	0.153388
chr2:215914352-215914371_ABCA12_-	ABCA12	0.591142	0.551624	0.683709	0.644705	0.491057	0.409651	2.33143	0.428848	0	0	0.753413	0
chr7:48211112-48211131_ABCA13_-	ABCA13	1.07997	0.947233	1.06594	1.07963	1.23012	1.07894	4.33548	1.71539	0.0475475	0.175781	1.75796	0.120519
chr7:48259011-48259030_ABCA13_+	ABCA13	1.15197	1.0141	1.17361	1.07963	1.12596	1.05586	2.74728	1.24756	0	0	0.167425	0
chr7:48278857-48278876_ABCA13_-	ABCA13	0.871555	0.919373	0.861365	0.593538	0.967234	0.582743	0.0176958	0.589666	0	0	0.0680165	0.0219125
chr7:48280496-48280515_ABCA13_+	ABCA13	1.63701	1.87775	1.50201	1.70898	1.64182	1.56937	2.26064	1.72027	0	0.13623	0	3.14993
chr9:139917283-139917302_ABCA2_-	ABCA2	1.4968	1.6103	1.3728	1.24848	1.79062	1.83477	7.4234	0.701752	11.0174	2.57519	0.0680165	0.662854
chr9:139916395-139916414_ABCA2_-	ABCA2	1.52333	1.46543	1.2759	1.34058	1.69638	1.47128	3.57456	2.30506	0.230945	0.0263672	0.130801	0.49851
chr9:139918638-139918657_ABCA2_+	ABCA2	0.795768	0.746643	0.834448	0.885191	0.972195	0.957775	4.70709	2.85574	0	0.210937	1.6324	0.169822
chr9:139922536-139922555_ABCA2_-	ABCA2	0.7844	1.08653	0.850598	1.01311	0.773788	0.801993	0.783041	1.20857	0	0	0.109873	0
chr16:2374498-2374517_ABCA3_+	ABCA3	1.01934	0.774502	0.839831	0.880074	0.947394	0.957775	0.889216	4.95125	0.00679249	0	7.15743	2.69524
chr16:2376094-2376113_ABCA3_+	ABCA3	0.716191	0.690923	0.855982	0.828907	0.912672	0.703907	0.185806	1.08674	0	3.81885	3.65719	0.142431
chr16:2373645-2373664_ABCA3_-	ABCA3	1.08376	1.00295	1.17899	1.21266	0.967234	1.06163	6.32626	0.779724	0	0	0.643541	0.082172
chr16:2376416-2376435_ABCA3_+	ABCA3	1.20881	1.14225	1.03364	1.06939	1.46821	1.01547	0.216774	0.614033	0	0	0.214514	0.0712157
chr1:94564499-94564518_ABCA4_-	ABCA4	1.05345	1.20354	1.36742	1.08474	1.18548	1.24049	0.38046	2.09063	0	0	0.429027	0.728591
chr1:94577017-94577036_ABCA4_+	ABCA4	0.632825	0.819078	0.683709	0.680522	0.739066	0.732756	0.150415	1.16471	0	0	0.303458	1.79683
chr1:94574139-94574158_ABCA4_+	ABCA4	1.31491	1.33727	1.18976	1.01822	1.45333	1.28088	1.73862	0.346003	0	0	0.125569	0.723113
chr1:94546053-94546072_ABCA4_+	ABCA4	0.106102	0.150443	0.0915201	0.0460504	0.143845	0.0750065	0	0	0	0	0	0
chr17:67287416-67287435_ABCA5_-	ABCA5	1.67111	1.68273	1.63121	2.06715	1.85015	1.82323	6.6846	2.7534	0.101887	2.34228	0.0104641	1.88448
chr17:67280096-67280115_ABCA5_-	ABCA5	1.06481	0.88037	0.818297	0.941474	0.818429	0.669289	1.26968	0.955162	0	0	1.94632	0.651898
chr17:67297292-67297311_ABCA5_+	ABCA5	0.701034	0.5962	0.640641	0.752156	0.595221	0.715447	0.101751	0.0633526	0	0	0.408099	0.290341
chr17:67309235-67309254_ABCA5_-	ABCA5	0.515355	0.707639	0.54912	0.660055	0.57042	0.732756	0.610506	0.857696	0	0.830566	0.0104641	0
chr17:67132252-67132271_ABCA6_-	ABCA6	1.11029	0.947233	0.936735	1.03358	0.927553	0.946236	2.65438	1.34502	0.32604	3.08057	4.20133	0.903892
chr17:67124879-67124898_ABCA6_+	ABCA6	0.780611	0.79679	0.969036	0.79309	0.610102	0.680828	3.17198	0.29727	0.00679249	0.0439453	0.141265	2.41038
chr17:67133611-67133630_ABCA6_+	ABCA6	1.04966	0.88037	1.08209	0.736806	0.872991	1.06163	0.367189	1.25243	0	0.0439453	2.4329	3.19923
chr17:67119471-67119490_ABCA6_-	ABCA6	1.20881	1.27598	1.20053	1.30476	1.35909	1.18279	1.14581	1.52046	0	0.46582	0.287762	0.115041
chr19:1042670-1042689_ABCA7_+	ABCA7	0.685876	0.813506	0.947502	0.813557	0.803549	0.796223	1.41567	1.94444	1.34491	0.0351562	0	0.745026
chr19:1044620-1044639_ABCA7_+	ABCA7	1.24291	1.20912	1.11978	1.25871	0.942434	1.33858	0.269861	0.331383	0	0.114258	0.361011	1.1011
chr19:1043806-1043825_ABCA7_-	ABCA7	0.875345	0.746643	0.667558	0.752156	0.674584	0.623131	0.0929031	0.355749	0	0.0483398	0.292994	0.0931282
chr19:1043418-1043437_ABCA7_-	ABCA7	0.776821	0.830222	1.07671	0.85449	0.927553	0.773144	0.21235	0.331383	0	0	0.156961	0
chr17:66924137-66924156_ABCA8_+	ABCA8	1.39449	1.39299	1.01749	1.52478	1.44837	0.750065	3.02156	2.52436	0	0.474609	20.5253	0.241038
chr17:66917582-66917601_ABCA8_-	ABCA8	0.780611	1.09768	1.02826	1.20243	0.996995	1.02124	0.862672	1.9883	0	0	0.167425	0.0383469
chr17:66925304-66925323_ABCA8_+	ABCA8	0.526723	0.529336	0.489902	0.496321	0.426575	0.467348	0	0.0389862	0	0	0.0156961	0.0328688
chr17:66920859-66920878_ABCA8_-	ABCA8	0.693455	0.607344	0.640641	0.460504	0.535699	0.582743	0.278709	0.735865	0	0.215332	0	0.312253
chr17:67039757-67039776_ABCA9_+	ABCA9	1.09892	0.986237	1.39434	1.13079	1.245	1.05009	1.59263	0.979528	0.142642	0.325195	0.790038	47.3639
chr17:67023120-67023139_ABCA9_-	ABCA9	1.45891	1.22026	1.14669	1.45826	1.18548	1.11356	3.11889	3.1189	0	0.153809	1.03071	5.48361
chr17:67024735-67024754_ABCA9_-	ABCA9	1.47407	1.549	1.52354	1.48385	1.67158	1.52321	0.552995	0.935669	0	9.05713	0.76911	0.750504
chr17:67041464-67041483_ABCA9_-	ABCA9	2.1751	2.25107	2.01344	2.08762	1.77078	2.18096	5.83963	6.10134	0	0.00878906	0.23021	0.241038
chr7:87179150-87179169_ABCB1_+	ABCB1	0.871555	0.835794	0.672942	0.818673	1.00692	0.963545	0.274285	0.531187	0.876232	0	0.0523204	0.224603
chr7:87183106-87183125_ABCB1_-	ABCB1	0.754085	0.936089	0.629874	0.885191	0.967234	0.986624	1.54396	1.71052	0	0	0.737717	0.471119
chr7:87178678-87178697_ABCB1_-	ABCB1	1.37554	1.23697	1.25975	0.859607	1.14084	1.28088	0.539723	1.77387	0	2.60596	0	0
chr7:87175299-87175318_ABCB1_+	ABCB1	0.647983	0.685351	0.775229	0.767506	0.699385	0.732756	0.491059	0.0779724	0	0	0	0.0219125
chr1:229685038-229685057_ABCB10_+	ABCB10	2.14857	2.35694	1.99729	1.9904	1.88487	2.54445	3.48166	1.29629	0	6.24902	1.30278	3.17184
chr1:229678051-229678070_ABCB10_+	ABCB10	1.4627	1.30384	1.53969	1.39174	1.51285	1.47705	1.30507	1.11598	0	0	1.04118	2.38299
chr1:229675222-229675241_ABCB10_+	ABCB10	1.17471	0.919373	0.89905	1.28429	0.912672	0.84815	1.92	0.813837	0	0.0219726	0	0.131475
chr1:229694356-229694375_ABCB10_+	ABCB10	0.413042	0.351033	0.285327	0.562838	0.357133	0.357723	0.106175	0.0146198	0	0.0483398	0	0
chr2:169853158-169853177_ABCB11_-	ABCB11	1.17849	1.14225	1.24898	1.38151	1.26485	1.28665	2.73401	1.53021	0.129057	0	0.104641	0
chr2:169851884-169851903_ABCB11_-	ABCB11	1.3187	1.48214	1.52354	1.5299	1.38885	1.21741	2.92866	0.960035	0.00679249	0	0.423795	0.273907
chr2:169870829-169870848_ABCB11_-	ABCB11	1.85679	1.42085	1.80348	1.5299	1.72118	1.97325	3.6011	3.80115	0	0	0.292994	0.00547813
chr2:169869817-169869836_ABCB11_+	ABCB11	0.435778	0.378893	0.36608	0.506554	0.476177	0.363493	0.106175	0.394735	0	0.0527344	0	0.125997
chr7:87092147-87092166_ABCB4_+	ABCB4	1.33386	1.3317	1.4051	1.40198	1.44837	1.13664	1.19004	2.00779	0.0815099	3.88476	0.00523204	2.13099
chr7:87079308-87079327_ABCB4_-	ABCB4	1.34523	1.1924	1.36203	1.19219	1.27477	1.09048	1.49972	0.360622	0.0203775	0	0.59122	0.3506
chr7:87082265-87082284_ABCB4_+	ABCB4	2.11068	2.15635	2.51949	2.32299	2.55449	2.12326	2.41991	0.886936	0	0	5.05938	4.68928
chr7:87080975-87080994_ABCB4_+	ABCB4	0.507776	0.534908	0.646024	0.455387	0.5605	0.409651	0	0.170565	0	0.0659179	0.23021	0
chr7:20685408-20685427_ABCB5_+	ABCB5	1.47785	1.13668	1.20053	1.35593	1.32437	1.34435	1.00866	0.307016	9.80836	0.259277	0.214514	0.273907
chr7:20668388-20668407_ABCB5_-	ABCB5	1.22018	1.34284	1.32435	1.41221	1.51285	1.17126	0.641474	1.43762	0.482267	1.88086	0.198817	0.465641
chr7:20685745-20685764_ABCB5_-	ABCB5	0.970079	1.14225	1.16823	1.18196	1.08628	1.00393	3.64534	0.160818	0	0	1.18767	0.26295
chr7:20666199-20666218_ABCB5_+	ABCB5	0.954922	0.835794	1.23283	1.03358	0.967234	1.02701	6.00331	0.292396	0	0.105469	0.753413	0.0273907
chr2:220082515-220082534_ABCB6_-	ABCB6	1.70901	1.86103	1.52892	1.76526	1.59718	1.33281	1.92885	0.628652	0.203775	3.92871	1.56961	4.96867
chr2:220081108-220081127_ABCB6_-	ABCB6	2.28878	2.27893	2.22878	2.16437	2.15768	2.17519	1.44663	1.07699	0.02717	0.0571289	0.0732485	0.838154
chr2:220083045-220083064_ABCB6_+	ABCB6	0.35999	0.323174	0.263793	0.37352	0.406734	0.340414	0.0530875	0.00974655	0.00679249	0	2.78344	0.115041
chr2:220081479-220081498_ABCB6_+	ABCB6	1.19744	1.00295	1.43202	1.20243	1.18548	1.01547	0.415852	0.682258	0	0	1.90969	0.23556
chrX:74296361-74296380_ABCB7_+	ABCB7	0.954922	1.07539	1.15746	0.987525	0.813469	0.992394	0.0486635	0.0925922	0	0	0.0575524	1.04632
chrX:74295301-74295320_ABCB7_-	ABCB7	1.03829	1.02524	1.15208	1.30988	1.21028	1.21164	0.0575115	0.219297	0	0	0	0.00547813
chrX:74332752-74332771_ABCB7_-	ABCB7	0.977658	0.980665	1.30282	1.16149	0.912672	1.04432	0.362765	0.204678	0	0	0	0.0547813
chrX:74375988-74376007_ABCB7_-	ABCB7	0.647983	0.735499	0.721394	0.736806	0.917633	0.773144	0.0663594	0.560427	0	0	0	0
chr7:150731432-150731451_ABCB8_+	ABCB8	0.996605	0.869226	0.985187	1.10521	1.07636	1.24049	2.73401	1.03313	0.10868	0	1.15105	0.482076
chr7:150730863-150730882_ABCB8_-	ABCB8	1.1406	1.14225	1.41587	1.36616	1.34421	1.58668	0.407004	0.336256	0	0	0.659237	0.0438251
chr7:150732956-150732975_ABCB8_+	ABCB8	1.06481	1.01967	1.11978	0.997758	0.996995	0.963545	0.46894	0.23879	0	0.131836	0.0366243	0.169822
chr7:150731641-150731660_ABCB8_+	ABCB8	0.162943	0.150443	0.220725	0.276302	0.223208	0.259638	0	0	0	0	0	0
chr12:123435062-123435081_ABCB9_+	ABCB9	1.26565	1.01967	1.4697	1.39686	1.12596	1.33281	0.203502	0.116959	0.0339625	0	0.753413	0.0931282
chr12:123433216-123433235_ABCB9_+	ABCB9	0.973869	0.729927	0.812914	0.767506	0.768827	0.946236	1.69438	1.92494	0	0.0571289	0.23021	0.0438251
chr12:123434380-123434399_ABCB9_+	ABCB9	0.773032	1.11439	0.985187	0.86984	0.907712	0.801993	0.367189	2.46588	0	0	0.0470883	0
chr12:123444563-123444582_ABCB9_-	ABCB9	1.51575	1.57686	1.53431	1.85737	1.69142	1.6386	1.10157	1.2037	0	0.0131836	0	0.712157
chr16:16101790-16101809_ABCC1_+	ABCC1	1.69764	1.48214	1.77118	1.66293	1.74598	1.80593	0.238894	1.61305	0.115472	0	22.3617	0.1753
chr16:16110405-16110424_ABCC1_-	ABCC1	0.477461	0.507048	0.506052	0.619122	0.719226	0.582743	0.207926	3.38693	0	0	0.219746	0.0986064
chr16:16103737-16103756_ABCC1_+	ABCC1	0.735138	0.835794	0.812914	0.660055	0.803549	0.559664	0.0619354	0.414228	0	0	0.0680165	0
chr16:16108433-16108452_ABCC1_-	ABCC1	0.598721	0.534908	0.4576	0.383753	0.431535	0.496197	0.0398156	0.224171	0	0.202148	0.0261602	0.334166
chr6:43402387-43402406_ABCC10_+	ABCC10	0.909449	0.897085	0.969036	1.01822	0.987075	1.05586	3.48608	0.126705	0.00679249	10.6128	0.695861	0.0109563
chr6:43403546-43403565_ABCC10_-	ABCC10	1.04208	1.35956	1.36203	1.14103	1.21524	1.28665	0.0530875	1.48635	0	0	0.00523204	0.14791
chr6:43400664-43400683_ABCC10_+	ABCC10	0.776821	0.813506	0.619106	0.711222	0.719226	0.576973	0.376036	0.0438595	0	0	0.00523204	0
chr6:43395739-43395758_ABCC10_+	ABCC10	0.750296	0.635203	0.629874	0.675405	0.629942	0.63467	1.91557	1.37914	0	0	0	0
chr16:48265792-48265811_ABCC11_-	ABCC11	1.6408	1.79974	1.895	1.6527	1.64182	1.89247	0.844976	3.68907	0.849062	0.237305	1.0778	0.383469
chr16:48261837-48261856_ABCC11_+	ABCC11	1.14818	1.09768	1.23821	1.09498	1.01684	1.02124	0.65917	0.0292396	0.0339625	0	0	0
chr16:48258304-48258323_ABCC11_-	ABCC11	0.947343	0.885942	0.855982	0.936358	0.744026	0.928927	0	0.380115	0	0	0.0994087	12.271
chr16:48264404-48264423_ABCC11_-	ABCC11	0.409252	0.378893	0.333779	0.383753	0.406734	0.230789	0.68129	0.00487327	0	0	0.0470883	0.0547813
chr16:48175183-48175202_ABCC12_-	ABCC12	0.719981	0.741071	0.689092	0.752156	0.778748	0.773144	2.18101	0.843077	0.0950949	0.101074	4.88149	0.706679
chr16:48177960-48177979_ABCC12_-	ABCC12	1.24291	1.09768	1.17899	1.28941	1.25492	1.28665	0.154839	0.448341	0	0.0263672	1.02548	0.0766938
chr16:48174769-48174788_ABCC12_+	ABCC12	0.863977	0.969521	0.952886	0.639589	0.996995	0.911617	5.99004	0.648146	0	0	0	0.854588
chr16:48173155-48173174_ABCC12_+	ABCC12	0.511565	0.468045	0.559888	0.593538	0.535699	0.576973	0.393732	0.609159	0	0	0	0.142431
chr10:101554195-101554214_ABCC2_+	ABCC2	0.90187	1.04753	1.02287	1.04893	1.121	1.04432	0.729953	1.00389	0.013585	0.0131836	0	0.142431
chr10:101552074-101552093_ABCC2_-	ABCC2	0.450935	0.434613	0.484518	0.38887	0.376973	0.386572	0.137143	0.404482	0	0	0.0313922	0
chr10:101544466-101544485_ABCC2_-	ABCC2	1.53848	1.6493	1.90039	1.55548	1.59222	1.84054	0.433548	0.277777	0	0	0.0104641	0.0109563
chr10:101553677-101553696_ABCC2_-	ABCC2	0.693455	0.685351	0.62449	0.608888	0.55554	0.530815	0.836128	0.448341	0	0.364746	0	0.230082
chr17:48733324-48733343_ABCC3_-	ABCC3	1.07997	1.08653	1.2436	1.22289	1.17556	1.07317	0.743225	0.487327	0.0203775	0.101074	2.75205	0.58616
chr17:48735815-48735834_ABCC3_-	ABCC3	0.333465	0.295314	0.231492	0.173968	0.302571	0.20771	0	0.302143	0	0	0.0470883	0
chr17:48735462-48735481_ABCC3_-	ABCC3	0.716191	0.830222	0.764462	0.931241	0.719226	0.969315	0.495483	0.0438595	0	0.404297	0.0104641	0.367035
chr17:48734442-48734461_ABCC3_+	ABCC3	1.62564	1.75517	1.44279	1.75503	1.66662	1.6386	1.55723	2.09063	0	15.0469	0	0.153388
chr13:95899915-95899934_ABCC4_-	ABCC4	0.788189	0.835794	0.8829	0.910774	0.992035	0.871229	0.778617	0.516567	0.040755	0	2.31256	0.0766938
chr13:95953550-95953569_ABCC4_-	ABCC4	0.795768	0.997381	0.931351	0.890307	0.808509	0.952005	0.0884792	0.448341	0.013585	0	0.0418563	1.77491
chr13:95886980-95886999_ABCC4_-	ABCC4	1.02692	1.00852	1.04979	1.05916	0.937473	1.05009	1.19889	0.151072	0	1.63037	0.868518	0.0109563
chr13:95861690-95861709_ABCC4_-	ABCC4	0.917028	0.975093	0.925968	0.915891	0.872991	0.980854	0.734377	0.355749	0	0.0175781	0.104641	0.00547813
chr3:183700564-183700583_ABCC5_-	ABCC5	1.61048	1.40413	1.57738	1.76526	1.44341	1.26357	1.30064	4.1033	0.556984	0.689941	0.0994087	14.8238
chr3:183705630-183705649_ABCC5_+	ABCC5	1.01176	0.88037	0.823681	1.08986	0.982115	0.934696	1.33604	0.170565	0.0950949	0.0307617	0.292994	0.0493032
chr3:183706502-183706521_ABCC5_-	ABCC5	1.44754	1.46543	1.85194	1.46338	1.6071	1.52321	2.48626	0.891809	0	1.83252	0.685397	1.11206
chr3:183707131-183707150_ABCC5_-	ABCC5	0.871555	0.863654	0.872133	1.06428	0.977155	0.923157	0.508755	0.706625	0	0.18457	0.261602	0.136953
chr16:16297351-16297370_ABCC6_+	ABCC6	1.3907	1.18126	1.37818	1.40709	1.43845	1.29819	0.951151	0.116959	0.013585	0	2.50615	0.0219125
chr16:16313681-16313700_ABCC6_-	ABCC6	1.04966	0.958377	0.942118	0.885191	0.877951	0.894308	0	0.448341	0	0	0.0418563	0.3506
chr16:16313413-16313432_ABCC6_-	ABCC6	0.803347	0.986237	0.850598	0.895424	0.937473	0.819302	0.0176958	0.0194931	0	0	0.0313922	0
chr16:16315584-16315603_ABCC6_+	ABCC6	0.560827	0.579484	0.689092	0.603772	0.520819	0.669289	1.31834	0.750484	0	0	0	0
chr11:17496485-17496504_ABCC8_+	ABCC8	1.69764	1.27598	1.41049	1.48385	1.53765	1.59822	0.654746	1.21832	0.040755	0	1.02548	0.251994
chr11:17491682-17491701_ABCC8_+	ABCC8	0.954922	1.04196	1.02287	0.915891	0.957314	1.17702	0.898064	0.25341	0	0	4.75592	0.306775
chr11:17483330-17483349_ABCC8_-	ABCC8	0.329675	0.334318	0.301478	0.214902	0.406734	0.357723	0.0442396	0.560427	0	0	0.319154	0.0931282
chr11:17485065-17485084_ABCC8_+	ABCC8	0.871555	0.668635	0.678325	0.992641	0.620022	0.698137	0.513179	2.03216	0	0	0.0470883	0.0109563
chr12:22063756-22063775_ABCC9_+	ABCC9	1.42101	1.48771	1.60429	1.6834	1.49797	1.4482	2.94636	0.545807	0.0339625	0	0.120337	0.0383469
chr12:22078994-22079013_ABCC9_-	ABCC9	1.4968	1.48771	1.66351	1.5606	1.47813	1.74246	1.59705	0.136452	0.00679249	0.00439453	0.973159	0.213647
chr12:22061049-22061068_ABCC9_+	ABCC9	1.48543	1.53786	1.35127	1.58618	1.19044	1.68476	2.73843	8.95708	0	0	3.18631	0.695723
chr12:22069897-22069916_ABCC9_-	ABCC9	1.13302	1.11996	1.16823	1.33034	1.2202	1.19433	1.15465	1.34502	0	0	0	4.17981
chrX:153001807-153001826_ABCD1_+	ABCD1	0.382727	0.456901	0.382231	0.286536	0.322411	0.259638	0.566267	0	1.60303	0.23291	0.183121	0.00547813
chrX:152991020-152991039_ABCD1_-	ABCD1	1.01934	1.11996	0.979803	1.00287	0.83827	0.871229	0.393732	0.112085	0	0	0.878982	1.34762
chrX:153001687-153001706_ABCD1_+	ABCD1	1.02313	1.0921	1.05517	1.11544	0.863071	0.934696	0.141567	0.0828457	0	0	0.0837126	1.10658
chrX:152994761-152994780_ABCD1_-	ABCD1	0.761664	0.657491	0.699859	0.660055	0.679544	0.657749	0.942303	0.355749	0	0	0.0784806	0.0273907
chr12:39967520-39967539_ABCD2_-	ABCD2	0.871555	0.980665	0.823681	0.931241	0.674584	0.957775	0.906911	0.28265	0.2717	9.18457	0.0889446	0
chr12:40012568-40012587_ABCD2_-	ABCD2	1.47407	1.60472	1.7012	1.55036	1.43845	1.65591	1.09272	3.23098	0	0.0175781	0.533668	0.0273907
chr12:39973382-39973401_ABCD2_-	ABCD2	1.24291	1.10882	1.29205	1.04381	1.28965	1.2001	0.376036	0.180311	0	0	0.287762	0
chr12:40012552-40012571_ABCD2_-	ABCD2	0.875345	0.891514	0.877516	1.06428	0.877951	0.969315	3.7117	0.0974655	0	0	0.28253	1.5284
chr1:94884058-94884077_ABCD3_+	ABCD3	0.564616	0.618487	0.538353	0.527021	0.486097	0.548124	0.269861	0.433721	0.013585	0	0.0994087	0
chr1:94953259-94953278_ABCD3_-	ABCD3	0.610089	0.5962	0.597572	0.583305	0.580341	0.692368	0.814008	0.0146198	0	0	0.266834	0.109563
chr1:94946016-94946035_ABCD3_+	ABCD3	1.37933	1.18126	1.49662	1.14103	1.07636	1.29242	4.15852	0.950289	0	0	0.0627844	0.651898
chr1:94940779-94940798_ABCD3_-	ABCD3	0.882924	0.819078	0.818297	0.803323	0.887872	0.790453	0.0619354	0.399609	0	0	0.00523204	0.0219125
chr14:74762583-74762602_ABCD4_+	ABCD4	0.644193	0.846938	0.888283	0.874957	0.694425	0.767374	0.791889	0.979528	0.964534	2.29394	0.732485	0.0219125
chr14:74766944-74766963_ABCD4_-	ABCD4	1.20123	1.42085	1.51816	1.7141	1.30949	1.21741	1.15908	1.37914	0.013585	0.659179	4.48386	0.624507
chr14:74759918-74759937_ABCD4_-	ABCD4	1.20502	1.11439	1.22745	1.42244	1.0466	1.23472	0.623778	0.545807	0	0	0.528436	0.662854
chr14:74763019-74763038_ABCD4_+	ABCD4	0.560827	0.585056	0.769845	0.80844	0.580341	0.721216	0.0176958	0.170565	0	0	0.476115	0.290341
chr4:146042361-146042380_ABCE1_+	ABCE1	0.852609	0.79679	1.06056	0.79309	0.907712	0.773144	0.437972	5.62376	0.00679249	0	1.28185	0
chr4:146044364-146044383_ABCE1_+	ABCE1	1.46649	1.48214	1.15208	1.34569	1.55254	1.48282	0	0.0730991	0	0	0	0
chr4:146038512-146038531_ABCE1_+	ABCE1	1.1406	0.952805	0.80753	0.813557	0.922593	0.934696	0	0.0341129	0	0	0	0
chr4:146044659-146044678_ABCE1_-	ABCE1	0.973869	0.729927	0.79138	1.15638	0.917633	0.992394	0	0.116959	0	0	0	0
chr6:30550913-30550932_ABCF1_-	ABCF1	0.287992	0.245166	0.285327	0.317236	0.337292	0.300026	0	0.199804	0	0.00439453	0.0313922	0
chr6:30551459-30551478_ABCF1_-	ABCF1	1.11029	1.35956	1.31358	1.32523	1.22516	1.15972	0	0.0389862	0	0	0	0
chr6:30539252-30539271_ABCF1_+	ABCF1	0.989026	1.12554	1.24898	1.23824	1.05156	1.11356	0	0.0146198	0	0	0	0
chr6:30545610-30545629_ABCF1_+	ABCF1	0.443356	0.317602	0.473751	0.573071	0.322411	0.409651	0.274285	1.22807	0	0	0	0
chr7:150921020-150921039_ABCF2_-	ABCF2	1.02692	0.830222	0.963653	0.864724	0.828349	0.986624	0.305253	1.11598	0.495852	1.49414	0.287762	1.02441
chr7:150921874-150921893_ABCF2_+	ABCF2	1.01555	0.802362	0.845215	1.03358	0.887872	0.992394	0.0663594	0.769977	0.10868	0.109863	0.926071	0.082172
chr7:150923482-150923501_ABCF2_-	ABCF2	0.996605	0.908229	1.04441	0.987525	0.868031	0.963545	0.340645	0.29727	0	0	0	0.361557
chr7:150920897-150920916_ABCF2_-	ABCF2	0.269045	0.440185	0.215341	0.291652	0.307531	0.380802	0.110599	0.0974655	0	0	0	0.00547813
chr3:183904359-183904378_ABCF3_+	ABCF3	1.62943	1.66044	1.85194	2.08762	1.74102	1.67322	1.23871	5.94052	0.122265	0.0351562	11.3221	1.00798
chr3:183905463-183905482_ABCF3_+	ABCF3	1.38691	1.27598	1.32973	1.49408	1.37397	0.969315	6.16257	0.86257	0	0.483398	2.1556	0.295819
chr3:183906138-183906157_ABCF3_+	ABCF3	0.909449	0.980665	0.979803	0.956824	0.907712	1.05009	0.676866	0.0633526	0	0	0.266834	0.931282
chr3:183904582-183904601_ABCF3_+	ABCF3	0.814715	0.573912	0.479135	0.578188	0.55554	0.600052	0.548571	2.74853	0	0.0615234	0.188353	0.32321
chr21:43702461-43702480_ABCG1_+	ABCG1	0.708613	0.651919	0.527586	0.608888	0.624982	0.813532	1.23428	0.0730991	0.51623	0.0351562	0.324386	0.0438251
chr21:43639393-43639412_ABCG1_+	ABCG1	1.3566	1.10325	1.30282	1.14103	1.14084	1.41358	2.25179	0.765104	0.176605	0.290039	1.05687	0
chr21:43691193-43691212_ABCG1_-	ABCG1	0.636614	0.729927	0.780612	0.787973	0.982115	0.715447	0.300829	0.248537	0.0203775	9.94482	0	0
chr21:43645930-43645949_ABCG1_-	ABCG1	0.818504	0.679779	0.602956	0.716339	0.585301	0.784683	0.504331	0.467834	0	0	1.21906	0
chr4:89061050-89061069_ABCG2_-	ABCG2	1.01176	0.969521	1.00134	1.00287	0.947394	0.928927	0.384884	0.0194931	0.475475	0.940429	0	0.668332
chr4:89053034-89053053_ABCG2_-	ABCG2	0.617668	0.384465	0.446833	0.573071	0.535699	0.478888	0.0663594	1.4035	0	0.171387	0.59122	0.0547813
chr4:89039282-89039301_ABCG2_+	ABCG2	0.185679	0.161587	0.209958	0.158618	0.302571	0.196171	0.00442396	0.151072	0	0	0.151729	4.73311
chr4:89042925-89042944_ABCG2_-	ABCG2	0.719981	0.640775	0.651408	0.588421	0.818429	0.836611	0.393732	0.0730991	0	0	0.0104641	0.284863
chr11:119025557-119025576_ABCG4_+	ABCG4	1.01555	1.11996	0.8829	1.00287	1.14084	0.842381	0.261014	1.31091	33.6432	1.12061	0.0156961	0.290341
chr11:119020701-119020720_ABCG4_+	ABCG4	1.4248	1.48214	1.20591	1.53501	1.52277	1.3732	2.89327	2.39765	1.10718	0.0439453	0.612148	0.805285
chr11:119025029-119025048_ABCG4_-	ABCG4	0.742717	0.863654	0.753695	0.849374	0.967234	0.796223	1.22986	0.740738	0	0.0131836	3.0869	0
chr11:119024760-119024779_ABCG4_+	ABCG4	0.0113681	0	0	0	0.00496018	0	0	0	0	0	0	0
chr2:44065774-44065793_ABCG5_+	ABCG5	0.530512	0.646347	0.538353	0.506554	0.639863	0.64621	1.21216	0.185184	0.339625	0	0	0.690245
chr2:44059188-44059207_ABCG5_+	ABCG5	0.970079	0.930517	0.726777	0.834023	0.793628	0.882769	0.495483	1.89083	0	0.276855	0.465651	1.2764
chr2:44055185-44055204_ABCG5_-	ABCG5	1.15197	1.13111	1.21668	0.849374	1.0714	1.18279	0	0.053606	0	0	0.376707	1.15589
chr2:44058916-44058935_ABCG5_+	ABCG5	0.860187	0.54048	0.565271	0.440037	0.476177	0.450039	0.349493	0.0194931	0	0	0.266834	0.120519
chr2:44066211-44066230_ABCG8_+	ABCG8	1.16334	1.06424	1.01749	1.00287	1.0218	0.911617	0.442396	2.88011	0.00679249	0	2.55847	0.169822
chr2:44073317-44073336_ABCG8_-	ABCG8	1.06102	0.941661	0.942118	0.834023	0.927553	0.778914	0.561843	0.389862	0	0	0.298226	1.22162
chr2:44078922-44078941_ABCG8_+	ABCG8	1.17092	0.936089	1.13054	0.864724	1.01188	0.940466	0.172534	1.21345	0	0	0.00523204	0
chr2:44071651-44071670_ABCG8_-	ABCG8	0.837451	0.76893	0.710627	0.80844	0.620022	0.698137	1.7917	0	0	0	0	0
chr2:27351903-27351922_ABHD1_-	ABHD1	0.553248	0.579484	0.414532	0.45027	0.520819	0.473118	5.52995	0.209551	0.02717	0	1.08826	0
chr2:27351376-27351395_ABHD1_+	ABHD1	1.29218	1.35399	1.27051	1.42244	1.1706	0.957775	0.314101	1.52046	0.00679249	0	6.0744	2.72263
chr2:27352185-27352204_ABHD1_+	ABHD1	0.742717	0.718783	0.759078	0.736806	0.659703	0.64044	0.902488	1.87134	0	0.180176	0.999319	0.503988
chr2:27352466-27352485_ABHD1_-	ABHD1	1.23912	1.24255	1.31897	1.21266	1.14084	1.26357	3.16313	2.69005	0	0	0	4.80432
chr3:111705781-111705800_ABHD10_-	ABHD10	1.25807	0.885942	1.45355	1.10521	0.927553	1.20587	0.491059	0.653019	0	1.88086	0.272066	0.0493032
chr3:111698001-111698020_ABHD10_-	ABHD10	0.837451	0.924945	0.942118	0.946591	0.674584	0.767374	2.25622	0.394735	0	0	0.188353	0
chr3:111697992-111698011_ABHD10_-	ABHD10	0.716191	0.813506	0.942118	0.834023	0.763867	1.06163	0.296405	0.999021	0	0	0.0837126	3.94973
chr3:111705144-111705163_ABHD10_+	ABHD10	0.666929	0.573912	0.479135	0.639589	0.585301	0.530815	0.0530875	0.409355	0	0	0.0366243	0
chr7:73153031-73153050_ABHD11_-	ABHD11	1.60669	1.38742	1.88962	1.41221	1.5823	1.3905	0.0884792	1.37426	6.01815	0.118652	0.151729	0
chr7:73151679-73151698_ABHD11_-	ABHD11	0.147785	0.156015	0.209958	0.138151	0.148805	0.305796	0	0.00974655	0	0	0.502276	0
chr7:73151931-73151950_ABHD11_+	ABHD11	0.951132	0.952805	0.866749	1.02334	0.912672	0.923157	0.154839	0.28265	0	0	0.115105	0
chr7:73152673-73152692_ABHD11_+	ABHD11	0.814715	0.863654	0.909817	0.895424	0.768827	0.790453	0	0.0292396	0	0	0.00523204	0
chr20:25371298-25371317_ABHD12_+	ABHD12	1.25807	1.23697	1.08747	1.15638	1.31445	1.35012	0.123871	0.0584793	0.414342	0	0.0261602	2.35012
chr20:25300887-25300906_ABHD12_-	ABHD12	0.879134	0.523764	0.742928	0.700989	0.719226	0.63467	2.86673	0.26803	0.142642	0	0.408099	0
chr20:25303970-25303989_ABHD12_-	ABHD12	1.8189	1.84432	1.68505	1.88807	1.7807	1.78285	0.712257	3.46977	0	0.158203	0.559828	0.279385
chr20:25297698-25297717_ABHD12_-	ABHD12	0.538091	0.562768	0.54912	0.603772	0.620022	0.536585	0.0663594	0.618906	0	1.12061	0.0209281	0.0383469
chr14:51338895-51338914_ABHD12B_+	ABHD12B	0.996605	1.3317	1.08209	1.11033	0.927553	1.1251	1.41124	0.628652	0.237737	0.0219726	1.91493	0
chr14:51355614-51355633_ABHD12B_-	ABHD12B	0.909449	0.858082	0.936735	0.665172	0.907712	0.934696	1.01751	0.399609	0.0203775	0.197754	0.481347	0.854588
chr14:51345498-51345517_ABHD12B_-	ABHD12B	0.928396	1.06424	0.8829	0.951708	0.972195	0.911617	0.59281	0.730991	0	0	0.931303	1.32023
chr14:51347225-51347244_ABHD12B_+	ABHD12B	1.06102	1.30941	1.15208	1.23313	1.1954	1.21164	5.28663	0.750484	0	0.0263672	0.659237	9.77299
chr13:108882461-108882480_ABHD13_+	ABHD13	0.716191	0.752215	0.554504	0.803323	0.872991	0.548124	0.853824	3.00194	44.3957	0.496582	47.3133	15.1032
chr13:108882190-108882209_ABHD13_+	ABHD13	1.5688	1.69945	1.78733	1.38151	1.54261	1.65591	0.38046	1.26705	5.54267	1.44141	0.00523204	2.005
chr13:108881599-108881618_ABHD13_+	ABHD13	0.54567	0.523764	0.430683	0.496321	0.496018	0.63467	0.128295	0.925922	0	0.936035	7.58645	0.0986064
chr13:108882147-108882166_ABHD13_-	ABHD13	1.41344	1.69945	1.73888	1.40198	1.61702	1.61552	3.99483	2.44638	0	0.109863	0.0261602	0.662854
chr3:52014416-52014435_ABHD14A_+	ABHD14A	1.00039	0.82465	0.866749	1.02334	0.982115	0.900078	0.0353917	0.0292396	1.10718	0.0131836	0	0.257472
chr3:52014550-52014569_ABHD14A_-	ABHD14A	1.0686	0.930517	1.00134	1.14614	0.748987	1.04432	0.628202	0.160818	0	0	1.2243	0
chr3:52014602-52014621_ABHD14A_+	ABHD14A	0.587353	0.601772	0.538353	0.828907	0.525779	0.617361	1.11926	1.85184	0	0	0.423795	0.312253
chr3:52014522-52014541_ABHD14A_-	ABHD14A	1.23534	1.40971	1.35127	1.24848	1.20532	1.28665	0.0796313	0.29727	0	0	0.0156961	0.0986064
chr3:52004079-52004098_ABHD14B_+	ABHD14B	1.22397	1.03638	1.2436	1.27406	1.28965	1.11356	0.287557	0.214424	2.58115	0.439453	2.04573	0.0219125
chr3:52004080-52004099_ABHD14B_+	ABHD14B	0.788189	0.707639	0.662175	0.864724	0.704345	0.750065	3.09677	2.31968	0.0543399	0.00878906	0.0889446	0.0273907
chr3:52005661-52005680_ABHD14B_-	ABHD14B	0.719981	0.82465	0.602956	0.818673	0.818429	0.698137	0.442396	0.190058	0	0.351562	0	0.799807
chr3:52003484-52003503_ABHD14B_-	ABHD14B	0.287992	0.33989	0.312245	0.260952	0.352173	0.323105	0.0398156	0.233917	0	0	0	0.142431
chr17:27893867-27893886_ABHD15_-	ABHD15	1.7469	1.98919	1.90577	1.95458	1.7807	1.6963	0.0929031	0.326509	1.22944	0	1.55915	0.471119
chr17:27893943-27893962_ABHD15_+	ABHD15	0.66314	0.713211	0.769845	0.772623	0.808509	0.790453	0.911335	0.0828457	0.0203775	0	0	0
chr17:27889585-27889604_ABHD15_-	ABHD15	1.06481	1.17011	0.985187	0.936358	1.03172	1.11933	0.68129	0.487327	0	0	0.0889446	0
chr17:27889722-27889741_ABHD15_-	ABHD15	1.0686	0.841366	0.834448	0.849374	0.902752	0.65198	0.482211	1.41812	0	2.73779	0	0
chr6:31670923-31670942_ABHD16A_+	ABHD16A	1.25049	1.57129	1.51816	1.38663	1.25988	1.54629	0.0663594	0.0389862	1.14114	0.0219726	0.130801	0
chr6:31670989-31671008_ABHD16A_-	ABHD16A	0.712402	0.791218	0.737544	0.798206	0.634903	0.928927	1.57051	0.526314	0	0.51416	0.146497	0.0547813
chr6:31670915-31670934_ABHD16A_+	ABHD16A	0.598721	0.685351	0.527586	0.598655	0.684504	0.836611	0.0265438	1.15984	0	0.0131836	0	0.0383469
chr6:31670983-31671002_ABHD16A_-	ABHD16A	0.314518	0.401181	0.392998	0.225135	0.352173	0.242329	0.0265438	0.482454	0	0	0	0
chr20:62493232-62493251_ABHD16B_-	ABHD16B	2.02352	2.1452	2.14803	2.4202	2.12792	1.96748	6.64036	1.87134	24.6024	0.865722	8.05734	2.06526
chr20:62493541-62493560_ABHD16B_+	ABHD16B	0.852609	0.991809	0.780612	1.03358	0.987075	1.06163	0.982119	0.901556	0.0339625	0.755859	10.1031	0.339644
chr20:62493922-62493941_ABHD16B_-	ABHD16B	0.822294	0.724355	0.796763	0.900541	0.704345	0.761604	0.61493	0.185184	0	0	0.674933	0.0493032
chr20:62494225-62494244_ABHD16B_+	ABHD16B	0.473671	0.54048	0.726777	0.639589	0.674584	0.726986	0	0.23879	0	0	0	0.268428
chr19:1881222-1881241_ABHD17A_+	ABHD17A	1.20502	1.39856	1.30282	1.32523	1.38885	1.56937	0.305253	0.0828457	0	0	0.28253	0.482076
chr19:1877417-1877436_ABHD17A_-	ABHD17A	0.66314	0.741071	0.586805	0.665172	0.734106	0.813532	0.199078	0	0	0	0.0366243	0
chr19:1877494-1877513_ABHD17A_+	ABHD17A	1.15197	1.18683	1.31358	1.11033	1.21524	1.00393	0.358341	0.497074	0	0	0.0104641	0
chr9:74481810-74481829_ABHD17B_-	ABHD17B	1.48543	1.35399	1.76042	1.62711	1.73606	1.56937	2.08368	0.930796	0.0203775	0	0.0209281	1.35858
chr9:74489940-74489959_ABHD17B_-	ABHD17B	2.72077	2.35137	2.39029	2.53789	2.42553	2.55022	1.01309	1.61793	0	1.18652	3.22817	3.60461
chr9:74485101-74485120_ABHD17B_+	ABHD17B	1.38691	1.46543	1.36742	1.48896	1.27973	1.13664	1.42451	0.540934	0	0	0.33485	0
chr9:74489862-74489881_ABHD17B_-	ABHD17B	0.977658	0.85251	1.02287	0.757273	1.121	1.19433	0	0.999021	0	0	0	0.00547813
chr15:81041911-81041930_ABHD17C_-	ABHD17C	1.85679	1.68273	1.63659	1.78573	1.85015	1.98479	1.22544	0.23879	14.9978	0.18457	0.245906	2.29534
chr15:80988090-80988109_ABHD17C_-	ABHD17C	0.712402	0.601772	0.635257	0.644705	0.714265	0.64621	0.628202	0.877189	0.787929	1.12939	0.894678	0.0328688
chr15:81046550-81046569_ABHD17C_+	ABHD17C	0.954922	0.85251	0.823681	0.782856	1.16068	0.888538	2.87557	1.68128	0.0815099	0	0.434259	0
chr15:80988162-80988181_ABHD17C_-	ABHD17C	0.382727	0.356605	0.355313	0.480971	0.391854	0.409651	0	0.25341	0	0	0.0627844	0
chr4:128941272-128941291_C4orf29_-	ABHD18	0.989026	0.930517	1.07132	0.936358	1.07636	1.04432	2.5305	1.15009	0.00679249	0.0219726	3.30665	3.76348
chr4:128949896-128949915_C4orf29_-	ABHD18	1.13302	1.30941	1.2759	1.45826	1.07636	1.24626	0.906911	2.63157	0	0	1.44927	2.75002
chr4:128951766-128951785_C4orf29_+	ABHD18	0.852609	0.813506	0.845215	0.895424	0.773788	0.738525	0.0707833	0.360622	0	2.23242	1.04118	0
chr4:128938627-128938646_C4orf29_+	ABHD18	0.625246	0.640775	0.667558	0.660055	0.615062	0.65198	0	0.0389862	0	0.00878906	0.0261602	0.0109563
chr15:89695063-89695082_ABHD2_-	ABHD2	1.3187	1.50443	1.26513	1.4378	1.34421	1.64437	0.442396	0.964908	14.4612	0.905273	0.0209281	0
chr15:89719032-89719051_ABHD2_+	ABHD2	0.84503	0.85251	1.17361	0.992641	1.05156	1.07317	0.0486635	0.384989	2.43171	1.5293	0	0.295819
chr15:89659569-89659588_ABHD2_-	ABHD2	0.833662	0.858082	0.920584	0.813557	0.917633	0.923157	0.216774	0.151072	0.183397	0	0.0418563	10.4632
chr15:89698745-89698764_ABHD2_-	ABHD2	1.33386	1.17011	1.17899	1.14614	1.25492	1.29819	1.71207	2.25633	0.176605	0.0922851	4.70883	0.0438251
chr18:19283624-19283643_ABHD3_-	ABHD3	0.822294	0.919373	1.05517	0.736806	0.952354	0.882769	0.968847	1.95418	0.013585	0	0.319154	0
chr18:19239214-19239233_ABHD3_+	ABHD3	0.606299	0.735499	0.80753	0.782856	0.828349	0.65198	0.278709	5.21928	0	0	0.0366243	0.0931282
chr18:19263895-19263914_ABHD3_-	ABHD3	1.22018	1.18683	1.03902	0.936358	1.10612	1.29819	0.942303	0.394735	0	0	0.00523204	0.0273907
chr18:19284584-19284603_ABHD3_+	ABHD3	0.947343	0.841366	1.06594	0.711222	1.08132	0.940466	0.800736	0.974655	0	0	0	0
chr14:23078774-23078793_ABHD4_+	ABHD4	0.894292	0.947233	1.04979	0.859607	0.724186	1.02124	1.22101	0.185184	0.35321	0	0.559828	0.0876501
chr14:23072393-23072412_ABHD4_-	ABHD4	0.96629	0.885942	0.963653	0.711222	0.773788	0.876999	1.19447	1.9688	0.013585	0.0659179	0.648773	0.427294
chr14:23075335-23075354_ABHD4_+	ABHD4	0.841241	0.869226	0.904434	0.941474	1.00196	1.06163	0.610506	0.29727	0	0	7.82713	0.213647
chr14:23072830-23072849_ABHD4_+	ABHD4	0.852609	0.85251	0.818297	0.721456	0.937473	0.894308	0.0840552	0.409355	0	0.0351562	0	0.745026
chr3:43744035-43744054_ABHD5_-	ABHD5	2.23952	2.50738	2.05651	1.91877	2.25192	2.50983	3.05696	2.97757	0.02717	0.00439453	2.34395	1.29284
chr3:43743799-43743818_ABHD5_+	ABHD5	1.5347	1.471	1.52892	1.39686	1.30453	1.53475	5.73787	0.989275	0.013585	0	0.0784806	0
chr3:43759997-43760016_ABHD5_+	ABHD5	1.32628	1.48214	1.31358	1.14103	1.46325	1.18856	0.783041	4.61499	0	0.0922851	1.96725	0.120519
chr3:43743908-43743927_ABHD5_+	ABHD5	1.00418	0.88037	1.00672	0.885191	1.01188	0.871229	0.999815	0.053606	0	0	0.109873	0.980585
chr3:58253017-58253036_ABHD6_-	ABHD6	0.943554	0.757786	0.769845	0.608888	0.818429	0.911617	0.145991	0.053606	60.1475	0.769043	0	0.964151
chr3:58255115-58255134_ABHD6_-	ABHD6	0.746506	0.774502	1.0121	0.798206	0.982115	0.957775	0.0929031	0.292396	0.251322	0.298828	0.0261602	0
chr3:58256697-58256716_ABHD6_-	ABHD6	1.09134	1.28155	1.28666	1.22801	1.40373	1.13087	2.72958	2.15399	0.013585	0.0351562	0.528436	0.531379
chr3:58260448-58260467_ABHD6_-	ABHD6	1.18228	1.08096	0.818297	0.86984	1.33429	1.04432	1.34931	0.823583	0	1.38867	0	0.246516
chr19:17403607-17403626_ABHD8_-	ABHD8	1.1065	1.29269	1.39434	1.48385	1.21028	1.47128	4.11871	1.17933	0.00679249	0	0.0313922	1.39145
chr19:17405583-17405602_ABHD8_-	ABHD8	1.2126	0.963949	0.8829	1.21778	1.24004	1.40204	0.221198	1.72514	0	0	0.287762	0.0219125
chr19:17405201-17405220_ABHD8_-	ABHD8	0.24252	0.334318	0.279944	0.327469	0.401774	0.375032	0.747649	0.25341	0	0	0.00523204	0.597116
chr19:17412034-17412053_ABHD8_+	ABHD8	0.54567	0.718783	0.861365	0.660055	0.714265	0.946236	0.141567	1.41812	0	0.0395508	0	0.0164344
chr10:27066004-27066023_ABI1_-	ABI1	1.30354	1.23697	1.39434	1.40198	1.21028	1.18856	0	0.389862	1.07321	0.32959	1.11966	0.00547813
chr10:27054149-27054168_ABI1_+	ABI1	1.29975	1.02524	0.8829	1.12056	1.39877	1.1251	0.318525	0.623779	0.02717	0.105469	9.73159	1.69822
chr10:27052823-27052842_ABI1_+	ABI1	1.96289	1.88889	1.77657	1.7755	1.92455	2.04825	0.265438	0.0828457	0	0	1.64286	1.02989
chr10:27149708-27149727_ABI1_-	ABI1	1.52712	1.51	1.4374	1.52478	1.48309	1.29819	0.858248	0.984402	0	0.123047	0.983623	0.536857
chr2:204193285-204193304_ABI2_-	ABI2	0.583563	0.718783	0.62449	0.654939	0.793628	0.675058	0.716681	2.30506	4.91777	0.105469	0.0261602	0.520422
chr2:204231685-204231704_ABI2_-	ABI2	1.69006	1.83317	1.69581	1.33034	1.47317	1.51744	0.318525	2.73391	0	0	1.39172	0.0328688
chr2:204259496-204259515_ABI2_-	ABI2	1.45133	1.82203	1.72811	1.42244	1.49797	1.63283	1.43779	1.05263	0	0.399902	0.324386	3.88947
chr2:204255771-204255790_ABI2_+	ABI2	0.526723	0.607344	0.613723	0.665172	0.664664	0.588512	0.0707833	0.258284	0	0	0	0.367035
chr17:47297309-47297328_ABI3_-	ABI3	0.935975	0.780074	1.24898	1.02846	1.03172	0.946236	0.278709	2.08576	0.16302	0.355957	4.98613	0.115041
chr17:47288148-47288167_ABI3_+	ABI3	0.958711	0.963949	1.38357	1.02846	1.24996	1.02701	0.486635	0.633526	0	0	0.28253	0.0164344
chr17:47295114-47295133_ABI3_+	ABI3	1.05723	1.05867	1.45894	1.03358	0.872991	0.85969	0.0132719	1.64717	0	0.0922851	0.0261602	0
chr17:47293927-47293946_ABI3_-	ABI3	0.810926	0.76893	0.764462	0.936358	0.937473	0.830841	3.43742	0.414228	0	0	0	0.169822
chr3:100645223-100645242_ABI3BP_-	ABI3BP	0.890502	0.601772	0.925968	0.772623	0.907712	0.917387	0.296405	0.560427	0.176605	0.0175781	0.528436	0
chr3:100551147-100551166_ABI3BP_+	ABI3BP	1.23155	1.10325	1.28666	1.21266	1.45829	1.38474	2.22525	3.83039	0	0.0659179	0.957463	0
chr3:100605033-100605052_ABI3BP_-	ABI3BP	1.33765	1.11439	1.4374	1.19731	1.21524	0.986624	5.2999	0.960035	0	0.41748	0.298226	0.542335
chr3:100712176-100712195_ABI3BP_-	ABI3BP	1.07997	0.936089	0.79138	1.00287	0.897792	0.796223	0.743225	0.23879	0	0.338379	0	0.295819
chr9:111697946-111697965_FAM206A_-	ABITRAM	0.814715	0.846938	1.03902	0.874957	1.11604	0.934696	1.71207	2.3343	1.20906	0.588867	0.0680165	0
chr9:111696769-111696788_FAM206A_+	ABITRAM	0.587353	0.685351	0.689092	0.741923	0.624982	0.63467	0.0265438	0.243664	0.930572	0.0615234	0.172657	1.41884
chr9:111696806-111696825_FAM206A_-	ABITRAM	0.701034	0.858082	0.866749	0.787973	0.798588	0.571203	1.2918	0.26803	0.0611324	0.00878906	0.0209281	0
chr9:111701506-111701525_FAM206A_-	ABITRAM	0.606299	0.702067	0.613723	0.660055	0.654743	0.501967	0.243318	0.175438	0	0	2.8096	0
chr9:133738383-133738402_ABL1_+	ABL1	0.473671	0.56834	0.436066	0.486087	0.481137	0.536585	0.902488	0	0.0339625	0	0	0
chr9:133747526-133747545_ABL1_-	ABL1	1.48543	1.44314	1.35665	1.55548	1.47317	1.3732	0.137143	1.00389	0.013585	0.074707	0	2.61855
chr9:133710859-133710878_ABL1_+	ABL1	0.886713	0.924945	1.12516	0.926124	1.00196	1.03278	0.128295	0.165691	0	0.0131836	1.68472	0.914848
chr9:133730321-133730340_ABL1_-	ABL1	1.4968	1.40413	1.77118	1.27918	1.24996	1.45974	1.43779	0.599413	0	0.158203	0	0.99702
chr1:179100598-179100617_ABL2_-	ABL2	0.913239	0.986237	1.13593	1.07963	0.882911	1.05586	0.25659	1.19883	0.0339625	0	0.439491	2.67333
chr1:179089397-179089416_ABL2_-	ABL2	1.08755	0.975093	1.08747	1.12056	1.05652	1.09048	1.76958	1.6959	0	0.140625	0.82143	0.438251
chr1:179095568-179095587_ABL2_+	ABL2	1.18607	1.50443	1.06594	1.21778	1.11604	1.18279	0.628202	0.204678	0	0.0131836	0.0680165	0.0876501
chr1:179090939-179090958_ABL2_-	ABL2	1.17471	1.18683	1.16284	1.25871	0.957314	1.03855	0.46894	0.789471	0	0	0	0.328688
chr10:116417764-116417783_ABLIM1_-	ABLIM1	1.4968	1.53786	1.48586	1.44291	1.59718	1.60975	4.53013	2.02241	0.32604	3.49365	0.0680165	0.67381
chr10:116335185-116335204_ABLIM1_+	ABLIM1	0.625246	0.663063	0.646024	0.757273	0.744026	0.703907	0.194654	0.726118	0.237737	3.52881	0.193585	0.202691
chr10:116361672-116361691_ABLIM1_+	ABLIM1	1.40965	1.39299	1.48586	1.32523	1.49301	1.64437	0.389308	1.36939	0.0203775	0.00878906	1.03594	2.38847
chr10:116331133-116331152_ABLIM1_+	ABLIM1	0.981447	1.04753	1.17899	0.859607	0.912672	0.796223	0.274285	2.21247	0	0.782226	0.727253	0.624507
chr4:8082459-8082478_ABLIM2_+	ABLIM2	1.56122	1.33727	1.59353	1.80108	1.51781	1.52898	0.911335	1.00389	0.10868	46.2085	0.523204	1.91735
chr4:8108316-8108335_ABLIM2_+	ABLIM2	1.87195	2.09506	1.90577	1.85225	1.91959	1.67899	2.82249	0.84795	0.0203775	0	0	0.241038
chr4:8089907-8089926_ABLIM2_-	ABLIM2	1.43238	1.35399	1.2436	1.35593	1.38885	1.32704	1.34046	0.399609	0	1.58203	3.16538	0
chr4:8098947-8098966_ABLIM2_-	ABLIM2	0.587353	0.54048	0.597572	0.619122	0.515858	0.496197	0.486635	4.09355	0	0	0.0313922	0
chr5:148596550-148596569_ABLIM3_-	ABLIM3	1.25049	1.10882	1.04979	1.08986	1.0714	1.07894	0.38046	1.25243	149.849	1.49853	0.387171	0.465641
chr5:148586662-148586681_ABLIM3_+	ABLIM3	1.56122	1.21469	1.22745	1.4378	1.64678	1.59822	2.4376	1.25243	0.169812	0.386719	0.0732485	0.213647
chr5:148579953-148579972_ABLIM3_-	ABLIM3	0.742717	0.707639	0.829064	0.711222	0.57538	0.767374	0.283133	0.136452	0.10868	0	0.0470883	5.13849
chr5:148577900-148577919_ABLIM3_+	ABLIM3	0.867766	0.690923	0.872133	0.798206	0.882911	0.957775	1.28295	0.112085	0	0	1.53299	0.0109563
chr17:1028675-1028694_ABR_-	ABR	0.682087	0.690923	0.834448	0.936358	0.694425	1.03278	0.0840552	1.55457	0	0	0.30869	0.115041
chr17:1003898-1003917_ABR_+	ABR	0.924607	0.752215	0.89905	0.772623	0.753947	1.01547	0.128295	0.209551	0	0	0.204049	0.230082
chr17:1083002-1083021_ABR_-	ABR	0.860187	1.00852	1.02826	0.895424	0.992035	1.04432	0.407004	0.643272	0	0	0.193585	0.104084
chr17:986762-986781_ABR_-	ABR	0.795768	0.780074	0.705243	0.859607	0.907712	0.628901	0.0176958	0.633526	0	0.0395508	0	1.0025
chr8:107782289-107782308_ABRA_-	ABRA	0.647983	0.674207	0.662175	0.726573	0.649783	0.519276	0.128295	2.78751	0.292077	0	1.68472	0.383469
chr8:107773687-107773706_ABRA_-	ABRA	1.27323	1.26483	1.22745	1.15638	1.42357	1.16549	0.902488	6.23779	0	0	1.48067	0.0602594
chr8:107782349-107782368_ABRA_+	ABRA	2.4593	2.35694	2.3203	2.57882	2.07831	2.22135	0.929031	1.06237	0	0	0.690629	3.20471
chr8:107773305-107773324_ABRA_-	ABRA	1.03071	0.986237	0.920584	1.11544	0.996995	1.14818	0.221198	0.0974655	0	3.59473	0.319154	0.0547813
chr6:139355328-139355347_ABRACL_+	ABRACL	0.973869	1.16454	1.03902	1.12056	1.11108	1.06163	4.36645	0.80409	2.8053	0	1.56961	3.42931
chr6:139355312-139355331_ABRACL_+	ABRACL	1.69006	1.75517	1.93269	1.83178	1.74598	1.80016	1.92885	2.22221	0	0	11.2384	4.02095
chr6:139363899-139363918_ABRACL_-	ABRACL	0.591142	0.573912	0.489902	0.486087	0.729146	0.594282	0.367189	0.155945	0	0.0131836	0.177889	0
chr6:139363920-139363939_ABRACL_-	ABRACL	0.685876	0.51262	0.581422	0.644705	0.649783	0.478888	0.132719	1.07212	0	0	0	0
chr4:84406219-84406238_FAM175A_-	ABRAXAS1	1.03071	1.12554	1.01749	1.02334	1.13588	1.07317	0.0176958	0.560427	0.0203775	0	0	0
chr4:84391504-84391523_FAM175A_+	ABRAXAS1	0.894292	0.841366	1.08209	0.787973	0.912672	0.980854	0.942303	0.399609	0	0	0.125569	0.920326
chr4:84406220-84406239_FAM175A_-	ABRAXAS1	0.538091	0.663063	0.683709	0.583305	0.724186	0.64044	0.583963	0.0341129	0	0	0	0
chr4:84383885-84383904_FAM175A_+	ABRAXAS1	0.466093	0.429041	0.527586	0.41957	0.337292	0.496197	0.0398156	0.0925922	0	0	0	0
chr10:126523145-126523164_FAM175B_-	ABRAXAS2	1.23534	1.34284	1.42664	1.12056	1.66166	1.21741	3.22064	4.49316	0.264907	0.0922851	1.18244	0.202691
chr10:126495411-126495430_FAM175B_+	ABRAXAS2	1.47407	1.38742	1.25975	1.51966	1.45829	1.46551	1.18562	0.774851	0.0203775	0.215332	0.732485	0.00547813
chr10:126490383-126490402_FAM175B_+	ABRAXAS2	1.04208	1.0921	0.979803	1.24336	1.04164	1.0674	0.376036	0.838203	0	36.3559	1.37603	0.827198
chr10:126515300-126515319_FAM175B_-	ABRAXAS2	1.28839	1.06424	1.14131	1.07963	1.20532	1.30973	0.942303	0.711498	0	0.123047	0.319154	0.969629
chr6:26598200-26598219_ABT1_+	ABT1	1.36038	1.29269	0.99057	1.30988	1.19044	1.3732	0.283133	0.0389862	0.02717	0	0	0
chr6:26597267-26597286_ABT1_+	ABT1	1.28839	1.1924	1.10901	1.12568	1.1954	1.09048	0.0707833	1.06237	0	0	0.329618	0.0164344
chr6:26597301-26597320_ABT1_+	ABT1	1.04587	1.17568	0.89905	0.972175	1.06644	0.952005	0	0.331383	0	0.0395508	0.0104641	0.0657376
chr6:26598555-26598574_ABT1_+	ABT1	0.932185	1.00852	0.936735	1.09498	1.05652	1.00393	0	0.0828457	0	0	0	0
chr3:127395404-127395423_ABTB1_-	ABTB1	0.90187	1.17568	0.979803	1.16149	1.21028	1.27511	0.0486635	1.52534	0	0	0.957463	0.0547813
chr3:127391879-127391898_ABTB1_-	ABTB1	1.11786	1.11439	1.23821	0.849374	0.892832	1.18279	0.0176958	0.648146	0	1.45459	0.931303	0.668332
chr3:127394883-127394902_ABTB1_-	ABTB1	1.87953	1.74402	1.44817	1.5606	1.88983	1.48859	3.14543	4.07893	0	0	0.324386	2.06526
chr3:127395124-127395143_ABTB1_+	ABTB1	0.738927	0.791218	0.947502	0.941474	1.00692	0.726986	0.0221198	0.84795	0	0.0527344	0.109873	0
chr11:34218878-34218897_ABTB2_+	ABTB2	1.01555	0.76893	0.834448	0.834023	0.902752	1.11933	0.0442396	0.107212	0.0815099	7.84424	0.423795	0.0986064
chr11:34194754-34194773_ABTB2_-	ABTB2	0.42441	0.668635	0.748311	0.480971	0.580341	0.623131	0.265438	0.053606	0.0475475	0.0263672	0.172657	0.438251
chr11:34378982-34379001_ABTB2_-	ABTB2	1.12923	1.28155	1.34588	1.25871	1.06644	1.21741	1.59263	3.23098	0.00679249	0	0	0.881979
chr11:34192591-34192610_ABTB2_-	ABTB2	0.795768	0.5962	1.04979	0.680522	0.724186	0.842381	0.172534	0.501947	0	0.127441	0	0.0438251
chr12:107974950-107974969_BTBD11_+	ABTB3	0.738927	0.674207	0.619106	0.603772	0.55554	0.63467	1.48203	3.05554	0.169812	13.8911	0.25637	0
chr12:107937890-107937909_BTBD11_+	ABTB3	1.12923	1.13668	1.10901	1.01822	1.27973	1.05009	0.415852	0.170565	0	0	3.57871	0.14791
chr12:107713573-107713592_BTBD11_+	ABTB3	0.913239	0.885942	1.02287	1.15126	1.15572	0.755835	1.10157	0.277777	0	0.158203	0.198817	4.34416
chr12:107914307-107914326_BTBD11_+	ABTB3	1.30733	1.14225	1.36742	1.41221	1.26485	1.33281	1.46433	8.85474	0	0	0.162193	1.28188
chr2:71169482-71169501_AC007040.11_+	AC007040.11	1.31112	1.21469	1.16823	1.15638	1.13588	1.29819	8.40552	0.711498	0.523022	0.171387	0.601684	0.109563
chr2:71169536-71169555_AC007040.11_-	AC007040.11	1.22397	1.48771	1.35665	1.55036	1.27477	1.23472	0.296405	0.657892	0	0	5.64537	15.7058
chr2:71169541-71169560_AC007040.11_-	AC007040.11	0.780611	0.869226	0.667558	0.726573	0.758907	0.721216	5.16276	0.614033	0	0.140625	3.02412	0.120519
chr17:55822354-55822373_AC007431.1_-	AC007431.1	0.659351	0.991809	1.08747	0.83914	0.83827	0.917387	10.2105	3.75242	0.040755	0	0.366243	3.12253
chr17:55822314-55822333_AC007431.1_-	AC007431.1	1.25428	1.37627	1.3082	1.36104	1.31941	1.24049	0	0.102339	0.040755	0.413086	0	0.0164344
chr17:55822580-55822599_AC007431.1_-	AC007431.1	0.863977	0.780074	0.920584	0.706106	0.803549	0.952005	0	0.370369	0.00679249	0	0.408099	0.169822
chr17:55822514-55822533_AC007431.1_+	AC007431.1	0.591142	0.79679	0.586805	0.752156	0.768827	0.905848	0	0.0194931	0	0	1.0778	0
chr2:47049258-47049277_AC016722.1_-	AC016722.1	1.98942	2.03934	1.99729	1.87783	2.04359	2.10018	1.00866	0.492201	0.475475	0.615234	0.0575524	0.99702
chr2:47044528-47044547_AC016722.1_+	AC016722.1	0.996605	0.869226	1.01749	1.18196	1.11108	1.0097	1.79613	0.419102	0	0	12.7348	6.42585
chr2:47044529-47044548_AC016722.1_+	AC016722.1	0.96629	0.991809	1.08209	1.22801	1.32437	1.02124	0.747649	1.11111	0	0	0.517972	0.208169
chr2:47044435-47044454_AC016722.1_+	AC016722.1	1.08755	1.18683	1.11439	0.982408	1.09124	0.975084	1.1635	0.336256	0	0.0834961	0.0209281	1.46266
chr2:239136327-239136346_AC016757.3_-	AC016757.3	0.973869	1.24812	1.01749	0.992641	0.922593	1.03278	1.2741	0.233917	0.224152	0	0	0.241038
chr2:239133789-239133808_AC016757.3_+	AC016757.3	0.890502	0.713211	0.952886	0.82379	0.887872	0.86546	1.51742	1.48148	0.0203775	0	0.0156961	0.432772
chr2:239136387-239136406_AC016757.3_+	AC016757.3	1.18986	1.24255	1.20053	1.11544	1.18052	1.15972	0.291981	1.48635	0	0.0219726	9.85716	0.136953
chr2:239133916-239133935_AC016757.3_+	AC016757.3	1.23155	1.17568	1.13054	1.01311	1.06644	1.19433	0.0973271	0.477581	0	0.18457	1.92016	0
chr19:52097224-52097243_AC018755.1_-	AC018755.1	1.02313	0.958377	1.21668	1.12568	1.44837	1.33281	1.71207	1.5497	0	0.259277	1.59054	4.4592
chr19:52097375-52097394_AC018755.1_-	AC018755.1	1.28081	1.49886	1.49124	1.5913	1.47317	1.61552	1.79613	0.59454	0	0	0.889446	0.345122
chr19:52097520-52097539_AC018755.1_-	AC018755.1	1.16334	1.07539	1.14131	1.14614	1.01188	1.03278	1.62802	0.321636	0	0	0.423795	5.08371
chr19:52096140-52096159_AC018755.1_-	AC018755.1	0.765453	0.618487	0.667558	0.905657	0.768827	0.692368	1.65456	0.185184	0	0	0.28253	0.14791
chr2:240504743-240504762_AC079612.1_-	AC079612.1	1.09892	0.997381	0.769845	0.967058	0.932513	0.732756	1.01751	0.26803	0.305662	0.28125	0.177889	2.65142
chr2:240500480-240500499_AC079612.1_-	AC079612.1	1.6749	1.471	1.54507	1.77038	1.78566	1.65591	6.14045	1.20857	0.176605	0	0.5389	0
chr2:240500584-240500603_AC079612.1_+	AC079612.1	1.57259	1.3707	1.58814	1.55036	1.35413	1.24049	0.862672	1.38888	0.0543399	0.123047	4.0496	0.186256
chr2:240500481-240500500_AC079612.1_-	AC079612.1	1.00418	0.891514	1.20053	0.844257	1.23508	0.998163	2.94636	1.0575	0	0.109863	3.09213	1.6544
chr7:3197764-3197783_AC091801.1_+	AC091801.1	1.7469	1.56572	1.26513	1.35081	1.2202	1.43089	0.995391	1.3499	6.16758	9.94482	1.95155	1.09015
chr7:3180756-3180775_AC091801.1_+	AC091801.1	1.37933	1.29827	1.63121	1.47361	1.6815	1.49436	0.858248	1.51559	0.10868	0.0483398	2.44336	0.0547813
chr7:3180822-3180841_AC091801.1_-	AC091801.1	0.84503	0.802362	0.705243	0.787973	0.788668	0.778914	0.831704	0.336256	0	0	2.1556	0.608073
chr7:3197760-3197779_AC091801.1_+	AC091801.1	0	0	0.0161506	0	0	0	0	0	0	0	0	0
chr2:240702096-240702115_AC093802.1_+	AC093802.1	1.52333	1.67159	1.45355	1.60665	1.48805	1.45397	1.22544	1.02339	143.967	77.3921	1.00978	0
chr2:240702027-240702046_AC093802.1_+	AC093802.1	0.598721	0.579484	0.613723	0.716339	0.610102	0.709677	7.2199	0.346003	12.2061	0.074707	0.0313922	0.191735
chr2:240702045-240702064_AC093802.1_-	AC093802.1	0.879134	0.82465	0.850598	0.79309	0.699385	0.703907	0.00442396	0.185184	0.169812	0	0.104641	0.306775
chr2:240702026-240702045_AC093802.1_+	AC093802.1	0.856398	0.835794	0.823681	0.874957	0.937473	0.790453	0.336221	1.13547	0.0679249	0.856933	0.831894	0.142431
chr2:233877601-233877620_AC106876.2_+	AC106876.2	0.754085	0.690923	0.732161	0.951708	0.679544	0.65198	0.349493	1.56919	1.41284	0	0	0.197213
chr2:233877877-233877896_AC106876.2_-	AC106876.2	0.719981	0.869226	0.705243	0.608888	0.734106	0.876999	0.526451	0.384989	0	0.0307617	1.77889	0.0219125
chr2:233877619-233877638_AC106876.2_-	AC106876.2	1.56501	1.66044	1.58276	1.80108	1.87495	1.85208	1.26968	0.911302	0	0	1.40742	1.66535
chr2:233877620-233877639_AC106876.2_-	AC106876.2	0.852609	0.924945	0.963653	0.83914	1.12596	0.917387	0.530875	1.31578	0	2.47412	0.0470883	0.180778
chr3:38178401-38178420_ACAA1_+	ACAA1	1.09892	1.08653	1.09824	1.14614	1.29461	1.29819	0.185806	0.350876	0.760759	1.72705	0	1.0025
chr3:38173445-38173464_ACAA1_-	ACAA1	0.708613	0.846938	0.764462	0.79309	0.744026	0.819302	0.159263	0.906429	0.292077	0.725097	0.0156961	0
chr3:38175457-38175476_ACAA1_+	ACAA1	0.617668	0.841366	0.732161	0.634472	0.674584	0.686598	0.407004	0.180311	0	0	0.517972	3.9826
chr3:38178137-38178156_ACAA1_-	ACAA1	0.0682087	0.0947233	0.102287	0.102334	0.133925	0.109625	0	0.384989	0	0	0	0.0876501
chr18:47320726-47320745_ACAA2_+	ACAA2	1.54985	1.23697	1.25436	1.31499	1.12596	1.32704	0.818432	0.55068	0	0.944824	2.66834	0.377991
chr18:47329152-47329171_ACAA2_+	ACAA2	1.40965	1.67159	1.71735	1.64246	1.40373	1.5059	0.0884792	3.06529	0	0	1.68472	0.153388
chr18:47339841-47339860_ACAA2_-	ACAA2	0.655561	0.741071	0.613723	0.486087	0.505938	0.698137	0.0221198	0.540934	0	0	0.0627844	0
chr18:47323833-47323852_ACAA2_+	ACAA2	0.72377	0.685351	0.759078	0.726573	0.967234	0.692368	0.46894	0.740738	0	0	0.0104641	0.569726
chr17:35616386-35616405_ACACA_-	ACACA	0.666929	0.863654	0.71601	0.690756	1.05156	0.85392	1.24756	1.5497	78.0186	20.1401	0.319154	4.32772
chr17:35640253-35640272_ACACA_-	ACACA	1.18228	1.41528	0.985187	1.03869	1.245	1.17702	0.884792	1.37914	5.57664	0.0966796	0.0680165	9.94281
chr17:35641795-35641814_ACACA_-	ACACA	1.1065	1.0921	0.979803	0.936358	1.06644	0.905848	0.499907	0.336256	0.013585	0	0.0313922	0.377991
chr17:35687213-35687232_ACACA_-	ACACA	0.84503	0.991809	0.656791	0.874957	0.788668	0.876999	1.47318	3.69882	0	0	4.02344	1.49553
chr12:109605816-109605835_ACACB_-	ACACB	0.598721	0.523764	0.640641	0.726573	0.734106	0.836611	1.18562	0.326509	90.1364	0.808593	1.05687	0.0493032
chr12:109577830-109577849_ACACB_-	ACACB	1.36796	1.38185	1.69043	1.46338	1.54758	1.61552	0.575115	1.10136	0.563777	0	0.622612	1.60509
chr12:109604723-109604742_ACACB_+	ACACB	1.33007	1.37627	1.53969	1.40709	1.25988	1.32127	2.44645	0.701752	0.0679249	0	0.82143	0
chr12:109609605-109609624_ACACB_+	ACACB	1.63322	1.55458	1.69581	1.64246	1.49301	1.56937	0.0884792	1.99804	0	0	0.0523204	13.3666
chr12:112130624-112130643_ACAD10_+	ACAD10	0.886713	0.975093	0.872133	0.941474	0.83827	0.969315	2.0129	0.53606	17.3005	0.140625	0.381939	0
chr12:112143552-112143571_ACAD10_-	ACAD10	0.958711	0.902657	1.17899	1.10521	1.15076	1.02701	6.75096	0.370369	0.0815099	0	0.0209281	0.871023
chr12:112140040-112140059_ACAD10_-	ACAD10	0.894292	0.551624	0.79138	0.813557	0.629942	0.721216	1.26968	0	0.0747174	0.742675	0	0
chr12:112147352-112147371_ACAD10_+	ACAD10	0.697244	0.56834	0.662175	0.716339	0.724186	0.680828	0.0840552	0.662765	0	0	0.0209281	0
chr3:132363651-132363670_ACAD11_+	ACAD11	1.4627	1.44871	1.2113	1.52478	1.37893	1.26934	4.33548	1.26218	0.0679249	0	0.418563	0.153388
chr3:132358326-132358345_ACAD11_+	ACAD11	1.44375	1.41528	1.33512	1.49408	1.53765	1.36166	0.495483	0.57992	0.0203775	0.0439453	3.13922	1.16684
chr3:132347196-132347215_ACAD11_+	ACAD11	1.66353	1.53786	1.6689	1.85225	1.7063	1.85208	0.145991	0.307016	0.00679249	5.98095	1.34987	0.602594
chr3:132350264-132350283_ACAD11_+	ACAD11	0.500197	0.501476	0.721394	0.583305	0.416655	0.409651	0.00442396	0.131578	0.00679249	0	0.151729	0.00547813
chr11:134123481-134123500_ACAD8_+	ACAD8	1.14818	1.01967	1.08747	1.01822	0.962274	1.00393	2.49954	0.23879	5.11475	0.0966796	1.96725	3.758
chr11:134128483-134128502_ACAD8_-	ACAD8	0.837451	0.724355	0.802147	0.803323	0.84819	0.64044	0.216774	1.44736	0.040755	0	0.209281	0
chr11:134126521-134126540_ACAD8_+	ACAD8	0.636614	0.846938	0.597572	0.757273	0.803549	0.86546	2.46414	0.0438595	0	0	0.732485	0.082172
chr11:134126975-134126994_ACAD8_+	ACAD8	1.45133	1.49329	1.61506	1.44803	1.43845	1.52321	2.35797	0.584793	0	0.272461	0.0104641	0.624507
chr3:128598637-128598656_ACAD9_-	ACAD9	0.935975	1.18126	1.33512	0.834023	1.07636	1.04432	0.517603	5.7992	0.013585	0	2.39104	0.14791
chr3:128614231-128614250_ACAD9_-	ACAD9	0.977658	1.27598	1.30282	1.42244	1.12596	1.24626	1.53511	0.248537	0	0	1.67425	0
chr3:128615340-128615359_ACAD9_-	ACAD9	0.890502	0.607344	0.672942	0.731689	0.664664	0.623131	0.154839	0.0146198	0	0	0	0
chr3:128616524-128616543_ACAD9_+	ACAD9	0.617668	0.640775	0.915201	1.06428	1.00692	0.63467	2.60129	0.272903	0	0	0	0.0109563
chr2:211089968-211089987_ACADL_-	ACADL	0.996605	1.14782	0.888283	1.39686	1.0962	1.04432	1.17235	0.29727	5.48833	4.54394	0.251138	0.273907
chr2:211082737-211082756_ACADL_-	ACADL	1.65217	1.33727	1.66351	1.47873	1.20532	1.47128	0.63705	5.02922	3.88531	3.42773	0.0627844	0.0109563
chr2:211085512-211085531_ACADL_-	ACADL	1.70522	1.79417	1.3728	1.56571	1.62198	1.41935	1.56166	1.00389	1.03246	0.0131836	0.889446	0
chr2:211081144-211081163_ACADL_+	ACADL	1.3907	1.40413	1.76042	1.56571	1.55254	1.51744	0.946727	0.701752	0	0.874511	0.130801	1.06824
chr1:76198598-76198617_ACADM_-	ACADM	0.583563	0.579484	0.581422	0.475854	0.505938	0.64621	1.48203	0.0925922	0.495852	2.10059	0	0.0109563
chr1:76205761-76205780_ACADM_+	ACADM	0.780611	0.702067	0.785996	0.828907	1.03172	0.85969	0.150415	0.0487327	0	0	1.46497	0
chr1:76198378-76198397_ACADM_+	ACADM	0.867766	0.997381	0.877516	0.803323	1.00692	0.975084	1.13253	0.404482	0	0	0.0418563	0.0109563
chr1:76190460-76190479_ACADM_+	ACADM	1.07618	1.21469	1.15746	1.00287	1.22516	1.06163	0.747649	0.165691	0	0	0.0104641	0.876501
chr12:121164965-121164984_ACADS_+	ACADS	1.01934	0.897085	0.963653	0.905657	0.952354	1.01547	0.415852	0.346003	3.66795	0.0703125	0.0680165	0.131475
chr12:121175716-121175735_ACADS_+	ACADS	0.943554	0.897085	1.14669	1.03358	0.84323	0.732756	3.85327	1.03801	0.0475475	0	0	0.345122
chr12:121174863-121174882_ACADS_+	ACADS	1.65596	1.50443	1.29205	1.18708	1.33925	1.829	2.82249	1.3304	0	0.0571289	1.06734	0.860067
chr12:121175178-121175197_ACADS_-	ACADS	0.538091	0.334318	0.646024	0.46562	0.496018	0.588512	7.54727	0.945415	0	3.43213	0.0261602	0
chr10:124812627-124812646_ACADSB_+	ACADSB	1.37933	1.39856	1.43202	1.37128	1.24996	1.19433	0.181382	0.779724	3.6204	0.074707	1.93062	0.251994
chr10:124800160-124800179_ACADSB_-	ACADSB	0.7844	0.746643	0.80753	0.654939	0.808509	0.940466	0.990967	0.0730991	3.12455	0.93164	0.277298	0.328688
chr10:124800779-124800798_ACADSB_+	ACADSB	0.610089	0.534908	0.581422	0.429803	0.520819	0.715447	0.0619354	0.0487327	0	0.320801	1.68995	4.69476
chr10:124797295-124797314_ACADSB_-	ACADSB	0.746506	0.891514	0.818297	0.767506	0.942434	0.686598	0.181382	0.692005	0	0.0615234	0.0313922	0
chr17:7123922-7123941_ACADVL_+	ACADVL	1.20123	1.25926	0.952886	1.12568	1.1706	0.923157	0.110599	0.0389862	0.16302	0	0	1.76396
chr17:7123291-7123310_ACADVL_+	ACADVL	1.03829	0.891514	0.958269	0.844257	0.947394	0.888538	0.920183	3.25047	0.040755	0.0571289	0.0156961	0.514944
chr17:7124894-7124913_ACADVL_+	ACADVL	2.00458	1.54343	1.58814	1.51966	1.82038	1.71361	0.756497	0.857696	0.00679249	0.558105	9.27117	0.23556
chr17:7124356-7124375_ACADVL_+	ACADVL	0.572195	0.707639	0.672942	0.818673	0.763867	0.675058	0.00442396	0.355749	0	0	0.319154	12.7805
chr15:89400404-89400423_ACAN_-	ACAN	0.644193	0.752215	0.785996	0.721456	0.57042	0.65198	1.65898	0.263157	0.32604	0.00878906	0.784806	1.84065
chr15:89400260-89400279_ACAN_+	ACAN	0.951132	1.00852	1.07132	0.951708	1.0714	0.986624	0.650322	0.0584793	0	0.703125	1.7475	0.230082
chr15:89379433-89379452_ACAN_+	ACAN	0.629036	0.702067	0.753695	0.649822	0.610102	0.507736	2.03502	0.540934	0	0	0.303458	0.0602594
chr15:89400290-89400309_ACAN_-	ACAN	0.185679	0.200591	0.199191	0.194435	0.376973	0.328875	2.6411	3.884	0	0	0.0470883	0
chr17:7245326-7245345_ACAP1_-	ACAP1	0.651772	0.891514	1.00134	0.956824	0.763867	0.813532	0.176958	0.0194931	0	0	1.52775	0.104084
chr17:7246722-7246741_ACAP1_+	ACAP1	0.629036	0.573912	0.629874	0.603772	0.605142	0.63467	2.67207	0.107212	0	0	0.470883	0.0109563
chr17:7247254-7247273_ACAP1_+	ACAP1	0.935975	0.963949	0.726777	0.967058	0.887872	0.917387	0.942303	0.126705	0	0	0.245906	0.0493032
chr17:7247876-7247895_ACAP1_+	ACAP1	0.666929	0.579484	0.62449	0.588421	0.649783	0.64044	0.0796313	1.14035	0	0	0.00523204	1.18875
chr3:195022694-195022713_ACAP2_-	ACAP2	0.96629	1.19797	1.12516	0.997758	1.21524	1.11356	0.460092	0.838203	1.13435	0	0.701093	0.690245
chr3:195027968-195027987_ACAP2_-	ACAP2	1.19365	1.53786	1.28128	1.37128	1.25988	1.37897	0.911335	0.672512	0.122265	0	1.05687	0.728591
chr3:195053774-195053793_ACAP2_-	ACAP2	1.20502	1.20912	1.23283	1.11544	0.982115	1.10779	0.314101	1.75925	0	16.6245	2.40674	0.854588
chr3:195063197-195063216_ACAP2_+	ACAP2	0.72377	0.746643	0.629874	0.77774	0.669624	0.750065	0.583963	2.01266	0	0.00878906	0	0
chr1:1243169-1243188_ACAP3_+	ACAP3	0.496408	0.31203	0.34993	0.46562	0.376973	0.369263	0.123871	0.00974655	0.0203775	0	0.109873	0.115041
chr1:1239507-1239526_ACAP3_-	ACAP3	2.03489	2.08948	1.94346	2.33322	2.11304	2.27327	0.986543	0.604286	0.013585	23.3174	0.0889446	0.854588
chr1:1235948-1235967_ACAP3_-	ACAP3	0.84503	0.763358	0.861365	0.828907	0.962274	0.975084	0.132719	0.160818	0.00679249	0	0.5389	0
chr1:1238344-1238363_ACAP3_-	ACAP3	1.45512	1.471	1.36203	1.622	1.54758	1.22895	1.20774	0.677385	0	0	0.136033	0.125997
chr11:108009682-108009701_ACAT1_+	ACAT1	1.22018	1.04196	1.05517	1.07963	0.778748	0.888538	0.606082	0.126705	0.013585	0	0.287762	0.0328688
chr11:108004562-108004581_ACAT1_+	ACAT1	0.879134	0.585056	0.694476	0.77774	0.55058	0.594282	0.937879	0.26803	0.00679249	0	0.292994	0
chr11:108005918-108005937_ACAT1_+	ACAT1	0.886713	0.891514	0.79138	0.859607	0.84819	0.986624	0.539723	0.677385	0	0	0.0418563	0.328688
chr11:108004980-108004999_ACAT1_+	ACAT1	0.822294	0.746643	0.656791	0.946591	1.05156	0.842381	0.694561	0.28265	0	1.30518	0.00523204	0.0986064
chr6:160188167-160188186_ACAT2_+	ACAT2	1.09513	0.841366	1.06056	1.04893	1.1954	1.26934	0.526451	1.97368	6.45287	0.461426	0.0732485	1.0518
chr6:160197199-160197218_ACAT2_+	ACAT2	0.852609	0.941661	0.97442	0.874957	1.04164	1.05009	0.371613	0.458088	0.502645	0.0922851	0	0.372513
chr6:160199291-160199310_ACAT2_+	ACAT2	0.534301	0.585056	0.516819	0.491204	0.699385	0.484657	1.34488	1.63742	0.0679249	0	0.0104641	1.63796
chr6:160189597-160189616_ACAT2_+	ACAT2	0.860187	0.897085	0.97442	0.874957	0.858111	0.900078	0.345069	0.31189	0	0	0.0104641	0.0109563
chr1:226352567-226352586_ACBD3_+	ACBD3	0.992815	0.85251	0.861365	0.80844	1.00196	0.836611	0.716681	1.03313	0.013585	0	0	0.0876501
chr1:226349287-226349306_ACBD3_-	ACBD3	0.913239	0.846938	1.22745	0.895424	0.957314	0.830841	0.765345	0.623779	0	0	0.439491	0
chr1:226374302-226374321_ACBD3_-	ACBD3	1.07239	1.14782	1.4051	1.11033	0.996995	1.3155	0.530875	0.307016	0	0	0.104641	0.471119
chr1:226353578-226353597_ACBD3_+	ACBD3	0.788189	0.56834	0.570655	0.752156	0.783708	0.957775	0.0442396	0.648146	0	0.272461	0	0.284863
chr17:43214074-43214093_ACBD4_+	ACBD4	0.852609	0.902657	0.796763	0.706106	0.868031	0.571203	0.203502	1.30604	5.63098	0	0	0
chr17:43213910-43213929_ACBD4_+	ACBD4	1.79237	1.86103	1.7012	1.98528	2.10808	2.10595	0.557419	1.29629	0.013585	0	2.57939	0.432772
chr17:43215122-43215141_ACBD4_+	ACBD4	2.55025	2.31794	2.20187	2.57882	2.90666	2.39444	0.672442	4.54189	0	0	0	0.810763
chr17:43214446-43214465_ACBD4_-	ACBD4	1.29975	1.27041	1.22745	1.48385	1.30949	1.47128	1.74304	0.277777	0	0	0	5.50004
chr10:27499835-27499854_ACBD5_-	ACBD5	1.60669	1.63816	1.74965	1.62711	1.41365	1.68476	2.20313	0.696878	0.998497	1.10303	0	3.44574
chr10:27497350-27497369_ACBD5_-	ACBD5	1.16334	0.913801	0.915201	0.956824	0.868031	0.969315	0.632626	2.4805	0.0339625	0.149414	0.261602	0
chr10:27493440-27493459_ACBD5_+	ACBD5	0.822294	0.674207	0.839831	0.79309	0.763867	0.836611	1.64571	0.896683	0.02717	20.4609	1.50159	3.12801
chr10:27499811-27499830_ACBD5_-	ACBD5	0.814715	0.963949	0.775229	0.690756	0.580341	1.01547	0.59281	0.287523	0	0.0615234	1.05687	1.30927
chr1:180257506-180257525_ACBD6_-	ACBD6	1.06102	1.09768	0.866749	0.982408	0.818429	1.06163	0.176958	0.155945	2.5336	0.0615234	0.0837126	0.273907
chr1:180471380-180471399_ACBD6_-	ACBD6	0.291782	0.395609	0.462984	0.327469	0.376973	0.253868	3.30027	0.102339	0	0	1.43358	0.553291
chr1:180471379-180471398_ACBD6_-	ACBD6	0.678298	0.501476	0.667558	0.629355	0.401774	0.813532	0.672442	0.0682258	0	0.861328	0.0784806	1.74205
chr1:180471355-180471374_ACBD6_-	ACBD6	1.00797	0.858082	0.904434	1.04381	1.06644	0.905848	0.836128	0.823583	0	1.03711	0.0627844	1.04632
chr10:15120594-15120613_ACBD7_-	ACBD7	0.977658	1.2314	1.18976	1.05916	1.27477	1.24626	0.349493	0.628652	2.15322	11.3906	0.240674	0.624507
chr10:15120706-15120725_ACBD7_-	ACBD7	0.863977	0.791218	0.759078	0.752156	0.803549	0.715447	0.4247	0.53606	0.00679249	0	0	0.312253
chr10:15120984-15121003_ACBD7_-	ACBD7	1.76206	1.86103	1.71196	1.79596	1.64182	1.57514	1.45548	0.307016	0	1.25684	0.387171	0.191735
chr10:15120963-15120982_ACBD7_-	ACBD7	0.147785	0.172731	0.172273	0.143268	0.148805	0.173092	0	0	0	0	0	0
chr11:44097073-44097092_ACCS_+	ACCS	1.61427	1.65487	1.76042	1.45826	1.81542	1.84631	9.98045	0.477581	0.0203775	0.118652	6.12148	0.755982
chr11:44096165-44096184_ACCS_-	ACCS	2.03868	2.26222	2.30954	1.87272	2.04359	2.18673	0.159263	1.29142	0.0203775	0	1.19814	2.90889
chr11:44095002-44095021_ACCS_+	ACCS	1.2126	1.29269	1.28666	1.38663	1.6071	1.29242	0.154839	0.151072	0	0.193359	1.16674	0.399904
chr11:44089414-44089433_ACCS_+	ACCS	0.909449	0.902657	0.699859	0.695872	0.84323	0.801993	0.159263	0.540934	0	0.237305	0.585988	0
chr11:44074255-44074274_ACCSL_+	ACCSL	0.989026	1.1534	0.888283	1.12056	1.13588	1.16549	0.340645	0.0974655	10.9835	0.123047	0.0156961	0.58616
chr11:44072888-44072907_ACCSL_-	ACCSL	1.32628	1.1924	1.2436	1.03869	1.34917	1.17126	0.159263	1.23781	3.37587	0.725097	0.272066	1.35858
chr11:44073243-44073262_ACCSL_-	ACCSL	1.6029	1.25926	1.2759	1.26894	1.34421	1.23472	0.393732	2.31968	1.05963	0	0.167425	0.383469
chr11:44070000-44070019_ACCSL_-	ACCSL	0.90566	1.04753	1.09824	0.880074	1.0714	0.871229	0.207926	0.151072	0	0	0.0575524	0.169822
chr16:67693440-67693459_ACD_+	ACD	1.36038	1.30384	1.08209	1.27918	1.21028	1.61552	0.163686	0.857696	0	0.0615234	4.09669	0.427294
chr16:67693927-67693946_ACD_-	ACD	1.48543	1.36513	1.32973	1.28941	1.32933	1.46551	2.29603	2.16373	0	0.342773	0.701093	0.0273907
chr16:67693674-67693693_ACD_-	ACD	0.693455	0.579484	0.818297	0.926124	0.600181	0.744295	0.437972	0.5653	0	0	0	0.153388
chr16:67694149-67694168_ACD_+	ACD	0.443356	0.412325	0.392998	0.378636	0.500978	0.42696	0	0.0243664	0	0	0	0.00547813
chr17:61559020-61559039_ACE_+	ACE	0.829872	0.913801	0.888283	1.03358	0.758907	0.744295	0.0309677	0.657892	7.36986	0.0571289	1.08303	0.0438251
chr17:61568668-61568687_ACE_+	ACE	0.822294	0.963949	0.780612	0.716339	0.600181	0.594282	0.0486635	3.32845	0.00679249	0	0	0
chr17:61559024-61559043_ACE_+	ACE	0.761664	0.774502	0.678325	0.695872	0.620022	0.548124	0.115023	0.243664	0	0	14.4404	0.00547813
chr17:61568709-61568728_ACE_-	ACE	0.822294	0.707639	0.936735	0.80844	0.654743	0.755835	0.920183	0.657892	0	0.00878906	2.40151	0
chrX:15607507-15607526_ACE2_-	ACE2	0.394095	0.245166	0.430683	0.347936	0.327372	0.403881	1.24313	0.248537	55.4471	17.7451	0	0
chrX:15596413-15596432_ACE2_-	ACE2	1.04966	0.924945	1.14131	1.22289	1.09124	0.934696	0.296405	2.64132	0.142642	0	0.319154	0
chrX:15593835-15593854_ACE2_-	ACE2	1.07239	0.913801	0.89905	0.915891	1.00692	1.02124	1.45106	0.774851	0	0	0.884214	0.115041
chrX:15605873-15605892_ACE2_+	ACE2	0.731349	0.707639	0.678325	0.895424	0.520819	0.663519	0.473364	0.891809	0	0	0.0313922	0.0219125
chr19:6309758-6309777_ACER1_+	ACER1	0.822294	0.713211	0.484518	0.573071	0.595221	0.928927	0.0442396	0.497074	0.013585	0	4.30073	0.0657376
chr19:6312231-6312250_ACER1_-	ACER1	1.69385	1.9279	1.70658	2.01087	1.83031	1.77708	1.88903	2.36841	0.00679249	0	0.946999	0.136953
chr19:6312203-6312222_ACER1_+	ACER1	1.83406	1.58801	1.25436	1.80108	1.50293	1.55783	1.52184	2.73878	0	0.00878906	1.62193	0.0109563
chr19:6306830-6306849_ACER1_+	ACER1	1.13302	0.947233	0.834448	1.11544	1.21028	1.11933	0.110599	0.867443	0	0	0	0.383469
chr9:19446335-19446354_ACER2_-	ACER2	1.14439	0.969521	0.759078	1.13079	0.823389	0.975084	0.261014	1.38401	0.00679249	0	0	0.317732
chr9:19409169-19409188_ACER2_+	ACER2	0.689666	0.668635	0.608339	0.614005	0.55554	0.703907	0.522027	0.204678	0	0.0219726	2.52184	0
chr9:19423917-19423936_ACER2_+	ACER2	0.515355	0.791218	0.775229	0.711222	0.694425	0.64044	0	0.185184	0	0	0.0784806	0.827198
chr9:19435040-19435059_ACER2_-	ACER2	0.917028	1.0141	1.14131	0.956824	1.08628	1.11356	0.0353917	0.872316	0	0	0	0.290341
chr11:76572067-76572086_ACER3_-	ACER3	1.31491	1.40971	1.88424	1.46338	1.6319	1.6386	1.19889	0.896683	0.16302	0.0615234	1.70564	1.80231
chr11:76726070-76726089_ACER3_-	ACER3	1.00418	0.891514	0.764462	0.828907	0.83827	0.905848	0.216774	0.194931	0.013585	1.56445	0	0.531379
chr11:76731339-76731358_ACER3_-	ACER3	0.913239	0.969521	1.04441	1.30476	0.987075	0.894308	1.77843	0.872316	0	0	1.13012	0.32321
chr11:76727797-76727816_ACER3_-	ACER3	0.863977	1.00295	1.27051	1.04381	0.992035	0.84815	0.0752073	0.160818	0	0.105469	0.654005	0
chr7:100487910-100487929_ACHE_-	ACHE	0.894292	1.06424	0.872133	1.17684	1.22516	0.888538	0.973271	1.74463	0.502645	1.48535	0	1.41336
chr7:100491304-100491323_ACHE_-	ACHE	0.538091	0.518192	0.554504	0.506554	0.491057	0.43273	0.0176958	0.258284	0	0.0263672	0.28253	0.00547813
chr7:100490125-100490144_ACHE_+	ACHE	0.958711	0.841366	1.03902	0.905657	0.729146	0.721216	4.14525	0.370369	0	0	0.23021	0.367035
chr7:100488815-100488834_ACHE_+	ACHE	0.54188	0.674207	0.54912	0.716339	0.773788	0.975084	0.353917	0.414228	0	0	0.0156961	0
chr14:23548125-23548144_ACIN1_-	ACIN1	1.22776	1.36513	1.3082	1.20243	1.25492	1.26357	1.42451	0.0194931	0.00679249	0	0.0261602	0.0657376
chr14:23550969-23550988_ACIN1_-	ACIN1	0.867766	0.835794	0.952886	0.972175	0.699385	0.888538	0.0752073	0.326509	0	0.0219726	2.39104	0.0219125
chr14:23559271-23559290_ACIN1_-	ACIN1	0.666929	0.523764	0.554504	0.470737	0.441456	0.542355	0.194654	0.141325	0	0	0.0261602	0.00547813
chr14:23549099-23549118_ACIN1_-	ACIN1	0.890502	0.874798	0.775229	0.578188	0.649783	0.767374	0.477788	0.477581	0	0	0	0
chr1:159176192-159176211_DARC_-	ACKR1	0.579774	0.707639	0.635257	0.639589	0.669624	0.744295	3.46396	0.628652	0.13585	0	0.0418563	0.449207
chr1:159175896-159175915_DARC_-	ACKR1	0.306939	0.300886	0.409149	0.291652	0.307531	0.300026	0	0.506821	0.0815099	1.33594	0	0
chr1:159175637-159175656_DARC_+	ACKR1	0.856398	1.06424	0.656791	1.21778	0.778748	0.911617	0.433548	0.409355	0.0203775	0	0.156961	0.295819
chr1:159175318-159175337_DARC_-	ACKR1	1.19365	1.26483	1.16284	1.28941	1.35413	1.40781	0.473364	2.4805	0	0	0.596452	0.635463
chr3:42906125-42906144_ACKR2_-	ACKR2	1.53091	1.43757	1.3728	1.36616	1.34917	1.54629	4.1541	8.6988	0.0339625	0.140625	1.11966	0.942239
chr3:42906608-42906627_ACKR2_-	ACKR2	0.583563	0.607344	0.839831	0.787973	0.610102	0.582743	0	2.10525	0	22.8296	7.0057	0.082172
chr3:42906311-42906330_ACKR2_-	ACKR2	1.26565	1.22026	1.26513	1.4378	1.37893	1.29242	0.809584	0.394735	0	0	0.23021	3.39644
chr3:42906923-42906942_ACKR2_-	ACKR2	0.682087	0.774502	0.576038	0.43492	0.520819	0.559664	0.0796313	0.0633526	0	0	0	0.0273907
chr2:237489122-237489141_ACKR3_+	ACKR3	1.32628	1.30384	1.44279	1.28429	1.11108	1.21164	1.72534	1.48148	0.00679249	0	0.988855	0.246516
chr2:237489381-237489400_ACKR3_-	ACKR3	0.564616	0.546052	0.694476	0.542371	0.704345	0.513506	0.473364	0.380115	0	0	0.816198	0.142431
chr2:237489423-237489442_ACKR3_+	ACKR3	1.24291	1.1924	1.22206	1.24336	1.14084	1.05009	0.464516	1.56919	0	0.074707	0.408099	0
chr2:237489878-237489897_ACKR3_-	ACKR3	0.814715	0.858082	0.947502	1.13079	1.10116	0.969315	2.06156	0.277777	0	0	0.0627844	0
chr3:132319808-132319827_ACKR4_-	ACKR4	1.32628	1.31498	1.62583	1.51966	1.47317	1.4482	1.52627	0.716371	0.16302	0	0.104641	0.416338
chr3:132319373-132319392_ACKR4_-	ACKR4	0.96629	1.01967	0.855982	1.18196	0.868031	1.00393	0.261014	0.414228	0	0	2.43813	0.0547813
chr3:132320035-132320054_ACKR4_-	ACKR4	1.0345	1.06982	1.48586	1.29453	1.2202	1.39627	3.24276	0.769977	0	1.9248	0	1.2764
chr3:132319423-132319442_ACKR4_-	ACKR4	0.443356	0.551624	0.500669	0.511671	0.456336	0.380802	0.221198	0.950289	0	0	0	0
chr17:40068758-40068777_ACLY_-	ACLY	0.735138	0.785646	0.888283	0.987525	0.783708	0.709677	0.19023	0.204678	0.0203775	0	0	0
chr17:40070030-40070049_ACLY_-	ACLY	0.636614	0.841366	0.721394	0.634472	0.689465	0.732756	0.0575115	0.175438	0.013585	0	0.00523204	0
chr17:40065225-40065244_ACLY_+	ACLY	0.66314	0.908229	0.511436	0.680522	0.679544	0.628901	0.128295	0.126705	0	0	0.0889446	0
chr17:40065812-40065831_ACLY_-	ACLY	0.60251	0.440185	0.44145	0.588421	0.580341	0.455809	0.0265438	0.0828457	0	0	0	0
chr2:135602826-135602845_ACMSD_+	ACMSD	0.886713	0.986237	1.00672	0.880074	1.00692	1.03278	0.606082	1.02826	2.02416	0.131836	0.502276	0.383469
chr2:135616851-135616870_ACMSD_+	ACMSD	1.04966	0.874798	0.818297	0.977291	0.992035	0.876999	1.4953	3.72318	0	0	0.774342	0
chr2:135621114-135621133_ACMSD_+	ACMSD	0.42062	0.462473	0.4576	0.480971	0.436496	0.536585	0.283133	1.12085	0	0	0.33485	1.63248
chr2:135619558-135619577_ACMSD_-	ACMSD	0.598721	0.76893	0.500669	0.532138	0.704345	0.778914	0	0.0584793	0	0	0	0
chr9:32419137-32419156_ACO1_-	ACO1	1.97047	2.22878	2.16418	2.08762	1.98407	2.20404	0.632626	4.51265	1.16152	0.0395508	5.65583	0.460163
chr9:32424604-32424623_ACO1_-	ACO1	0.863977	0.791218	0.667558	0.675405	0.644823	0.784683	0.477788	0.263157	0	1.38867	0.580756	0.104084
chr9:32408523-32408542_ACO1_-	ACO1	1.01176	0.780074	0.839831	0.946591	0.957314	0.882769	0.548571	1.423	0	0	0.371475	1.50101
chr9:32418410-32418429_ACO1_+	ACO1	0.871555	0.835794	0.802147	0.80844	0.768827	0.594282	0.181382	0.336256	0	0	0.251138	1.36953
chr22:41895785-41895804_ACO2_-	ACO2	0.60251	0.902657	0.678325	0.644705	0.788668	0.86546	1.61032	0.423975	0.16302	0	0.444723	0.0219125
chr22:41903869-41903888_ACO2_+	ACO2	1.12544	1.21469	1.06594	1.15126	1.1954	1.27511	0.858248	0.0389862	0	3.54639	0	0
chr22:41911870-41911889_ACO2_+	ACO2	0.557038	0.356605	0.44145	0.363286	0.456336	0.455809	0.0707833	0.00487327	0	0	0	0.0493032
chr22:41911407-41911426_ACO2_-	ACO2	0.30315	0.300886	0.290711	0.378636	0.357133	0.334644	0.0221198	0.00487327	0	0	0	0.0986064
chr13:77526748-77526767_IRG1_-	ACOD1	1.14439	1.06982	1.60968	1.22289	1.05652	1.11933	1.45106	3.52825	6.35777	0.298828	9.46999	0.0219125
chr13:77529615-77529634_IRG1_+	ACOD1	1.47785	1.45428	1.07132	1.23313	1.52773	1.24049	0.561843	1.16471	0.726797	0.716308	0.172657	3.82921
chr13:77526656-77526675_IRG1_-	ACOD1	0.716191	0.635203	0.737544	0.772623	0.620022	0.796223	2.17659	0.204678	0	0	3.83508	0.0109563
chr13:77531797-77531816_IRG1_-	ACOD1	1.38691	1.42642	1.29205	1.38663	1.27973	1.26357	1.05733	0.258284	0	0.641601	0.177889	0.0438251
chr1:55050391-55050410_ACOT11_+	ACOT11	1.0686	1.02524	1.04441	0.76239	0.957314	0.825071	0.106175	0.233917	2.69662	0.250488	0	2.12551
chr1:55058228-55058247_ACOT11_+	ACOT11	1.09134	0.991809	1.10362	0.941474	1.06644	0.680828	0.548571	7.80699	0.0543399	0	0.559828	0.0766938
chr1:55051507-55051526_ACOT11_-	ACOT11	1.93258	1.72174	1.57738	1.6834	1.96919	1.72515	1.38028	0.428848	0.013585	0	0.0209281	0.662854
chr1:55059678-55059697_ACOT11_-	ACOT11	0.0606299	0.0947233	0.0538353	0.107451	0.128965	0.0807762	0.154839	0	0	0	0	0
chr5:80641798-80641817_ACOT12_+	ACOT12	1.03071	1.00295	0.812914	1.08474	1.0466	1.09625	0.429124	0.448341	4.12984	0.0834961	27.5938	1.09015
chr5:80681590-80681609_ACOT12_+	ACOT12	1.61427	1.43757	1.56661	1.61688	1.45829	1.27511	0.300829	0.423975	0.29887	0	0.120337	0.942239
chr5:80689895-80689914_ACOT12_+	ACOT12	0.947343	1.16454	1.31358	1.15638	1.35413	1.25203	1.17677	1.18421	0	0	1.89923	0.712157
chr5:80643711-80643730_ACOT12_-	ACOT12	0	0	0	0	0	0	0	0	0	0	0	0
chr6:24667521-24667540_ACOT13_+	ACOT13	0.84503	0.897085	0.947502	0.874957	0.957314	1.00393	0.721105	0.190058	24.9556	5.52392	0.272066	0
chr6:24701775-24701794_ACOT13_+	ACOT13	0.871555	1.07539	1.02826	1.06939	1.0466	1.19433	0.522027	2.2612	1.39246	0	0.245906	0.646419
chr6:24698180-24698199_ACOT13_+	ACOT13	1.36417	1.03638	0.893667	0.890307	1.121	0.900078	0.199078	0.414228	0	0.0175781	2.44859	0.0438251
chr6:24698177-24698196_ACOT13_+	ACOT13	0.791979	0.507048	0.855982	0.85449	0.872991	0.657749	1.76074	0.307016	0	0	0.0627844	0
chr14:74035974-74035993_ACOT2_-	ACOT2	1.15197	0.969521	1.17361	1.13591	0.863071	0.84815	1.53069	0.511694	0.808307	0.685547	0.763877	0.766938
chr14:74036030-74036049_ACOT2_+	ACOT2	1.45891	1.65487	1.35665	1.69875	1.6815	1.60975	0.415852	0.750484	0.387172	0.0571289	2.85146	0.241038
chr14:74036060-74036079_ACOT2_+	ACOT2	1.62185	1.46543	1.33512	1.35081	1.71126	1.53475	0.920183	2.10525	0.00679249	1.99512	1.04641	0.32321
chr14:74036028-74036047_ACOT2_-	ACOT2	0.431988	0.362177	0.339163	0.537254	0.362093	0.375032	0.0486635	0.29727	0	0	0	0.0164344
chr14:74060403-74060422_ACOT4_+	ACOT4	1.7128	1.42085	1.31358	1.60665	1.77574	1.41358	0.504331	0.584793	0.0950949	0	0	0.136953
chr14:74060542-74060561_ACOT4_+	ACOT4	0.977658	1.0531	1.09286	1.00287	1.13092	1.09625	0.0619354	0.716371	0.0679249	0	0.0732485	0.356079
chr14:74059005-74059024_ACOT4_-	ACOT4	0.837451	0.841366	1.04441	0.798206	0.942434	1.04432	0.513179	0.321636	0	2.10498	0.183121	0.0164344
chr14:74062107-74062126_ACOT4_+	ACOT4	1.58017	1.71616	1.36742	1.36616	1.34917	1.70784	2.34912	1.86646	0	6.84668	0.0889446	0.99702
chr14:74086435-74086454_ACOT6_+	ACOT6	0.185679	0.356605	0.296094	0.250719	0.367053	0.265408	0.00884792	1.1306	0	0	0.162193	0
chr14:74086441-74086460_ACOT6_+	ACOT6	0.48504	0.612916	0.759078	0.511671	0.451376	0.525045	0.141567	3.55262	0	0	0.104641	0.865545
chr14:74086029-74086048_ACOT6_-	ACOT6	1.10271	0.980665	1.03364	1.05404	0.937473	1.24626	0.818432	1.32066	0	0	0.0627844	0
chr14:74086382-74086401_ACOT6_-	ACOT6	1.39449	1.31498	1.60429	1.66293	1.39877	1.66745	1.82267	0.555553	0	0	0.0156961	0.109563
chr1:6393597-6393616_ACOT7_-	ACOT7	1.33765	1.58244	1.35127	1.38663	1.40869	1.2578	0.747649	1.12085	8.27326	0.0703125	0.23021	0.482076
chr1:6399611-6399630_ACOT7_+	ACOT7	0.951132	0.791218	0.753695	0.787973	0.778748	0.957775	0.0619354	0.774851	0.0747174	0	2.73636	0.0328688
chr1:6445560-6445579_ACOT7_+	ACOT7	1.06481	1.40971	1.25975	1.18196	1.40373	1.10779	1.0529	0.0633526	0	0.0395508	0.0209281	0
chr1:6409882-6409901_ACOT7_-	ACOT7	0.431988	0.406753	0.629874	0.573071	0.530739	0.398111	0.123871	0.0438595	0	0	0	0.0712157
chr20:44485867-44485886_ACOT8_+	ACOT8	1.00039	1.17011	0.925968	1.17684	1.21524	1.05586	1.91557	2.13937	0.02717	0.00439453	0.559828	0.290341
chr20:44472331-44472350_ACOT8_-	ACOT8	0.48504	0.752215	0.893667	0.700989	0.684504	0.663519	0.389308	0.438595	0	4.58789	0.439491	0.0766938
chr20:44477285-44477304_ACOT8_-	ACOT8	0.795768	0.651919	0.710627	0.83914	0.872991	0.778914	0.0973271	0.477581	0	0	0.261602	1.1778
chr20:44472914-44472933_ACOT8_-	ACOT8	0.826083	0.869226	0.872133	0.915891	0.942434	0.911617	0.0796313	0.458088	0	0	0.0209281	0
chrX:23761256-23761275_ACOT9_-	ACOT9	0.644193	0.585056	0.759078	0.644705	0.605142	0.611591	2.57474	0.248537	0.013585	0	0.266834	0.180778
chrX:23754103-23754122_ACOT9_+	ACOT9	2.20162	2.37923	2.05651	2.32299	2.58921	1.85785	2.21198	2.62182	0	9.77783	0.654005	2.41586
chrX:23751291-23751310_ACOT9_-	ACOT9	0.939764	0.885942	1.04441	1.22289	0.987075	0.980854	3.18967	1.95418	0	0	0.0680165	2.89793
chrX:23748969-23748988_ACOT9_+	ACOT9	0.863977	0.991809	0.861365	1.15126	0.967234	0.871229	0.707833	3.14326	0	6.57861	0.0104641	0.0766938
chr17:73974691-73974710_ACOX1_+	ACOX1	1.28081	1.24812	1.22206	1.51966	1.44837	1.36166	0.814008	0.570173	0.536607	0.834961	0.193585	2.21317
chr17:73951981-73952000_ACOX1_-	ACOX1	1.28081	1.15897	1.06056	1.28429	1.21028	1.26357	1.14581	2.18323	0.013585	0	0.0889446	0.109563
chr17:73953544-73953563_ACOX1_+	ACOX1	1.22776	1.19797	1.23821	1.27918	1.26981	1.24626	0.362765	1.5497	0	0	0.204049	0.0547813
chr17:73956327-73956346_ACOX1_+	ACOX1	0.500197	0.401181	0.430683	0.46562	0.372013	0.525045	0	0.886936	0	0	0.141265	0
chr3:58520737-58520756_ACOX2_-	ACOX2	0.773032	0.85251	0.694476	0.752156	0.922593	0.871229	0.0132719	0.501947	0.129057	0.153809	0.941767	0
chr3:58520164-58520183_ACOX2_-	ACOX2	0.814715	1.08653	1.11439	1.00287	1.18052	1.19433	1.74746	2.73878	0.00679249	0	0.784806	0.892935
chr3:58519212-58519231_ACOX2_+	ACOX2	0.829872	0.741071	1.11978	0.885191	0.937473	0.894308	0.0486635	0.25341	0	0	0.455187	0.290341
chr3:58517496-58517515_ACOX2_+	ACOX2	0.731349	0.685351	0.651408	0.798206	0.659703	0.594282	0	1.01851	0	0	0	0
chr4:8416074-8416093_ACOX3_-	ACOX3	0.66314	0.718783	0.646024	0.731689	0.823389	0.594282	2.90654	0.0292396	5.10116	0.0483398	0.0209281	0.00547813
chr4:8412004-8412023_ACOX3_-	ACOX3	0.742717	0.908229	0.915201	0.813557	0.768827	0.842381	0.252166	1.00877	0.46189	0	0.0366243	0.745026
chr4:8417640-8417659_ACOX3_+	ACOX3	0.754085	0.88037	0.925968	0.782856	0.813469	0.813532	0.783041	0.526314	0.13585	0	1.62716	1.33666
chr4:8418236-8418255_ACOX3_-	ACOX3	1.52333	1.91118	1.84117	2.15925	1.96423	2.09441	3.46396	0.52144	0	0	0.926071	1.91735
chr2:111551670-111551689_ACOXL_+	ACOXL	0.54188	0.780074	0.581422	0.537254	0.610102	0.496197	1.38028	0.204678	1.07321	0.0131836	0	0.284863
chr2:111542347-111542366_ACOXL_+	ACOXL	0.598721	0.612916	0.705243	0.644705	0.689465	0.594282	0.0398156	0.190058	0.013585	0.0483398	0.198817	0.120519
chr2:111525984-111526003_ACOXL_+	ACOXL	2.07658	1.81646	1.77118	1.87783	1.93447	1.89247	9.36994	2.91909	0	19.1382	3.0869	0.32321
chr2:111556598-111556617_ACOXL_-	ACOXL	0.632825	0.718783	0.936735	0.660055	0.704345	0.790453	0.990967	1.34502	0	0	0.0104641	0.432772
chr2:272248-272267_ACP1_-	ACP1	1.58396	1.42642	1.52892	1.60665	1.56742	1.59822	3.57456	4.30798	0.523022	1.66113	0.33485	3.22662
chr2:277274-277293_ACP1_+	ACP1	1.62564	1.43757	1.3728	1.48385	1.13092	1.45974	1.34488	0.248537	0	98.622	2.40151	3.51148
chr2:277284-277303_ACP1_+	ACP1	1.6749	1.35399	1.7335	1.77038	1.61702	1.26934	1.53954	2.03703	0	0	2.12421	1.48457
chr2:272210-272229_ACP1_+	ACP1	1.00797	0.846938	0.893667	1.04381	0.868031	0.790453	0.0663594	0.462961	0	1.53809	0.784806	0.0164344
chr11:47269642-47269661_ACP2_-	ACP2	0.822294	0.902657	1.00134	0.859607	0.798588	0.801993	0.314101	1.08187	0.543399	0	0.455187	0.268428
chr11:47269222-47269241_ACP2_+	ACP2	0.500197	0.51262	0.430683	0.470737	0.426575	0.392342	0.460092	0.0779724	0.346417	0	0.167425	0.0986064
chr11:47267108-47267127_ACP2_-	ACP2	1.25428	1.30384	1.47509	1.40709	1.44837	1.4482	0.291981	1.49122	0	0	0.554596	0.082172
chr11:47267290-47267309_ACP2_+	ACP2	0.84503	0.841366	0.721394	0.844257	0.758907	0.882769	1.69438	2.29531	0	0	0.0209281	0
chr3:132071591-132071610_ACPP_+	ACP3	0.9625	1.29269	1.09824	1.20243	1.18548	0.882769	1.45548	1.41812	1.38567	0.0351562	0.266834	2.55829
chr3:132063882-132063901_ACPP_+	ACP3	0.66314	0.646347	0.850598	0.731689	0.868031	0.663519	1.92	0	0.0611324	0	0	0.136953
chr3:132051159-132051178_ACPP_-	ACP3	1.00797	0.975093	0.942118	0.997758	0.952354	0.721216	0	0.0633526	0	0	5.92267	0.520422
chr3:132036328-132036347_ACPP_+	ACP3	0.613878	0.685351	0.554504	0.527021	0.525779	0.553894	1.82709	1.31091	0	1.2832	0.287762	2.56377
chr19:51294108-51294127_ACPT_-	ACP4	2.07279	1.66044	1.98114	1.74991	1.50293	1.9444	2.17216	0.560427	0.482267	0.171387	1.18244	0.213647
chr19:51295046-51295065_ACPT_-	ACP4	1.48922	1.59358	1.4697	1.46338	1.71622	1.43089	0.376036	1.37426	0.142642	0	0.0627844	0.0328688
chr19:51293906-51293925_ACPT_+	ACP4	0.712402	0.902657	0.958269	0.695872	0.818429	1.07317	0.818432	1.78849	0	0	0	0.246516
chr19:51293701-51293720_ACPT_-	ACP4	0	0.00557196	0	0	0.00496018	0	0	0	0	0	0	0
chr19:11685855-11685874_ACP5_+	ACP5	1.91363	1.71059	1.80348	1.70386	1.76086	1.77131	0.460092	1.50097	2.96153	2.62353	1.4702	0.136953
chr19:11687213-11687232_ACP5_-	ACP5	1.15576	0.969521	1.03364	0.992641	1.15572	1.0674	2.60129	1.54483	0	0.536133	1.79982	3.61009
chr19:11687533-11687552_ACP5_-	ACP5	0.564616	0.5962	0.543737	0.562838	0.57538	0.611591	0.0796313	0.750484	0	0.0571289	0.669701	0.0383469
chr19:11687931-11687950_ACP5_+	ACP5	1.23912	1.40413	1.33512	1.33034	1.33925	1.30973	0.163686	1.10136	0	0	0.204049	0.268428
chr1:147124289-147124308_ACP6_-	ACP6	0.875345	0.835794	0.662175	0.859607	0.85315	0.686598	2.9729	4.91226	0.869439	0	1.97248	2.91437
chr1:147131817-147131836_ACP6_-	ACP6	1.82269	1.58801	1.52354	1.4992	1.81542	1.59822	0.951151	3.92786	0	0	1.7632	0.432772
chr1:147131518-147131537_ACP6_-	ACP6	0.731349	0.690923	0.764462	0.614005	0.863071	0.628901	0.915759	4.39569	0	0	0.277298	0
chr1:147142096-147142115_ACP6_+	ACP6	0.788189	0.685351	0.769845	0.874957	0.798588	0.761604	0.530875	1.92007	0	0	0	1.77491
chr19:39589240-39589259_PAPL_-	ACP7	0.655561	0.607344	0.53297	0.532138	0.55058	0.536585	0.0176958	0.155945	13.3472	0.153809	0.0104641	0
chr19:39576004-39576023_PAPL_-	ACP7	1.38691	1.42085	1.64198	1.29964	1.39381	1.28088	3.32239	2.09551	8.94571	14.8535	1.79982	0.0383469
chr19:39590919-39590938_PAPL_+	ACP7	1.48164	1.79974	2.02959	1.58618	1.62694	1.829	3.40202	0.375242	0.441512	1.03271	1.65332	0.219125
chr19:39589634-39589653_PAPL_-	ACP7	0.431988	0.401181	0.484518	0.35817	0.406734	0.42696	6.41032	0.921049	0	0	0	0
chr22:51177733-51177752_ACR_-	ACR	2.28878	2.03377	2.13726	1.86248	2.04359	2.1925	1.93327	0.711498	3.48455	0.00878906	0.79527	4.5085
chr22:51178291-51178310_ACR_-	ACR	1.0345	1.13111	0.925968	1.13079	0.887872	1.05009	0.411428	1.39863	0	0.0219726	14.1213	0.125997
chr22:51183135-51183154_ACR_+	ACR	0.7844	0.707639	0.8829	0.79309	0.85315	0.830841	0.0132719	0.0146198	0	0	0.188353	0
chr22:51182543-51182562_ACR_+	ACR	1.30354	1.39299	1.14669	1.24848	1.13588	1.30973	0.393732	0.409355	0	0.307617	0.0209281	0.169822
chr12:6755957-6755976_ACRBP_+	ACRBP	1.31112	1.35956	1.32435	1.08474	1.25988	1.29819	0.0221198	0.419102	0.156227	0	2.55323	0.482076
chr12:6754374-6754393_ACRBP_+	ACRBP	0.935975	0.713211	1.0121	1.04893	0.957314	0.980854	2.13235	4.83429	0	0	0.476115	0
chr12:6756516-6756535_ACRBP_-	ACRBP	0.54567	0.5962	0.694476	0.629355	0.758907	0.588512	2.6411	0.886936	0	0	0.245906	0.0931282
chr12:6755651-6755670_ACRBP_-	ACRBP	1.43238	1.549	1.21668	1.26894	1.77078	1.54052	0.632626	0.735865	0	0	0.00523204	0.788851
chr11:125550626-125550645_ACRV1_-	ACRV1	1.36038	1.84989	1.58814	1.6834	1.84519	1.69053	0.362765	0.151072	2.32303	1.3667	0.28253	3.33618
chr11:125542546-125542565_ACRV1_-	ACRV1	1.33007	1.18683	1.2759	1.26383	1.28965	1.07317	2.1058	0.180311	0.0475475	0	0.204049	0.0109563
chr11:125550607-125550626_ACRV1_+	ACRV1	0.981447	0.936089	0.872133	0.880074	0.768827	1.00393	3.22064	4.3762	0.040755	0.0263672	5.6349	3.6813
chr11:125547931-125547950_ACRV1_-	ACRV1	1.11408	1.04196	1.15208	1.25359	1.15572	1.21164	0.504331	2.16373	0	0.347168	0.87375	1.0518
chr15:78486850-78486869_ACSBG1_-	ACSBG1	0.939764	0.780074	1.13593	0.700989	0.793628	0.980854	2.13677	3.04092	0.366795	0.00878906	0.0261602	0.84911
chr15:78474939-78474958_ACSBG1_-	ACSBG1	0.500197	0.601772	0.586805	0.583305	0.699385	0.732756	0.132719	0.0146198	0.02717	0	0.0627844	0.317732
chr15:78486294-78486313_ACSBG1_+	ACSBG1	1.34144	1.39299	1.2113	1.28429	1.27477	1.28665	2.50396	1.87621	0	0.312012	0.758645	0.0273907
chr15:78500357-78500376_ACSBG1_-	ACSBG1	1.36417	1.29269	1.29205	1.17173	1.30453	1.30396	7.94543	1.28654	0	0	0.00523204	0.0657376
chr19:6165981-6166000_ACSBG2_+	ACSBG2	0.909449	1.0141	1.15746	1.25359	1.06148	1.04432	2.80479	0.107212	0.570569	1.27881	0.549364	1.25449
chr19:6147598-6147617_ACSBG2_-	ACSBG2	0.799557	0.819078	0.759078	0.85449	0.624982	0.680828	0.597234	0.492201	0.509437	0	0	1.33119
chr19:6182824-6182843_ACSBG2_+	ACSBG2	1.28081	1.39299	1.18438	1.49408	1.39381	1.14818	2.90654	0.0828457	0	0	1.601	11.5041
chr19:6177278-6177297_ACSBG2_+	ACSBG2	0.269045	0.317602	0.25841	0.271186	0.243049	0.334644	0.115023	0.0633526	0	0	0.544132	0
chr17:48503726-48503745_ACSF2_-	ACSF2	0.90187	0.819078	0.667558	0.813557	0.753947	1.01547	0.362765	0.25341	0.156227	0.250488	0.0261602	0.246516
chr17:48539790-48539809_ACSF2_+	ACSF2	0.894292	0.958377	0.925968	1.21778	1.29461	1.16549	0.137143	0.0974655	0	0	0.340082	0.224603
chr17:48538139-48538158_ACSF2_+	ACSF2	0.735138	0.791218	0.721394	0.803323	0.763867	0.582743	3.20295	0.570173	0	0	0.172657	7.49956
chr17:48538709-48538728_ACSF2_-	ACSF2	0.572195	0.819078	1.13593	0.961941	1.0466	0.836611	0.283133	0.808964	0	0	0.0994087	1.16136
chr16:89178513-89178532_ACSF3_+	ACSF3	0.503986	0.473617	0.527586	0.521904	0.590261	0.588512	0.951151	0.828457	0.387172	0.500976	0.0156961	1.38597
chr16:89169089-89169108_ACSF3_-	ACSF3	1.04587	1.38742	1.24898	1.35593	1.33925	1.3155	0.362765	1.53995	0	0.0351562	11.5209	0.0986064
chr16:89167223-89167242_ACSF3_-	ACSF3	1.00039	0.986237	0.909817	0.818673	0.937473	1.15972	0.221198	0.477581	0	0	2.12421	0.0602594
chr16:89211748-89211767_ACSF3_+	ACSF3	0.636614	0.752215	0.581422	0.583305	0.674584	0.830841	0	0.155945	0	0	0	0.0547813
chr4:185705116-185705135_ACSL1_+	ACSL1	0.989026	0.724355	0.753695	0.670289	0.922593	0.657749	0.278709	0.560427	0.740382	2.84766	0	0.164344
chr4:185697643-185697662_ACSL1_-	ACSL1	0.84503	1.03081	0.812914	0.685639	0.897792	0.744295	0.265438	1.15009	0.611324	0.0307617	0.240674	0.241038
chr4:185701507-185701526_ACSL1_+	ACSL1	1.31112	1.10325	1.42664	1.30988	1.23508	1.26934	0.623778	0.84795	0.101887	0.114258	1.96725	0.0657376
chr4:185709790-185709809_ACSL1_-	ACSL1	0.757874	0.813506	1.08209	0.77774	0.798588	0.923157	1.37585	0.609159	0	3.08496	2.35965	1.94474
chr2:223791748-223791767_ACSL3_+	ACSL3	0.973869	1.1534	0.8829	1.17173	1.00196	1.02124	1.11926	0.657892	0.0203775	0.219726	0.0680165	0.0273907
chr2:223783861-223783880_ACSL3_-	ACSL3	0.625246	0.746643	0.942118	0.685639	0.932513	0.755835	0.172534	0.813837	0	0	3.81416	0.471119
chr2:223787424-223787443_ACSL3_+	ACSL3	1.43238	1.10882	1.25436	1.36104	1.1706	1.25203	0.818432	0.838203	0	0.0966796	0	0.0164344
chr2:223786057-223786076_ACSL3_+	ACSL3	0.250099	0.28417	0.263793	0.271186	0.233128	0.259638	0.499907	0.0682258	0	0	0	0
chrX:108906460-108906479_ACSL4_-	ACSL4	0.66314	0.991809	1.14669	0.885191	1.16564	1.02701	1.97751	0.618906	0.230945	0.18457	0.130801	0.0164344
chrX:108924286-108924305_ACSL4_-	ACSL4	1.26565	1.13111	1.35127	1.25359	1.27973	1.24049	1.41124	1.12085	0.115472	0	29.0797	0.295819
chrX:108921614-108921633_ACSL4_+	ACSL4	0.989026	1.32613	1.29743	1.14103	0.962274	1.18856	0.252166	0.165691	0.013585	0	0.00523204	1.20519
chrX:108911470-108911489_ACSL4_-	ACSL4	0.647983	0.807934	0.79138	0.654939	0.684504	0.801993	0.663594	0.384989	0	0	0.0889446	0
chr10:114170363-114170382_ACSL5_+	ACSL5	1.63701	1.8276	1.4374	1.67316	1.47813	1.43666	0.269861	1.12085	1.73888	0.00439453	0.00523204	0.0657376
chr10:114164486-114164505_ACSL5_-	ACSL5	1.36038	1.25926	1.61506	1.20243	1.15572	1.55206	1.14581	0.31189	0	2.29834	0.659237	12.5668
chr10:114158655-114158674_ACSL5_+	ACSL5	1.27323	1.24255	1.09824	0.992641	0.962274	1.13664	0.110599	0.107212	0	0	0.261602	1.24901
chr10:114169374-114169393_ACSL5_-	ACSL5	0.716191	0.702067	0.694476	0.82379	0.788668	0.807762	0.376036	0.107212	0	0.0351562	0.109873	0.00547813
chr5:131325083-131325102_ACSL6_+	ACSL6	1.07618	1.04196	1.24898	1.12568	1.31941	1.26357	0.0398156	0.107212	0.916987	0	1.24522	4.75502
chr5:131326563-131326582_ACSL6_-	ACSL6	0.958711	0.997381	1.24898	1.03869	1.00692	1.11933	0.154839	0.560427	0.29887	0	4.87103	0.0438251
chr5:131329811-131329830_ACSL6_+	ACSL6	1.1406	1.10882	0.936735	1.18708	1.12596	1.1251	1.2741	0.350876	0.292077	2.39062	0.125569	2.5802
chr5:131325811-131325830_ACSL6_-	ACSL6	1.41723	1.1924	1.29205	1.29964	1.52277	1.47128	0.252166	3.58673	0	0	0.654005	0.575204
chr16:20693711-20693730_ACSM1_-	ACSM1	0.90187	0.858082	0.769845	0.900541	0.987075	0.64044	0.216774	1.19395	0	0.0307617	0	0
chr16:20702372-20702391_ACSM1_-	ACSM1	0.719981	0.685351	0.683709	0.634472	0.515858	0.721216	0.296405	0.185184	0	0.0615234	0	1.60509
chr16:20682866-20682885_ACSM1_+	ACSM1	0.443356	0.351033	0.484518	0.337703	0.466257	0.461578	0.106175	0.28265	0	0	0	0
chr16:20696611-20696630_ACSM1_+	ACSM1	0.223573	0.395609	0.242259	0.173968	0.28769	0.328875	0	0	0	0	0	0.684766
chr16:20486990-20487009_ACSM2A_+	ACSM2A	0.958711	1.08096	1.10362	0.972175	1.06644	1.02124	1.73862	1.55945	1.0868	0.0351562	0.0104641	0.00547813
chr16:20497990-20498009_ACSM2A_-	ACSM2A	1.19744	1.20912	1.07671	1.15638	1.10612	1.1251	3.24276	0.433721	0	0	5.71862	1.2764
chr16:20559475-20559494_ACSM2B_-	ACSM2B	1.03071	1.00295	1.29743	1.25871	1.11108	1.1251	2.95963	0.25341	3.68153	0.0878906	0.0470883	3.86756
chr16:20548571-20548590_ACSM2B_+	ACSM2B	1.01555	0.986237	1.22206	1.16661	0.942434	1.10779	0.21235	0.882063	0.264907	2.27637	0.0156961	3.04584
chr16:20559472-20559491_ACSM2B_-	ACSM2B	1.94395	2.0672	2.13188	2.07227	2.25688	1.97902	4.41953	1.9152	0.237737	0.0131836	2.65264	0.695723
chr16:20559470-20559489_ACSM2B_-	ACSM2B	0.837451	0.869226	0.705243	0.951708	0.674584	0.84815	1.45991	0.326509	0.0815099	0	0.0418563	0.125997
chr16:20792326-20792345_ACSM3_+	ACSM3	0.54188	0.635203	0.651408	0.675405	0.639863	0.576973	0.0530875	2.12962	0	0	1.93585	0.082172
chr16:20788854-20788873_ACSM3_+	ACSM3	1.00797	1.02524	1.02287	1.13591	0.942434	0.917387	0.982119	0.277777	0	0.342773	0.224978	0.558769
chr16:20781493-20781512_ACSM3_+	ACSM3	1.38691	1.35399	1.48586	1.36616	1.41365	1.30973	0.632626	0.794344	0	1.18652	0.146497	0.810763
chr16:20787278-20787297_ACSM3_+	ACSM3	1.2126	1.08653	0.99057	0.82379	1.12596	0.998163	0.145991	0.872316	0	0.0966796	0.0523204	5.87256
chr12:7469850-7469869_ACSM4_-	ACSM4	1.30354	1.01967	1.19514	1.02334	1.21028	1.11933	2.37567	0.209551	3.17209	8.52539	0.0575524	0
chr12:7459139-7459158_ACSM4_+	ACSM4	1.19744	0.986237	1.11439	1.42244	1.07636	1.01547	0.238894	6.23292	0.13585	0.127441	0.559828	1.07371
chr12:7463255-7463274_ACSM4_-	ACSM4	0.54567	0.445757	0.597572	0.542371	0.605142	0.542355	0.181382	0.331383	0	0	1.27139	2.1036
chr12:7456990-7457009_ACSM4_-	ACSM4	0.655561	0.54048	0.554504	0.670289	0.590261	0.617361	0.0486635	1.20857	0	0	0	0.164344
chr16:20430619-20430638_ACSM5_-	ACSM5	0.693455	0.624059	0.855982	0.721456	0.704345	0.784683	2.45087	0.409355	0.855854	0.114258	1.52775	0.0328688
chr16:20422816-20422835_ACSM5_-	ACSM5	0.697244	0.785646	0.796763	0.803323	0.892832	0.732756	1.15465	0.589666	0.013585	0	0	0.619029
chr16:20432666-20432685_ACSM5_-	ACSM5	0.894292	0.924945	0.812914	0.675405	0.803549	0.738525	0.176958	0.0828457	0	0	1.42835	0.0328688
chr16:20429477-20429496_ACSM5_+	ACSM5	1.12923	1.18683	1.6689	1.07451	1.23508	1.24626	0.451244	0.121832	0	29.3335	0.120337	0.93676
chr10:96979708-96979727_C10orf129_-	ACSM6	0.9625	1.03081	0.920584	1.20754	0.917633	0.934696	1.34931	0.321636	2.15322	0.37793	0.0837126	0.0164344
chr10:96954265-96954284_C10orf129_-	ACSM6	0.413042	0.378893	0.425299	0.409337	0.28769	0.403881	1.6988	0.258284	0.0339625	0.00878906	0.0418563	0.509466
chr10:96971707-96971726_C10orf129_-	ACSM6	0.621457	0.668635	0.656791	0.782856	0.595221	0.628901	1.40239	0.194931	0	8.22216	0.235442	0
chr10:96961770-96961789_C10orf129_-	ACSM6	0.689666	0.763358	0.613723	0.675405	0.714265	0.680828	0.0663594	0.194931	0	0	0	0.865545
chr20:25028765-25028784_ACSS1_+	ACSS1	0.666929	0.479189	0.592189	0.475854	0.610102	0.64621	2.90212	0.0925922	0.0543399	0.285644	0	0.301297
chr20:25004159-25004178_ACSS1_+	ACSS1	1.65217	1.72174	1.74427	2.0825	1.63686	1.92132	1.97309	0.730991	0	0	14.6183	0.339644
chr20:25011535-25011554_ACSS1_-	ACSS1	0.935975	1.11996	1.19514	0.956824	1.0218	1.3732	0.16811	1.43274	0	0.452637	0.627844	0.520422
chr20:25038596-25038615_ACSS1_+	ACSS1	1.25049	1.15897	1.18438	1.31499	1.20036	1.10202	0.517603	3.47465	0	0	0.156961	0.684766
chr20:33500882-33500901_ACSS2_+	ACSS2	1.0686	1.04196	1.3082	0.941474	1.09124	1.07894	0.278709	0.682258	0.00679249	0	0	0
chr20:33464529-33464548_ACSS2_+	ACSS2	0.712402	0.791218	0.705243	0.680522	0.56546	0.750065	0.247742	0.141325	0	0	1.894	60.0896
chr20:33470658-33470677_ACSS2_-	ACSS2	1.02692	0.919373	0.979803	1.02334	1.06644	1.0674	2.62783	0.930796	0	0	0.209281	2.19125
chr20:33501259-33501278_ACSS2_-	ACSS2	0.435778	0.434613	0.473751	0.475854	0.347212	0.571203	0.322949	2.10038	0	0.312012	0	0.158866
chr12:81471923-81471942_ACSS3_+	ACSS3	0.90187	0.958377	0.985187	1.06939	1.01684	0.928927	10.445	1.18908	0.196982	0.00878906	3.48454	0.180778
chr12:81545623-81545642_ACSS3_+	ACSS3	0.981447	0.969521	0.995954	0.956824	0.992035	0.900078	0.694561	0.745611	0	0	0.0627844	0.109563
chr12:81528676-81528695_ACSS3_-	ACSS3	1.17849	1.21469	1.3082	1.49408	0.922593	1.21741	0.0619354	0.638399	0	0	0	0.969629
chr12:81532913-81532932_ACSS3_-	ACSS3	0	0	0	0	0	0.00576973	0	0	0	0	0	0
chr1:229567551-229567570_ACTA1_-	ACTA1	1.73932	1.72731	2.1588	1.74991	1.81542	1.88093	2.42433	1.80311	6.08607	0.522949	0.502276	0.136953
chr1:229567242-229567261_ACTA1_+	ACTA1	0.989026	1.02524	0.920584	1.13591	1.05652	1.03278	1.02193	0.121832	0.563777	0.0219726	0.251138	0.695723
chr1:229567858-229567877_ACTA1_-	ACTA1	0.894292	0.729927	0.909817	1.00287	0.863071	1.00393	2.33143	0.779724	0.237737	0	1.64286	0.597116
chr1:229568790-229568809_ACTA1_-	ACTA1	0.0227362	0.0612916	0.0107671	0.0665172	0.0496018	0.0519276	0.0663594	0	0	0	0	0
chr10:90697900-90697919_ACTA2_-	ACTA2	0.492618	0.579484	0.4576	0.639589	0.530739	0.490427	0.00442396	0.00974655	0	94.1045	0.612148	1.13397
chr10:90701578-90701597_ACTA2_-	ACTA2	1.34523	1.20354	1.11439	1.31499	1.23508	1.24049	0.0752073	3.47465	0	0.166992	0.162193	1.01345
chr10:90708660-90708679_ACTA2_-	ACTA2	0.951132	0.863654	0.850598	0.726573	0.823389	0.778914	0.0619354	0.0925922	0	0	0.0366243	0.241038
chr10:90699298-90699317_ACTA2_+	ACTA2	0.223573	0.211734	0.134588	0.204668	0.228168	0.265408	0	0.00974655	0	0	0	0
chr7:5567898-5567917_ACTB_+	ACTB	0.924607	0.813506	0.764462	1.10009	0.724186	0.86546	0.973271	0.672512	0	0	9.52231	1.11754
chr7:5569250-5569269_ACTB_+	ACTB	0.564616	0.445757	0.635257	0.573071	0.476177	0.525045	0.25659	0.438595	0	0	0.345314	1.58866
chr7:5569254-5569273_ACTB_-	ACTB	0.712402	0.718783	0.462984	0.619122	0.674584	0.64044	0.0796313	0.116959	0	0	0.0732485	0
chr5:56778410-56778429_ACTBL2_-	ACTBL2	1.77343	1.6493	1.71735	1.78573	1.83527	1.66168	2.52166	0.292396	1.2634	0	0	3.20471
chr5:56777612-56777631_ACTBL2_-	ACTBL2	0.867766	0.913801	0.931351	0.926124	0.734106	0.940466	0.0929031	0.672512	0.0339625	0	0.727253	0.251994
chr5:56777574-56777593_ACTBL2_-	ACTBL2	0.746506	0.690923	0.802147	0.670289	0.724186	0.761604	1.26525	0.00974655	0	0	0.209281	0.219125
chr5:56778490-56778509_ACTBL2_+	ACTBL2	0.973869	1.01967	1.16284	1.15638	1.20036	1.0097	0.274285	1.16471	0	0.364746	0.00523204	3.14993
chr15:35086982-35087001_ACTC1_-	ACTC1	1.92121	2.08948	1.59353	1.64246	1.7807	1.80016	0.283133	0.165691	0.00679249	0.426269	6.70224	0.717635
chr15:35086870-35086889_ACTC1_+	ACTC1	0.488829	0.601772	0.576038	0.363286	0.456336	0.548124	0.0884792	0.00487327	0	0	0.910375	0.0712157
chr15:35084592-35084611_ACTC1_+	ACTC1	1.31491	1.16454	1.11978	1.33034	1.27477	1.26357	0.38046	0.755358	0	0.0966796	0.5389	0.986064
chr15:35082609-35082628_ACTC1_+	ACTC1	0.496408	0.624059	0.839831	0.629355	0.798588	0.773144	0.176958	0	0	0.00878906	0	0.00547813
chr17:79479359-79479378_ACTG1_-	ACTG1	0.90187	0.629631	0.726777	0.834023	0.967234	0.888538	0.141567	0.0730991	0.0203775	0	0.109873	0.591638
chr17:79479280-79479299_ACTG1_+	ACTG1	0.678298	0.557196	0.581422	0.598655	0.758907	0.686598	0.314101	0.160818	0	0	0.167425	0.136953
chr17:79478204-79478223_ACTG1_+	ACTG1	1.3187	1.40413	1.3405	1.4685	1.28965	1.10779	0.128295	0.911302	0	0	0	0
chr17:79479279-79479298_ACTG1_+	ACTG1	0.454725	0.429041	0.495285	0.511671	0.505938	0.415421	1.00866	1.87134	0	0	0	0
chr2:74146680-74146699_ACTG2_-	ACTG2	0.992815	0.82465	0.834448	0.803323	0.962274	0.807762	1.06617	0.57992	0	0	1.72134	2.11456
chr2:74146579-74146598_ACTG2_+	ACTG2	0.90187	0.941661	0.925968	0.767506	0.872991	0.975084	2.06599	1.32553	0	0	0.408099	5.1111
chr2:74128539-74128558_ACTG2_-	ACTG2	1.22397	1.2314	1.25436	1.30476	1.43349	1.32704	0.0442396	0.170565	0	0.0922851	0.0313922	0.372513
chr2:74128537-74128556_ACTG2_-	ACTG2	0.674508	0.763358	1.0121	0.803323	0.704345	0.836611	0.00884792	0.00974655	0	0	0.0261602	0.279385
chr20:32255771-32255790_ACTL10_+	ACTL10	0.757874	0.763358	0.796763	0.747039	0.699385	0.888538	0.982119	0.326509	0.00679249	0	1.37603	0.383469
chr20:32255791-32255810_ACTL10_-	ACTL10	0.757874	0.79679	0.705243	0.767506	0.912672	0.732756	6.32626	0.964908	0	0	0.188353	0.0383469
chr20:32255978-32255997_ACTL10_-	ACTL10	0.977658	0.913801	0.748311	1.04893	0.84819	1.08471	0.87152	0.545807	0	2.50928	0	0.191735
chr20:32255784-32255803_ACTL10_+	ACTL10	0.610089	0.495904	0.409149	0.527021	0.481137	0.42119	0.486635	0.0243664	0	0	0	0.0273907
chr3:179280869-179280888_ACTL6A_+	ACTL6A	0.735138	0.651919	0.602956	0.706106	0.882911	0.657749	0	0	0	0	0.0156961	0
chr3:179294060-179294079_ACTL6A_+	ACTL6A	0.970079	0.780074	0.818297	0.936358	0.84323	0.686598	0	0	0	0	0	0
chr3:179287924-179287943_ACTL6A_+	ACTL6A	0.250099	0.183875	0.312245	0.286536	0.29265	0.253868	0.305253	0.0389862	0	0	0	0
chr3:179294606-179294625_ACTL6A_+	ACTL6A	0	0.00557196	0	0	0	0	0	0	0	0	0	0
chr7:100253970-100253989_ACTL6B_-	ACTL6B	1.1065	1.37627	1.50201	1.44291	1.27477	1.20587	0.818432	1.24756	0.0611324	3.57275	1.29231	0
chr7:100253067-100253086_ACTL6B_+	ACTL6B	2.65256	2.78598	2.45489	2.73744	2.52969	2.52714	1.80055	1.32066	0.0203775	0	0.486579	0.115041
chr7:100252650-100252669_ACTL6B_-	ACTL6B	1.2467	1.34284	1.2113	1.24336	1.0466	1.35012	2.36239	2.4074	0.00679249	2.65869	0.0104641	1.81874
chr7:100253409-100253428_ACTL6B_+	ACTL6B	0.727559	0.980665	0.866749	0.76239	0.778748	0.490427	0.0221198	0.0877189	0	0.0966796	0.690629	0.58616
chr9:111625668-111625687_ACTL7A_+	ACTL7A	0.871555	0.819078	0.683709	0.849374	0.793628	0.871229	0.137143	0.83333	0	0	5.05938	0.0328688
chr9:111625553-111625572_ACTL7A_-	ACTL7A	1.18228	1.07539	1.33512	1.30476	1.06644	0.876999	0.132719	0.131578	0	0.263672	0.852822	11.6575
chr9:111625856-111625875_ACTL7A_-	ACTL7A	0.935975	1.05867	1.03364	0.977291	0.887872	0.790453	2.18544	0.180311	0	0	0.61738	0
chr9:111625183-111625202_ACTL7A_-	ACTL7A	0.977658	0.975093	1.03364	1.03358	1.0714	1.10202	0.517603	0.0146198	0	0	0.361011	0.334166
chr9:111617056-111617075_ACTL7B_+	ACTL7B	1.38691	1.18683	1.01749	1.40198	1.20532	1.09048	0.0884792	1.23294	0.013585	0	0.115105	0.1753
chr9:111617493-111617512_ACTL7B_-	ACTL7B	1.20502	1.10882	0.877516	1.04893	1.00196	1.13087	0.16811	3.83039	0	0.166992	0.167425	0
chr9:111617895-111617914_ACTL7B_-	ACTL7B	1.1406	1.15897	1.17361	1.19731	1.29957	1.32704	1.13696	0.765104	0	0.180176	0.0837126	0.197213
chr9:111617850-111617869_ACTL7B_-	ACTL7B	0.826083	0.79679	0.866749	0.997758	0.808509	0.84815	1.0529	0.0877189	0	0	0	0.197213
chr1:18152380-18152399_ACTL8_-	ACTL8	1.29597	1.24255	1.2436	1.24336	1.31445	1.2001	0.376036	0.404482	0	0.13623	0.858054	0.109563
chr1:18149830-18149849_ACTL8_+	ACTL8	0.909449	1.01967	1.14669	0.931241	1.18548	1.07894	0.632626	1.90545	0	0	0.240674	0.388947
chr1:18152419-18152438_ACTL8_-	ACTL8	1.47785	1.55458	1.28666	1.43268	1.24004	1.48859	8.68865	1.17933	0	1.52051	0.167425	1.58866
chr1:18149746-18149765_ACTL8_-	ACTL8	0	0.0445757	0.00538353	0.0255835	0.00496018	0.0230789	0	0	0	0	0	0
chr19:8808637-8808656_ACTL9_-	ACTL9	0.780611	0.741071	0.506052	0.547488	0.704345	0.85969	0.163686	0.0243664	5.6106	0.224121	0.0680165	0.104084
chr19:8808693-8808712_ACTL9_+	ACTL9	1.54606	1.56015	1.3405	1.41221	1.47317	1.92709	0.141567	2.17835	0.0883024	0.0527344	0.727253	1.46814
chr19:8808659-8808678_ACTL9_+	ACTL9	1.07618	1.02524	0.963653	0.772623	1.0218	0.894308	0.0929031	0.706625	0	0	16.5646	1.15041
chr19:8808163-8808182_ACTL9_+	ACTL9	1.25428	1.36513	1.61506	1.40709	1.34421	1.28665	0.738801	0.214424	0	0	0	0.169822
chr19:41251069-41251088_C19orf54_+	ACTMAP	1.27323	1.40971	1.42125	1.31499	1.39381	1.06163	1.61917	0.229044	0.373587	1.57764	0.716789	0.136953
chr19:41249847-41249866_C19orf54_-	ACTMAP	2.17889	2.26222	2.43874	2.0211	2.50489	2.48098	2.2341	3.89375	0.237737	0	1.16151	2.94176
chr19:41255462-41255481_C19orf54_-	ACTMAP	0.511565	0.607344	0.462984	0.614005	0.505938	0.536585	0.411428	0.0389862	0.0339625	0	0.0470883	2.04882
chr19:41250509-41250528_C19orf54_-	ACTMAP	1.01934	0.986237	1.30282	1.06939	1.1706	1.05586	0.145991	0.886936	0.00679249	0	0.905142	0.125997
chr14:69378885-69378904_ACTN1_+	ACTN1	1.04587	1.04196	0.963653	1.05404	1.08628	1.07894	0.809584	1.97855	25.8794	0.259277	0.0994087	0
chr14:69392313-69392332_ACTN1_-	ACTN1	0.689666	0.735499	0.931351	0.644705	0.659703	0.744295	1.86691	0.404482	4.44908	2.84326	0.104641	1.93378
chr14:69387706-69387725_ACTN1_+	ACTN1	1.25428	1.33727	1.49662	1.50943	1.36901	1.64437	0.606082	0.0877189	0.51623	14.8667	0.0366243	0.432772
chr14:69376079-69376098_ACTN1_+	ACTN1	0.564616	0.629631	0.586805	0.506554	0.431535	0.473118	0.203502	0.146198	0	0	0.313922	0.136953
chr1:236881215-236881234_ACTN2_+	ACTN2	0.530512	0.640775	0.667558	0.690756	0.763867	0.565434	0.0353917	2.29531	0.0543399	5.18115	0.261602	0
chr1:236850021-236850040_ACTN2_+	ACTN2	0.48504	0.518192	0.511436	0.40422	0.55058	0.536585	0.0486635	0.945415	0	0.0131836	0.732485	0
chr1:236882199-236882218_ACTN2_+	ACTN2	1.04208	1.10325	1.06056	1.39174	1.30453	1.13087	0.25659	1.09161	0	0	0.23021	1.06824
chr1:236883460-236883479_ACTN2_-	ACTN2	0.155364	0.0947233	0.118438	0.122801	0.153765	0.126934	0	0.628652	0	0	0.23021	0
chr19:39138466-39138485_ACTN4_+	ACTN4	1.97805	1.90004	2.08343	2.29229	2.40073	1.87516	1.25198	1.45224	1.69812	0.118652	0.889446	0.295819
chr19:39191648-39191667_ACTN4_+	ACTN4	0.928396	0.897085	0.936735	1.03358	1.0714	0.992394	0.0132719	1.47173	0.129057	0.263672	1.00978	0.766938
chr19:39191297-39191316_ACTN4_+	ACTN4	0.871555	1.04196	1.13054	0.849374	0.83827	1.0674	0.526451	0.662765	0.00679249	0.351562	5.85988	0.443729
chr19:39195585-39195604_ACTN4_+	ACTN4	0.522933	0.445757	0.392998	0.506554	0.580341	0.461578	0.499907	0.360622	0	0.500976	0	0.0273907
chr14:58666930-58666949_ACTR10_+	ACTR10	1.01555	1.08096	0.920584	1.15638	1.31445	1.14818	0.911335	0.287523	0.0815099	0	0	12.6819
chr14:58678077-58678096_ACTR10_-	ACTR10	1.58775	1.53786	1.71735	1.4685	1.79558	1.45974	0	0.0584793	0.013585	0	0.00523204	0.14791
chr14:58681980-58681999_ACTR10_+	ACTR10	1.54227	1.52672	1.45894	1.622	1.56246	1.47128	0.322949	0.0877189	0	0	0.784806	3.24305
chr14:58675744-58675763_ACTR10_-	ACTR10	0.54567	0.462473	0.608339	0.542371	0.535699	0.605822	0	0.00974655	0	0	0	0
chr10:104247999-104248018_ACTR1A_-	ACTR1A	1.01555	0.874798	0.796763	0.859607	0.952354	0.784683	0.252166	0.00974655	1.93586	0.0791015	0.0261602	0.0328688
chr10:104241764-104241783_ACTR1A_+	ACTR1A	1.15576	1.46543	0.936735	1.30476	1.1706	1.24049	0.243318	1.07699	0.142642	0	0.962695	1.67631
chr10:104242753-104242772_ACTR1A_+	ACTR1A	1.05345	1.1534	1.04441	1.07963	1.18052	0.882769	1.15465	2.32455	0.02717	5.17236	0.329618	1.89543
chr10:104240898-104240917_ACTR1A_+	ACTR1A	1.01934	0.969521	0.931351	1.10009	1.28965	1.19433	0.00884792	0.107212	0	0	2.01433	4.24007
chr2:98277103-98277122_ACTR1B_-	ACTR1B	1.25807	1.09768	0.855982	1.02846	1.03668	1.06163	0.552995	0.360622	0.115472	0	0.0627844	0.876501
chr2:98275406-98275425_ACTR1B_-	ACTR1B	1.76964	1.6103	1.69581	1.42756	1.36405	1.74246	0.0398156	0.151072	0	0.452637	2.29163	0.191735
chr2:98275820-98275839_ACTR1B_-	ACTR1B	1.23534	1.42642	1.00672	1.21266	1.30949	1.14818	0.0176958	0.0243664	0	0.28125	0	0
chr2:98274905-98274924_ACTR1B_+	ACTR1B	0.863977	0.785646	0.538353	0.695872	0.709305	0.715447	0.0398156	0.0243664	0	0.0703125	0	0
chr2:65455070-65455089_ACTR2_+	ACTR2	0.371358	0.390037	0.446833	0.342819	0.406734	0.386572	0.0398156	0	0.013585	0	0	0
chr2:65480876-65480895_ACTR2_+	ACTR2	0.773032	0.830222	0.613723	0.828907	0.858111	0.680828	0.0353917	0.0389862	0	0	0.0156961	0
chr2:65473743-65473762_ACTR2_+	ACTR2	0.920817	0.997381	0.893667	0.747039	0.634903	0.761604	0.0265438	0.0389862	0	0	0	0
chr2:65492190-65492209_ACTR2_+	ACTR2	0.553248	0.54048	0.619106	0.741923	0.615062	0.576973	0	0	0	0	0	0
chr2:114647865-114647884_ACTR3_+	ACTR3	1.0686	1.06424	1.15208	1.11033	1.27477	1.28665	0.145991	1.95906	0	0	3.84555	0.00547813
chr2:114691942-114691961_ACTR3_+	ACTR3	1.50438	1.56015	1.71735	1.75503	1.6071	1.78862	0.0973271	1.22319	0	0	3.07121	0.224603
chr2:114684916-114684935_ACTR3_+	ACTR3	1.17471	1.06424	1.07671	1.08474	1.1458	1.01547	0.367189	1.92494	0	0.426269	0.413331	0.84911
chr2:114674488-114674507_ACTR3_+	ACTR3	0.837451	0.936089	0.80753	1.01822	0.739066	0.871229	0.915759	0.29727	0	0	0.120337	0.131475
chr7:152550658-152550677_ACTR3B_-	ACTR3B	1.59533	1.63258	1.51816	1.36616	1.44341	1.33281	1.97309	0.375242	17.3344	0.149414	0	0.914848
chr7:152549304-152549323_ACTR3B_+	ACTR3B	0.534301	0.724355	0.646024	0.782856	0.654743	0.576973	0.221198	2.32943	0.808307	0	0	0.00547813
chr7:152551617-152551636_ACTR3B_-	ACTR3B	0.776821	0.863654	1.12516	0.859607	0.917633	1.03855	0.38046	0.209551	0	0	0.00523204	10.9891
chr7:152549208-152549227_ACTR3B_+	ACTR3B	0.0833662	0.0390037	0.0699859	0.0921007	0.0595221	0.0346184	0	0	0	0	0	0
chr7:149946115-149946134_ACTR3C_-	ACTR3C	1.43238	1.24255	1.17899	1.19219	1.10612	1.09625	0.194654	0.204678	1.56227	0.0703125	1.96201	0.0766938
chr7:149946109-149946128_ACTR3C_+	ACTR3C	1.02692	1.35956	1.20053	1.34058	1.33429	1.28665	0.21235	0.185184	0	0	0.413331	0.0547813
chr20:37380909-37380928_ACTR5_+	ACTR5	1.37175	1.14782	1.17899	1.50943	1.05652	1.30396	0.650322	0.102339	0	0	2.91948	0
chr20:37377389-37377408_ACTR5_-	ACTR5	0.405463	0.440185	0.376847	0.445154	0.381934	0.42696	0	0.0146198	0	0	0.162193	0
chr20:37378736-37378755_ACTR5_+	ACTR5	0.416831	0.429041	0.360697	0.486087	0.496018	0.409651	0	0.00487327	0	0	0.120337	0
chr20:37383741-37383760_ACTR5_+	ACTR5	0.996605	0.85251	1.14131	1.05404	0.768827	0.773144	0.606082	0.302143	0	0	0.0575524	0
chr12:100613806-100613825_ACTR6_+	ACTR6	0.829872	0.936089	1.11978	0.83914	1.01188	0.917387	0.252166	0.229044	1.24303	9.49658	0.0575524	0.0986064
chr12:100594626-100594645_ACTR6_+	ACTR6	1.50817	1.41528	1.01749	1.50943	1.36901	1.5059	0.0398156	0	0.040755	0	0.00523204	0
chr12:100613845-100613864_ACTR6_-	ACTR6	0.898081	0.936089	0.672942	0.849374	1.06148	0.882769	0	0	0	0	0.0156961	0
chr12:100594640-100594659_ACTR6_-	ACTR6	0.697244	0.746643	0.694476	0.675405	0.644823	0.548124	0	0.0146198	0	0	0	0
chr3:53911341-53911360_ACTR8_-	ACTR8	0.697244	0.713211	0.818297	0.936358	0.84819	0.767374	0.0132719	0	0.46189	0.0175781	0.0941767	0
chr3:53905281-53905300_ACTR8_+	ACTR8	0.651772	0.562768	0.753695	0.675405	0.674584	0.675058	0.106175	0.0146198	0	0	0.350547	0
chr3:53913977-53913996_ACTR8_-	ACTR8	1.32249	1.10325	1.23283	1.06939	1.0466	1.0674	0.473364	0.26803	0	0	0.0104641	0
chr3:53904131-53904150_ACTR8_-	ACTR8	0.670719	0.835794	0.538353	0.741923	0.823389	0.761604	0	0.0487327	0	0	0	0
chrX:127185485-127185504_ACTRT1_-	ACTRT1	0.791979	0.702067	0.829064	0.665172	0.674584	0.715447	2.53935	0.126705	9.06798	27.8437	0.79527	4.77693
chrX:127185555-127185574_ACTRT1_-	ACTRT1	1.09513	0.924945	1.29743	1.21778	1.1706	1.1251	0.433548	2.78264	6.0589	0.0263672	0.413331	1.4024
chrX:127185452-127185471_ACTRT1_-	ACTRT1	0.515355	0.551624	0.446833	0.527021	0.466257	0.530815	0.110599	0.170565	0	0	0.0156961	0.925804
chrX:127185281-127185300_ACTRT1_-	ACTRT1	0.674508	0.679779	0.71601	0.803323	0.823389	0.559664	0.163686	1.04288	0	0.430664	0	0.58616
chr1:2939362-2939381_ACTRT2_-	ACTRT2	0.727559	0.763358	0.818297	0.803323	0.778748	0.876999	0.486635	2.43664	0.998497	0	0	0.372513
chr1:2938930-2938949_ACTRT2_+	ACTRT2	1.48922	1.58801	1.36742	1.69875	1.58726	1.40781	0.698985	0.370369	0.0203775	0.461426	1.09873	1.36405
chr1:2938344-2938363_ACTRT2_-	ACTRT2	1.75827	1.60472	1.8304	1.65781	1.65174	1.78285	2.10138	3.98634	0	0	0.0680165	0.120519
chr1:2939177-2939196_ACTRT2_-	ACTRT2	0.829872	0.858082	0.710627	1.02846	0.972195	0.998163	4.76903	1.54483	0	1.03271	0	0.635463
chr3:169485669-169485688_ACTRT3_-	ACTRT3	0.807136	0.624059	0.656791	0.634472	0.778748	0.830841	2.29161	0.00487327	0	0	0.51274	1.11754
chr3:169487151-169487170_ACTRT3_-	ACTRT3	0.621457	0.51262	0.409149	0.532138	0.679544	0.467348	0.460092	0	0	0	0.235442	0.0657376
chr3:169485446-169485465_ACTRT3_-	ACTRT3	1.79616	1.85546	1.60429	1.69875	1.73606	1.5636	1.7165	3.15788	0	0	0.0261602	1.18328
chr3:169487287-169487306_ACTRT3_-	ACTRT3	1.26944	1.01967	1.17361	1.00287	1.33429	1.21741	0.0575115	0.930796	0	0.171387	0	0.0383469
chr2:158626950-158626969_ACVR1_+	ACVR1	0.852609	0.936089	0.904434	0.992641	0.907712	0.946236	0.0309677	1.4035	0	0.290039	3.65196	1.55579
chr2:158634804-158634823_ACVR1_+	ACVR1	0.750296	0.690923	0.785996	0.874957	0.624982	0.819302	0.331797	0.0779724	0	0	0.659237	0
chr2:158637036-158637055_ACVR1_+	ACVR1	1.7128	1.17011	1.47509	1.48896	1.53269	1.39627	6.12718	0.828457	0	0	0.523204	0.301297
chr2:158655959-158655978_ACVR1_+	ACVR1	0.413042	0.440185	0.4576	0.296769	0.312491	0.386572	0.163686	0.872316	0	0	0	0.0876501
chr12:52369267-52369286_ACVR1B_+	ACVR1B	1.25807	1.27041	1.38357	1.20243	1.40373	1.09048	0.82728	1.88596	0	2.11816	0.376707	1.09563
chr12:52377786-52377805_ACVR1B_+	ACVR1B	1.31112	1.25369	1.2436	1.45315	1.34421	1.24626	1.99963	1.32553	0	0	0.209281	0
chr12:52374910-52374929_ACVR1B_+	ACVR1B	0.496408	0.48476	0.656791	0.532138	0.535699	0.525045	0.0707833	0.0194931	0	0	0.0994087	0
chr12:52370177-52370196_ACVR1B_-	ACVR1B	0.488829	0.434613	0.619106	0.41957	0.545619	0.490427	0.128295	0.930796	0	0	0	0
chr2:158443842-158443861_ACVR1C_-	ACVR1C	0.60251	0.674207	0.748311	0.741923	0.84323	0.588512	1.47318	0.194931	0.51623	0	0.25637	0.657376
chr2:158397618-158397637_ACVR1C_-	ACVR1C	0.924607	0.885942	0.866749	1.06939	1.02676	1.14818	0	0.375242	0	0	0.763877	0.0383469
chr2:158406728-158406747_ACVR1C_-	ACVR1C	0.697244	0.718783	0.683709	0.721456	0.818429	0.882769	0.252166	0.28265	0	0.654785	0.361011	0
chr2:158412795-158412814_ACVR1C_+	ACVR1C	1.40965	1.471	1.15746	1.01311	1.10612	1.17702	2.30931	2.15399	0	0.518554	0.0470883	0.0493032
chr2:148676086-148676105_ACVR2A_-	ACVR2A	1.29597	1.20354	1.31897	1.16661	1.42853	1.3732	4.36645	1.08674	0.414342	0.0659179	0.76911	0.0219125
chr2:148677887-148677906_ACVR2A_+	ACVR2A	1.09513	1.20912	1.31358	1.43268	1.39381	1.09048	3.91963	0.633526	0.224152	0.0131836	0.596452	0.772417
chr2:148653966-148653985_ACVR2A_+	ACVR2A	1.23912	1.23697	1.76042	1.54013	1.17556	1.2001	0.889216	2.23196	0	0.162598	0.141265	0.449207
chr2:148657446-148657465_ACVR2A_-	ACVR2A	0.48504	0.362177	0.36608	0.43492	0.535699	0.455809	5.76884	0.692005	0	0.0527344	0.0418563	0.542335
chr3:38495826-38495845_ACVR2B_-	ACVR2B	1.11408	1.17568	1.3405	1.17173	1.12596	1.30396	0.583963	0.0389862	0	0	6.69701	0.942239
chr3:38519761-38519780_ACVR2B_-	ACVR2B	1.40207	1.45428	1.57199	1.69363	1.57238	1.35589	0.504331	0.784597	0	0.00439453	0.957463	0.99702
chr3:38519384-38519403_ACVR2B_-	ACVR2B	0.985237	0.997381	1.00134	0.834023	0.932513	0.940466	0.46894	3.96197	0	0.0131836	0.261602	0
chr3:38518855-38518874_ACVR2B_+	ACVR2B	0.341043	0.345461	0.328396	0.301886	0.391854	0.42696	0	0.375242	0	0	0.177889	0
chr12:52306276-52306295_ACVRL1_-	ACVRL1	1.36796	1.18126	1.26513	1.30476	1.38885	1.2001	2.3447	0.653019	2.49285	0.782226	1.61147	0
chr12:52309021-52309040_ACVRL1_-	ACVRL1	1.73553	1.76631	1.93269	1.90853	1.6815	2.01941	1.37143	0.955162	0.0475475	0	1.6167	10.3482
chr12:52307066-52307085_ACVRL1_-	ACVRL1	1.03071	1.06424	1.03902	1.01822	1.18548	1.06163	1.22986	0.984402	0.00679249	0	0.570292	0.317732
chr12:52307442-52307461_ACVRL1_+	ACVRL1	1.45891	1.56572	1.52892	1.48896	1.46821	1.46551	0.889216	0.575046	0	1.22168	2.38581	0.471119
chr3:52018114-52018133_ACY1_-	ACY1	1.853	1.69388	1.77657	1.85225	1.6071	1.92132	0.920183	1.20857	27.2175	0.202148	0.376707	1.85709
chr3:52018140-52018159_ACY1_-	ACY1	0.678298	0.807934	0.629874	0.700989	0.758907	0.761604	0.278709	0.141325	0.230945	2.4917	0.0837126	0
chr3:52018083-52018102_ACY1_+	ACY1	0.443356	0.501476	0.54912	0.573071	0.669624	0.686598	1.65014	0.102339	0	0	0.0209281	0
chr3:52018080-52018099_ACY1_+	ACY1	1.03829	1.11439	1.11978	1.00287	1.06148	1.03855	0.0265438	0.0828457	0	0	0	0.00547813
chr11:67412299-67412318_ACY3_-	ACY3	0.837451	0.702067	0.812914	0.629355	0.808509	0.85392	1.66783	1.92494	5.12833	17.8682	0.00523204	0.082172
chr11:67413295-67413314_ACY3_-	ACY3	0.454725	0.501476	0.414532	0.629355	0.684504	0.692368	0.163686	0.0584793	0	0	0.115105	0.0109563
chr11:67412581-67412600_ACY3_+	ACY3	2.12963	2.15635	2.06189	1.72945	1.8055	2.2675	0.163686	0.462961	0	0	0	0.465641
chr11:67414310-67414329_ACY3_+	ACY3	0.632825	0.590628	0.646024	0.567955	0.615062	0.519276	1.97309	0.0974655	0	0	0	0.0766938
chr14:75520289-75520308_ACYP1_-	ACYP1	0.970079	1.20354	1.01749	1.16149	0.902752	0.975084	1.24313	0.472708	3.58644	0.246094	0.497044	0
chr14:75520275-75520294_ACYP1_-	ACYP1	1.51196	1.11439	1.33512	1.21778	1.69638	1.47128	0.0442396	2.72416	0.176605	2.14014	6.30461	2.37751
chr14:75520293-75520312_ACYP1_+	ACYP1	1.97426	1.63816	1.67966	2.10808	1.91959	1.829	1.22544	0.692005	0	0	0.0941767	0.635463
chr14:75520313-75520332_ACYP1_-	ACYP1	0.549459	0.51262	0.54912	0.496321	0.585301	0.611591	0.0884792	0.0877189	0	0	0.0156961	0
chr2:54342837-54342856_ACYP2_-	ACYP2	1.48164	1.34284	1.32973	0.977291	1.36405	1.13087	0.0221198	0.784597	3.97361	1.81055	4.10192	0.115041
chr2:54365839-54365858_ACYP2_+	ACYP2	1.63322	2.02819	1.55046	1.63735	1.97911	1.58091	3.29585	2.45613	0.787929	0.268066	0.209281	0.41086
chr2:54342844-54342863_ACYP2_+	ACYP2	1.70522	1.64373	1.56122	1.622	1.72118	1.77708	1.82267	0.57992	0.00679249	0	11.2332	0.887457
chr2:54365815-54365834_ACYP2_+	ACYP2	0.917028	1.15897	1.26513	0.803323	1.31941	0.923157	8.18875	4.54189	0	0.149414	0.0261602	0.164344
chr20:43254217-43254236_ADA_+	ADA	0.951132	0.902657	0.726777	0.885191	0.897792	0.842381	0.606082	0.886936	0.794722	0.0263672	0	0.115041
chr20:43255164-43255183_ADA_-	ADA	2.44414	2.1062	2.26108	1.94435	2.00391	1.93286	1.06175	2.20272	0.013585	0.0395508	0.381939	0
chr20:43280228-43280247_ADA_+	ADA	1.11408	1.06424	0.979803	0.900541	0.982115	1.13664	0.0663594	0.00487327	0	0.527344	0.0994087	0
chr20:43257752-43257771_ADA_-	ADA	0.629036	0.79679	0.818297	0.557721	0.679544	0.721216	0.583963	0.930796	0	0	0	0.0657376
chr22:17690518-17690537_CECR1_+	ADA2	1.06102	1.1534	0.969036	1.03869	1.1706	1.03855	0.23447	2.70467	0.203775	0.0703125	0.130801	0
chr22:17684626-17684645_CECR1_-	ADA2	1.0686	1.39299	1.39972	1.05404	1.29461	1.03855	0.145991	0.160818	0.02717	2.93555	0.287762	0
chr22:17670835-17670854_CECR1_+	ADA2	0.954922	0.947233	1.17361	1.24848	1.13588	1.0097	0.154839	0.0389862	0	0.37793	6.03777	0.328688
chr22:17672655-17672674_CECR1_+	ADA2	0.670719	0.724355	0.608339	0.721456	0.535699	0.611591	0.345069	1.10136	0	0	1.16151	0
chr4:123333869-123333888_ADAD1_+	ADAD1	1.13302	1.27041	1.14131	1.07451	1.15572	1.15395	0.508755	1.24269	17.4499	15.8247	4.47339	0.197213
chr4:123301315-123301334_ADAD1_+	ADAD1	1.14818	1.00295	1.19514	1.03358	0.868031	1.06163	0.504331	0.960035	0	0.584472	0.0156961	6.2615
chr4:123329074-123329093_ADAD1_+	ADAD1	0.970079	0.997381	1.23283	0.885191	1.00196	1.03278	1.62359	1.06725	0	0	0	1.87352
chr4:123336539-123336558_ADAD1_+	ADAD1	0.731349	0.529336	0.635257	0.782856	0.679544	0.657749	0.0884792	1.28654	0	0	0	0
chr16:84228733-84228752_ADAD2_-	ADAD2	0.932185	1.25369	0.866749	1.31499	1.08132	0.940466	0.729953	0.31189	0.692834	0	0.0261602	0.169822
chr16:84228118-84228137_ADAD2_+	ADAD2	1.13302	1.15897	1.03902	0.977291	0.858111	1.0674	0.154839	2.35379	0	0	3.82462	2.39942
chr16:84228927-84228946_ADAD2_+	ADAD2	1.07618	1.00295	1.2113	1.15126	1.19044	1.09625	0.654746	0.263157	0	0	0.674933	2.68428
chr16:84224930-84224949_ADAD2_-	ADAD2	0.788189	0.713211	1.13593	1.02334	0.957314	0.923157	0.154839	0.545807	0	0	0.387171	1.51196
chr15:43641240-43641259_ADAL_-	ADAL	1.45512	1.58801	1.52892	1.29964	1.33429	1.55206	0.486635	0.745611	0.0679249	0	0.0680165	0.257472
chr15:43644079-43644098_ADAL_+	ADAL	1.00039	1.04196	0.845215	1.10521	0.882911	0.957775	1.60147	0.950289	0.0543399	0.0131836	0.0209281	0.23556
chr15:43638163-43638182_ADAL_-	ADAL	1.16713	1.17568	1.04979	1.20243	1.00196	1.00393	0.322949	0.389862	0	7.25537	1.39172	1.4024
chr15:43641221-43641240_ADAL_+	ADAL	0.697244	0.473617	0.576038	0.690756	0.753947	0.63467	0.482211	0.399609	0	0	0.0784806	0.0219125
chr15:59041691-59041710_ADAM10_-	ADAM10	1.79995	1.86103	1.76042	1.62711	1.82534	1.74246	1.83152	1.79824	0.040755	0.791015	0.0941767	0.421816
chr15:58938256-58938275_ADAM10_-	ADAM10	1.18607	0.980665	0.866749	1.12568	1.03668	1.07894	1.10599	1.53508	0	0.276855	6.77549	3.0568
chr15:58957369-58957388_ADAM10_-	ADAM10	1.23155	1.12554	1.09824	1.27918	1.39381	1.08471	0.464516	2.93858	0	0	1.11966	0.558769
chr15:58971440-58971459_ADAM10_+	ADAM10	0.799557	0.88037	0.866749	0.834023	0.912672	0.732756	0.283133	3.65983	0	0	0.0366243	0.109563
chr17:42847364-42847383_ADAM11_-	ADAM11	1.05345	1.24255	1.31897	1.14103	1.01188	1.11933	2.21198	0.370369	0.10868	0	1.11966	0.246516
chr17:42836551-42836570_ADAM11_+	ADAM11	0.981447	0.835794	0.861365	0.972175	0.892832	0.894308	0.172534	0.23879	0	0	0.214514	0
chr17:42837238-42837257_ADAM11_+	ADAM11	0.701034	0.702067	0.62449	0.649822	0.55058	0.548124	0.119447	1.23294	0	0	0.125569	0
chr17:42847102-42847121_ADAM11_-	ADAM11	0.992815	1.20354	0.942118	1.20754	0.977155	0.917387	0.16811	0.272903	0	0	0	0
chr10:128018983-128019002_ADAM12_-	ADAM12	0.954922	0.874798	0.861365	1.24848	1.07636	1.08471	0.159263	4.32259	1.39925	0.105469	0.805734	0.197213
chr10:127843793-127843812_ADAM12_+	ADAM12	1.5688	1.40971	1.4051	1.5606	1.15572	1.5059	3.54359	0.336256	0	4.11328	0.491812	0.394425
chr10:128076637-128076656_ADAM12_+	ADAM12	0.727559	0.902657	0.748311	0.834023	1.08628	0.980854	0.322949	1.77387	0	0	0.0941767	7.25305
chr10:127824213-127824232_ADAM12_-	ADAM12	1.17092	1.24812	1.04979	1.15126	1.0218	1.3155	1.40682	1.35477	0	0	0.0261602	0.257472
chr1:155026816-155026835_ADAM15_+	ADAM15	0.860187	0.674207	0.726777	0.690756	0.748987	0.773144	2.79594	3.52338	0	0	5.15879	0
chr1:155025214-155025233_ADAM15_-	ADAM15	1.2846	1.27598	1.62044	1.47873	1.51285	1.30973	2.71631	0.165691	0	0.0834961	3.5107	0.942239
chr1:155028277-155028296_ADAM15_+	ADAM15	0.935975	1.00295	0.759078	0.946591	0.744026	0.813532	0.00884792	1.8421	0	0	0.0156961	0.202691
chr1:155026422-155026441_ADAM15_+	ADAM15	0.791979	0.963949	0.888283	1.02334	1.28965	0.969315	1.8094	2.52923	0	0	0	0.640941
chr2:9650199-9650218_ADAM17_-	ADAM17	0.18189	0.323174	0.236876	0.199552	0.29265	0.294256	0.959999	2.83137	5.73966	0.0878906	0	0
chr2:9695687-9695706_ADAM17_+	ADAM17	0.757874	0.640775	0.500669	0.695872	0.644823	0.496197	0.0176958	0.0730991	0.13585	0.61084	0	0
chr2:9645392-9645411_ADAM17_-	ADAM17	0.629036	0.529336	0.554504	0.639589	0.56546	0.65198	0.0663594	0.916176	0	0	0.272066	0.191735
chr2:9658252-9658271_ADAM17_-	ADAM17	0.0682087	0.0222878	0	0.0153501	0.0297611	0.00576973	0	0	0	0	0	0
chr8:39442175-39442194_ADAM18_+	ADAM18	0.909449	0.813506	0.909817	0.941474	0.629942	0.998163	0.309677	1.0575	8.49741	0.0878906	0	0.241038
chr8:39442846-39442865_ADAM18_+	ADAM18	0.890502	1.08653	1.28666	0.86984	0.982115	1.21164	0.119447	0.233917	0	0.197754	0.941767	0.454685
chr8:39467001-39467020_ADAM18_+	ADAM18	1.07618	1.15897	1.43202	1.07963	1.18548	1.38474	1.84037	1.61793	0	0.0659179	0.198817	0.816242
chr8:39495174-39495193_ADAM18_+	ADAM18	0.625246	0.919373	0.780612	0.82379	0.739066	0.980854	0.0132719	0.277777	0	0.00878906	0	0
chr5:156946897-156946916_ADAM19_-	ADAM19	1.55743	1.23697	1.4374	1.55036	1.57238	1.29819	0.327373	3.884	0.652079	1.7666	0.722021	0.169822
chr5:156957824-156957843_ADAM19_-	ADAM19	0.697244	0.640775	0.79138	0.588421	0.669624	0.542355	1.11484	0.0877189	0	0	0.800502	0.268428
chr5:156936401-156936420_ADAM19_+	ADAM19	0.522933	0.607344	0.473751	0.706106	0.818429	0.65198	0.287557	0.194931	0	0	0.136033	3.05132
chr5:156945848-156945867_ADAM19_-	ADAM19	1.01176	0.997381	1.25436	0.86984	1.2202	1.10202	2.02175	4.16665	0	0	0	0.0383469
chr8:39694657-39694676_ADAM2_-	ADAM2	1.24291	1.17011	1.29205	1.23313	1.1954	1.03855	0.362765	0.53606	0.618117	0	0.570292	1.51744
chr8:39678627-39678646_ADAM2_+	ADAM2	1.28839	1.0921	1.3728	1.22801	1.20532	1.07317	0.959999	1.14522	0.210567	0	8.98864	0.0931282
chr8:39624369-39624388_ADAM2_-	ADAM2	1.55364	1.10882	1.30282	1.61688	1.31445	1.68476	0.243318	0.467834	0	12.4673	0.76911	3.28688
chr8:39644506-39644525_ADAM2_-	ADAM2	1.05723	1.03081	0.839831	1.20754	1.121	0.928927	0.309677	0.233917	0	0	0.177889	0.0876501
chr14:70991436-70991455_ADAM20_+	ADAM20	1.07618	1.03638	1.06056	1.08474	1.22516	0.963545	0.115023	1.57894	4.15701	0	1.76843	1.27093
chr14:70990669-70990688_ADAM20_-	ADAM20	1.10271	1.34284	1.18976	1.10521	1.26981	1.07317	1.82267	0.813837	0.0611324	0.180176	4.22225	0.772417
chr14:70989865-70989884_ADAM20_-	ADAM20	2.19784	2.13406	1.91654	2.10808	1.97415	1.92709	7.94101	3.96685	0.00679249	0.193359	7.34055	1.5284
chr14:70991163-70991182_ADAM20_+	ADAM20	0.496408	0.729927	0.71601	0.644705	0.699385	0.669289	0.552995	0.852823	0	0	0.0680165	0.624507
chr14:70925954-70925973_ADAM21_+	ADAM21	1.03829	0.919373	1.03364	0.79309	0.724186	0.830841	0.672442	0.657892	56.792	0.461426	0.167425	0
chr14:70925366-70925385_ADAM21_+	ADAM21	1.01934	1.03081	1.01749	1.04893	0.992035	0.980854	1.17677	0.964908	0.013585	0	0.0104641	0.0328688
chr14:70925701-70925720_ADAM21_-	ADAM21	0.928396	0.913801	1.03902	0.972175	1.08628	1.07317	0.544147	0.404482	0.00679249	1.41943	0	1.38049
chr14:70925365-70925384_ADAM21_+	ADAM21	0.54567	0.468045	0.468367	0.40422	0.451376	0.455809	0.247742	0.0828457	0	0	0	0.257472
chr7:87563768-87563787_ADAM22_+	ADAM22	2.12205	2.15078	2.05113	2.14902	2.118	2.04248	1.44663	2.83137	0.40755	0	0.0156961	2.93628
chr7:87737506-87737525_ADAM22_+	ADAM22	1.48922	1.45985	1.28128	1.51455	1.62198	1.45397	1.57493	2.06627	0.0475475	0.659179	0.0575524	3.61009
chr7:87564411-87564430_ADAM22_+	ADAM22	1.04208	1.21469	1.2113	1.10521	0.952354	1.11933	3.40202	0.233917	0.0339625	0.215332	0.0104641	0.0273907
chr7:87607691-87607710_ADAM22_-	ADAM22	0.826083	0.891514	0.554504	0.787973	0.84819	0.790453	2.66765	1.04288	0	0	0.167425	0
chr2:207395651-207395670_ADAM23_+	ADAM23	0.674508	0.702067	0.780612	0.685639	0.590261	0.721216	0.0929031	0.428848	0.319247	0	3.22294	3.27044
chr2:207406811-207406830_ADAM23_+	ADAM23	0.841241	0.713211	0.802147	0.931241	0.828349	0.917387	0.920183	0.0730991	0.0815099	0.0351562	0.0889446	0.629985
chr2:207345996-207346015_ADAM23_-	ADAM23	1.1406	1.0531	1.06594	1.14103	1.03668	1.15972	0.46894	1.16959	0.0339625	0.0395508	0.0104641	0.0273907
chr2:207308721-207308740_ADAM23_-	ADAM23	0.90566	1.1534	1.06594	1.21778	1.20036	1.24049	1.45991	0.375242	0	1.72266	0	0.0493032
chr8:24199143-24199162_ADAM28_+	ADAM28	1.03829	1.04753	1.22745	1.11033	1.07636	1.01547	0.389308	0.214424	0.0679249	0.210937	0.156961	0.213647
chr8:24188744-24188763_ADAM28_-	ADAM28	0.935975	1.07539	0.925968	0.997758	1.01188	1.20587	0.685714	1.423	0	0	2.22362	0.0383469
chr8:24171009-24171028_ADAM28_+	ADAM28	1.28081	1.30384	1.27051	1.44803	1.13588	1.35012	2.47742	1.9152	0	1.55566	0.0680165	5.06727
chr8:24167720-24167739_ADAM28_-	ADAM28	0.788189	0.757786	0.646024	0.45027	0.912672	0.813532	0	0.146198	0	0	0	0.0547813
chr4:175896767-175896786_ADAM29_-	ADAM29	1.61048	1.28155	1.31358	1.49408	1.29957	1.26357	1.15023	6.52044	0.937364	0	2.53754	1.84613
chr4:175898972-175898991_ADAM29_-	ADAM29	0.591142	0.846938	0.699859	0.85449	0.610102	0.709677	0.163686	0.233917	0.142642	0	0.00523204	0
chr4:175899041-175899060_ADAM29_-	ADAM29	1.57638	1.40413	1.91115	1.8369	1.94439	1.48282	3.29143	0.994148	0	0	19.0498	1.07919
chr4:175897494-175897513_ADAM29_+	ADAM29	1.11029	0.980665	0.97442	0.946591	1.19044	0.986624	6.7952	0.433721	0	0.0395508	0.0418563	3.67035
chr1:120437038-120437057_ADAM30_-	ADAM30	1.40586	1.35399	1.14131	1.23313	1.21028	1.11933	1.4776	0.609159	0.563777	0	0.59122	0
chr1:120437762-120437781_ADAM30_+	ADAM30	1.32628	1.18683	1.22745	1.28941	1.24996	1.19433	0.552995	0.243664	0.013585	6.81152	0.59122	0.0712157
chr1:120437946-120437965_ADAM30_+	ADAM30	1.23534	1.34284	1.36742	1.25359	1.40869	1.64437	0	0.160818	0	0	0.177889	0.00547813
chr1:120436891-120436910_ADAM30_+	ADAM30	0.337254	0.390037	0.398382	0.353053	0.381934	0.386572	6.55631	0.0633526	0	0	0	0.0986064
chr8:38994216-38994235_ADAM32_+	ADAM32	0.841241	0.785646	1.11978	1.17684	0.977155	0.905848	0.853824	0.896683	0.013585	0.00439453	0.214514	0.0493032
chr8:39008939-39008958_ADAM32_-	ADAM32	0.951132	0.991809	0.802147	1.10521	0.808509	1.05009	0.0398156	0.59454	0	0.285644	0.779574	0.0986064
chr8:39007365-39007384_ADAM32_+	ADAM32	1.23155	1.38185	1.3728	1.37128	1.20532	1.15972	1.76074	1.21345	0	0	0.0575524	0.120519
chr8:39068772-39068791_ADAM32_+	ADAM32	1.47785	1.40413	1.2759	1.33546	1.15076	1.37897	3.31354	5.89666	0	0	0.0470883	0.969629
chr20:3655480-3655499_ADAM33_-	ADAM33	0.96629	0.629631	0.742928	0.890307	0.724186	0.957775	0.23447	0.86257	0.00679249	0	0.0523204	0.158866
chr20:3655717-3655736_ADAM33_-	ADAM33	0.629036	0.679779	0.403765	0.629355	0.540659	0.657749	0.0884792	0.891809	0.00679249	1.38428	0.0418563	0.230082
chr20:3655246-3655265_ADAM33_-	ADAM33	0.928396	1.10882	1.04979	1.28429	1.0714	1.22895	0.451244	0.0925922	0	4.29346	16.3658	1.5284
chr20:3660146-3660165_ADAM33_+	ADAM33	0.754085	0.902657	0.823681	0.915891	0.887872	1.01547	0.119447	1.06237	0	0	0.0104641	0
chr8:24298664-24298683_ADAM7_-	ADAM7	1.47785	1.6883	1.65275	1.4992	1.48309	1.68476	2.19428	4.49316	0.51623	0.0527344	0.674933	1.66535
chr8:24344731-24344750_ADAM7_+	ADAM7	1.22018	1.17568	1.20053	1.17173	1.04164	1.16549	0.898064	1.86159	0	0	0.240674	0
chr8:24300074-24300093_ADAM7_-	ADAM7	1.20881	1.02524	1.17899	1.15638	1.13588	1.04432	0.977695	4.23	0	0.0219726	0.0680165	0.690245
chr8:24342814-24342833_ADAM7_+	ADAM7	0.629036	0.746643	0.678325	0.716339	0.679544	0.726986	2.90654	1.06725	0	0	0.0104641	0.23556
chr10:135087249-135087268_ADAM8_+	ADAM8	3.09971	2.57425	2.681	2.69651	3.34316	2.631	2.22525	4.70758	0.509437	0	2.72066	1.25449
chr10:135087462-135087481_ADAM8_-	ADAM8	0.735138	0.735499	0.8829	0.946591	0.858111	0.85969	0.588386	0.808964	0.0679249	0	0.30869	0.208169
chr10:135088999-135089018_ADAM8_+	ADAM8	0.894292	0.891514	0.8829	0.874957	0.808509	0.911617	0.0884792	0.0243664	0.00679249	0	3.50547	3.74156
chr10:135087724-135087743_ADAM8_-	ADAM8	1.26565	1.44314	1.60429	1.39174	1.48309	1.5059	0.796313	1.03313	0	0.0263672	3.4793	4.02643
chr8:38854618-38854637_ADAM9_-	ADAM9	0.886713	1.04196	1.06056	1.06939	0.977155	1.03278	0	6.71537	0.115472	0.0175781	0.842358	1.61057
chr8:38874844-38874863_ADAM9_-	ADAM9	0.689666	0.763358	0.554504	0.634472	0.704345	0.796223	1.32276	0.0146198	0	0	3.18108	0.881979
chr8:38883371-38883390_ADAM9_+	ADAM9	1.55743	1.62701	1.54507	1.73968	1.6319	1.34435	1.83594	2.88498	0	0	1.09873	0
chr8:38884274-38884293_ADAM9_+	ADAM9	1.18607	1.12554	1.57199	1.29453	1.36901	1.17702	0.353917	0.292396	0	0	0.00523204	0.0986064
chr8:24242071-24242090_ADAMDEC1_-	ADAMDEC1	0.818504	0.819078	0.775229	0.972175	0.987075	0.819302	0.265438	0.155945	1.24982	0.250488	0.0732485	0.0876501
chr8:24251607-24251626_ADAMDEC1_+	ADAMDEC1	0.36378	0.267454	0.306861	0.255835	0.332332	0.230789	5.80866	0	0	0	0.994087	0.180778
chr8:24256533-24256552_ADAMDEC1_-	ADAMDEC1	0.992815	1.471	1.10901	1.14614	1.23012	1.27511	0.185806	1.06725	0	0.0395508	0.125569	0.0219125
chr8:24254883-24254902_ADAMDEC1_+	ADAMDEC1	1.50817	1.27598	1.41049	1.42244	1.121	1.33858	0.159263	1.40838	0	0	0.0470883	0
chr21:28214894-28214913_ADAMTS1_+	ADAMTS1	1.22776	1.10882	0.931351	1.27406	1.29957	1.15972	0.0929031	0.277777	0.0339625	1.01074	1.29755	0.082172
chr21:28212678-28212697_ADAMTS1_-	ADAMTS1	1.04587	0.891514	0.89905	0.982408	1.03172	0.84815	0.862672	0.784597	0	0	1.82598	0
chr21:28217255-28217274_ADAMTS1_-	ADAMTS1	0.958711	0.975093	0.850598	1.00799	1.09124	0.86546	0.207926	0.0877189	0	0	0.146497	1.25997
chr21:28213349-28213368_ADAMTS1_+	ADAMTS1	1.40586	1.30941	1.57199	1.22801	1.44837	1.3155	1.04405	1.73001	0	0	0	0.14791
chr19:8665995-8666014_ADAMTS10_-	ADAMTS10	1.69006	1.52672	1.84117	1.61176	1.69142	1.55206	0.583963	0.428848	1.21586	0.852539	0.33485	1.1778
chr19:8670101-8670120_ADAMTS10_+	ADAMTS10	0.757874	0.713211	0.742928	0.79309	0.694425	0.611591	0.16811	0.462961	0	0	1.03071	0
chr19:8661930-8661949_ADAMTS10_+	ADAMTS10	1.0686	1.11439	1.09286	0.874957	1.00692	1.01547	1.61474	0.180311	0	0	0.790038	0.421816
chr19:8668690-8668709_ADAMTS10_-	ADAMTS10	0.871555	0.913801	1.18438	0.900541	0.699385	0.721216	2.24737	0.964908	0	0.00439453	0.0889446	0.186256
chr5:33881270-33881289_ADAMTS12_-	ADAMTS12	1.0345	0.858082	0.909817	0.941474	0.85315	1.06163	0.150415	0.29727	0.210567	0.509765	0.177889	0.0986064
chr5:33751520-33751539_ADAMTS12_-	ADAMTS12	0.606299	0.958377	0.818297	0.767506	0.709305	0.657749	0.65917	0.570173	0.00679249	0.0263672	0.151729	0
chr5:33891947-33891966_ADAMTS12_-	ADAMTS12	0.909449	1.0141	1.14131	0.803323	0.927553	0.975084	1.45106	0.102339	0	0.0483398	0.831894	0
chr5:33684129-33684148_ADAMTS12_-	ADAMTS12	0.0227362	0.0111439	0.00538353	0	0.00496018	0.0461578	0	0	0	0	0	0
chr9:136287606-136287625_ADAMTS13_+	ADAMTS13	1.3187	1.23697	1.15746	1.26383	1.01684	1.24626	0.0309677	0.292396	5.60381	0.0395508	0.507508	1.33666
chr9:136291114-136291133_ADAMTS13_+	ADAMTS13	1.03071	1.26483	0.995954	1.23824	1.03172	1.02124	1.31392	1.07699	0.563777	0	0.460419	0.372513
chr9:136291394-136291413_ADAMTS13_+	ADAMTS13	1.32628	1.16454	1.29205	1.14614	1.00196	1.54629	5.78211	1.22807	0.00679249	2.17529	0.0156961	0.931282
chr9:136288245-136288264_ADAMTS13_-	ADAMTS13	1.73553	1.57129	1.50739	1.622	1.46821	1.62129	0.477788	1.85672	0	22.3769	0.5389	1.07919
chr10:72432598-72432617_ADAMTS14_-	ADAMTS14	1.29218	1.03638	1.04441	1.41733	1.16564	1.44243	6.75981	1.51559	16.0371	0.0659179	6.48773	0.536857
chr10:72468398-72468417_ADAMTS14_+	ADAMTS14	0.594931	0.579484	0.570655	0.532138	0.5605	0.542355	0.442396	0.00487327	2.21435	0.188965	0	0.158866
chr10:72462154-72462173_ADAMTS14_+	ADAMTS14	1.39828	1.51	1.49662	1.35593	1.51285	1.3732	0.314101	0.409355	0.264907	0.123047	0.0784806	2.005
chr10:72434658-72434677_ADAMTS14_+	ADAMTS14	0.606299	0.975093	0.683709	0.85449	0.734106	0.825071	0.225622	1.17933	0	0	0	0
chr11:130332007-130332026_ADAMTS15_+	ADAMTS15	1.65596	1.69388	1.78195	1.23313	1.7311	1.54052	1.13696	1.08674	2.37737	3.66504	0.659237	0.503988
chr11:130331415-130331434_ADAMTS15_-	ADAMTS15	1.78858	1.50443	1.75503	1.84201	1.61206	1.67322	1.69438	4.00583	0.0815099	0.0131836	2.13467	0.00547813
chr11:130319328-130319347_ADAMTS15_+	ADAMTS15	0.519144	0.473617	0.446833	0.506554	0.436496	0.536585	0.40258	0.28265	0.013585	0	0	3.8073
chr11:130332644-130332663_ADAMTS15_-	ADAMTS15	0.96629	0.85251	1.02826	0.895424	1.03668	0.934696	2.25179	0.31189	0	0	0.204049	0
chr5:5146345-5146364_ADAMTS16_-	ADAMTS16	1.32628	1.57686	2.00806	1.29453	1.50293	1.50013	2.05272	1.52534	0.0339625	0.0791015	0.224978	0.0876501
chr5:5209326-5209345_ADAMTS16_+	ADAMTS16	0.822294	0.763358	0.855982	0.951708	0.957314	0.917387	2.82249	3.45028	0.0203775	0	3.09737	0.169822
chr5:5182369-5182388_ADAMTS16_-	ADAMTS16	2.15236	2.36251	2.49258	2.50207	2.24696	2.45214	6.75981	1.75438	0	2.96191	8.53869	2.42133
chr5:5186271-5186290_ADAMTS16_+	ADAMTS16	1.56501	1.44314	1.69043	1.4378	1.73606	1.6963	0.87152	3.14326	0	0.127441	0.596452	0
chr15:100739568-100739587_ADAMTS17_-	ADAMTS17	0.989026	1.10325	1.13054	0.987525	1.21028	1.17126	4.39299	0.0341129	2.357	8.63086	11.725	0.219125
chr15:100821523-100821542_ADAMTS17_-	ADAMTS17	0.9625	0.830222	0.850598	0.859607	0.729146	0.84815	1.12369	1.71539	0.0883024	0	0.711557	0.136953
chr15:100881412-100881431_ADAMTS17_+	ADAMTS17	1.20123	0.997381	0.97442	1.19219	1.1954	0.86546	0.101751	1.56432	0	0	0.0209281	0
chr15:100801732-100801751_ADAMTS17_-	ADAMTS17	0.250099	0.267454	0.296094	0.332586	0.297611	0.323105	0	0	0	0	0	0.0164344
chr16:77401443-77401462_ADAMTS18_+	ADAMTS18	0.325886	0.334318	0.414532	0.399103	0.342252	0.294256	0.199078	0	0.258115	2.17969	0.0366243	0.082172
chr16:77468560-77468579_ADAMTS18_+	ADAMTS18	0.716191	0.735499	0.785996	0.736806	0.753947	0.923157	0.455668	0.209551	0.040755	0	0	1.33666
chr16:77468343-77468362_ADAMTS18_+	ADAMTS18	0.36378	0.429041	0.446833	0.43492	0.327372	0.386572	0.16811	2.1881	0	0	0.0209281	5.76847
chr16:77465272-77465291_ADAMTS18_-	ADAMTS18	1.05723	1.03081	1.00672	1.01311	1.06148	1.14241	0.606082	0.146198	0	0.127441	0	0
chr5:128861971-128861990_ADAMTS19_+	ADAMTS19	1.12165	1.38742	1.26513	1.18708	1.13588	1.03278	1.4776	0.0877189	0.251322	0.0307617	0.0104641	1.01345
chr5:128797411-128797430_ADAMTS19_-	ADAMTS19	1.29975	1.26483	1.41049	1.23824	1.43349	1.2001	2.15004	1.39863	0	0	0.177889	2.63498
chr5:128864308-128864327_ADAMTS19_+	ADAMTS19	0.818504	1.0531	0.99057	1.19731	0.917633	0.888538	1.30064	0.57992	0	0	0.156961	2.22412
chr5:128844902-128844921_ADAMTS19_+	ADAMTS19	1.1406	1.17011	1.18438	1.10521	1.09124	1.16549	1.31834	0.501947	0	0	0.130801	0.964151
chr5:178770775-178770794_ADAMTS2_-	ADAMTS2	1.03071	0.919373	1.02826	0.977291	0.664664	1.0674	0.942303	0.0730991	0.916987	4.53955	0	0.339644
chr5:178772316-178772335_ADAMTS2_-	ADAMTS2	0.640404	0.657491	0.619106	0.695872	0.654743	0.911617	0.110599	0.0682258	0.38038	7.76074	0.0941767	0
chr5:178634640-178634659_ADAMTS2_-	ADAMTS2	0.7844	0.963949	0.850598	0.936358	0.803549	0.928927	0.353917	2.15399	0.040755	0	0	0.251994
chr5:178585805-178585824_ADAMTS2_+	ADAMTS2	1.06102	1.07539	0.969036	1.06939	0.897792	1.03855	3.33124	0.160818	0.00679249	0	0.0156961	0.131475
chr12:43944849-43944868_ADAMTS20_-	ADAMTS20	1.04587	0.969521	1.07132	1.15638	1.00196	0.86546	0.314101	0.667639	0.468682	0.131836	1.15628	0.0164344
chr12:43945692-43945711_ADAMTS20_+	ADAMTS20	0.807136	1.03081	0.775229	0.921007	0.952354	1.01547	2.95078	0.443468	0.00679249	1.37549	0.0261602	0.0328688
chr12:43886336-43886355_ADAMTS20_+	ADAMTS20	0.776821	0.874798	0.80753	0.736806	0.808509	0.778914	0.579539	1.44249	0	0	4.20656	0.465641
chr12:43847767-43847786_ADAMTS20_+	ADAMTS20	0.856398	0.668635	0.683709	0.752156	0.709305	0.732756	0.181382	0.28265	0	0	0.549364	0.120519
chr4:73185629-73185648_ADAMTS3_+	ADAMTS3	0.818504	0.841366	0.845215	0.680522	0.808509	0.623131	1.02193	1.43274	0	0	0.936535	0.279385
chr4:73185080-73185099_ADAMTS3_+	ADAMTS3	0.773032	0.657491	1.06056	0.772623	0.922593	0.698137	0.128295	0.292396	0	0	0.612148	0.334166
chr4:73188733-73188752_ADAMTS3_-	ADAMTS3	0.640404	0.468045	0.516819	0.475854	0.491057	0.42119	0.0353917	0.053606	0	0	0.00523204	0
chr4:73414256-73414275_ADAMTS3_+	ADAMTS3	0.890502	0.969521	0.936735	0.782856	0.724186	0.819302	0.0530875	1.51559	0	0	0	0.312253
chr1:161165992-161166011_ADAMTS4_+	ADAMTS4	1.33007	1.35956	1.10362	0.997758	1.24996	1.20587	0.619354	0.964908	0	0	7.13127	0.0602594
chr1:161163896-161163915_ADAMTS4_+	ADAMTS4	1.00418	1.1534	1.09286	1.03358	1.10612	1.07317	0.415852	0.540934	0	0.364746	1.88353	1.91187
chr1:161165319-161165338_ADAMTS4_+	ADAMTS4	1.09513	1.27041	1.12516	0.931241	1.26485	1.25203	1.45106	0.453215	0	0	0.402867	1.3531
chr1:161168231-161168250_ADAMTS4_+	ADAMTS4	0.621457	0.373321	0.554504	0.634472	0.337292	0.611591	0.495483	2.10525	0	0	0.0418563	0.158866
chr21:28315701-28315720_ADAMTS5_-	ADAMTS5	1.23155	1.42642	1.38895	1.55548	1.42357	1.28088	5.71575	1.52534	1.5419	0.118652	4.36352	0.405382
chr21:28327096-28327115_ADAMTS5_-	ADAMTS5	1.82648	1.40971	1.32973	1.46338	1.57238	1.68476	0.199078	0.701752	0.02717	0	0.622612	0.104084
chr21:28306974-28306993_ADAMTS5_+	ADAMTS5	2.19405	1.86661	1.93269	2.34857	2.16264	1.73669	1.12369	4.7953	0	19.6348	0.251138	0.0712157
chr21:28338314-28338333_ADAMTS5_+	ADAMTS5	0.765453	0.679779	0.775229	0.624238	0.753947	0.825071	0.0176958	0.102339	0	0.0307617	0	0
chr15:79089047-79089066_ADAMTS7_+	ADAMTS7	1.60669	1.7886	1.29205	1.7448	1.45829	1.62129	0.384884	1.23781	0.10868	0	0.0680165	0.0547813
chr15:79082046-79082065_ADAMTS7_+	ADAMTS7	0.795768	0.729927	0.721394	0.864724	0.858111	0.744295	0.185806	1.34015	0.0203775	0.61084	0.0104641	0.00547813
chr15:79092710-79092729_ADAMTS7_+	ADAMTS7	1.25049	1.1924	1.10901	1.18708	1.08132	1.25203	0.0973271	0.380115	0	0	1.29755	1.5777
chr15:79103555-79103574_ADAMTS7_-	ADAMTS7	0.185679	0.267454	0.231492	0.255835	0.183527	0.282717	0	0.0682258	0	0	0	0
chr11:130288971-130288990_ADAMTS8_-	ADAMTS8	1.12544	0.991809	0.969036	0.834023	0.763867	1.05586	0.0132719	2.59746	0.529814	0	0.183121	0.635463
chr11:130297984-130298003_ADAMTS8_+	ADAMTS8	1.78479	2.13406	1.51816	1.83178	1.64182	1.754	0.345069	0.589666	0.0543399	0.817382	1.89923	0.695723
chr11:130286148-130286167_ADAMTS8_-	ADAMTS8	0.992815	0.986237	0.97442	0.85449	1.1954	1.05009	2.93751	1.20857	0.00679249	0.0263672	0	0
chr11:130284573-130284592_ADAMTS8_+	ADAMTS8	0.757874	0.85251	0.80753	0.76239	0.689465	0.778914	0.305253	0.0828457	0	0.00439453	0	0.0164344
chr3:64644371-64644390_ADAMTS9_-	ADAMTS9	1.20123	1.18126	1.07132	0.76239	1.08132	1.02124	2.80037	0.346003	6.99627	0.0395508	0.0156961	0.169822
chr3:64673226-64673245_ADAMTS9_-	ADAMTS9	0.818504	0.919373	0.855982	0.864724	0.823389	0.888538	0.68129	0.25341	0.971327	0.0659179	0.0104641	0.394425
chr3:64672427-64672446_ADAMTS9_+	ADAMTS9	1.12165	1.05867	1.04979	1.00287	0.962274	1.07317	1.73419	1.77387	0.0815099	0.202148	11.432	0.0219125
chr3:64666860-64666879_ADAMTS9_+	ADAMTS9	1.15955	0.707639	0.8829	1.14103	0.967234	0.911617	0.349493	0.321636	0	0.0131836	0.0104641	1.36953
chr9:18504832-18504851_ADAMTSL1_+	ADAMTSL1	0.973869	1.10882	0.931351	0.915891	1.15076	1.17702	0.791889	0.26803	0.224152	0.23291	0	0
chr9:18574180-18574199_ADAMTSL1_-	ADAMTSL1	1.05723	1.04753	1.14669	1.06428	1.14084	0.900078	1.93327	2.34892	0	0.900879	0.397635	0.684766
chr9:18474245-18474264_ADAMTSL1_-	ADAMTSL1	1.08376	1.11996	1.14131	0.951708	1.18548	1.13664	0.464516	2.49512	0	0	0.313922	0.41086
chr9:18622271-18622290_ADAMTSL1_+	ADAMTSL1	1.06481	1.35956	1.10901	1.15126	1.15572	0.946236	1.34488	1.58381	0	0	0	3.65939
chr9:136401842-136401861_ADAMTSL2_+	ADAMTSL2	0.632825	0.624059	0.602956	0.480971	0.679544	0.600052	0.738801	1.45711	1.48756	0.00439453	0.104641	0.241038
chr9:136404904-136404923_ADAMTSL2_+	ADAMTSL2	0.992815	0.85251	1.04979	0.731689	1.16068	0.761604	2.74728	3.31383	1.46039	0.0131836	0.0366243	0
chr9:136405801-136405820_ADAMTSL2_-	ADAMTSL2	0.886713	1.32613	1.2436	1.15126	1.2202	0.998163	0.760921	0.999021	0	0.0219726	1.83645	1.61057
chr9:136402539-136402558_ADAMTSL2_+	ADAMTSL2	0.9625	0.82465	1.09824	0.874957	0.887872	0.801993	1.22101	2.10038	0	1.82373	0.89991	0.0657376
chr15:84324534-84324553_ADAMTSL3_-	ADAMTSL3	2.05763	1.64373	1.57738	1.79085	2.04359	1.85785	0.181382	1.00877	0	0	50.8031	0.553291
chr15:84488656-84488675_ADAMTSL3_-	ADAMTSL3	1.00039	1.20354	1.20591	1.16661	1.05652	1.08471	0.796313	1.65204	0	0	0.831894	0.482076
chr15:84442363-84442382_ADAMTSL3_+	ADAMTSL3	0.693455	0.858082	0.732161	0.685639	0.540659	0.559664	3.17198	0.233917	0	0.707519	0.0209281	0.914848
chr15:84373176-84373195_ADAMTSL3_-	ADAMTSL3	0.507776	0.451329	0.484518	0.532138	0.496018	0.594282	0	0.175438	0	0	0.0156961	0
chr1:150527945-150527964_ADAMTSL4_-	ADAMTSL4	0.852609	1.06982	0.866749	0.82379	0.783708	0.986624	0.59281	0.589666	0.2717	0.101074	1.21383	0.136953
chr1:150526273-150526292_ADAMTSL4_-	ADAMTSL4	0.879134	0.936089	0.834448	0.752156	0.927553	0.905848	1.4776	1.31091	0	0.874511	0.33485	0.0602594
chr1:150525700-150525719_ADAMTSL4_+	ADAMTSL4	0.549459	0.79679	0.54912	0.593538	0.585301	0.576973	1.32276	0.81871	0	0	0.0837126	0
chr1:150525052-150525071_ADAMTSL4_-	ADAMTSL4	0.579774	0.718783	0.608339	0.480971	0.709305	0.611591	1.14581	0.0341129	0	0	0.0366243	2.50898
chr1:150533701-150533720_ADAMTSL4-AS1_-	ADAMTSL4-AS1	0.666929	0.679779	0.382231	0.537254	0.580341	0.525045	0.685714	0.955162	0.013585	0	0	1.80231
chr1:150533781-150533800_ADAMTSL4-AS1_+	ADAMTSL4-AS1	0.591142	0.807934	0.506052	0.619122	0.773788	0.657749	3.68516	1.30116	0	0	1.26092	0.427294
chr1:150533611-150533630_ADAMTSL4-AS1_+	ADAMTSL4-AS1	1.25428	1.18126	0.936735	0.967058	0.927553	1.02701	0.0973271	1.30116	0	0	0.931303	0.706679
chr1:150533673-150533692_ADAMTSL4-AS1_+	ADAMTSL4-AS1	0.598721	0.362177	0.4576	0.332586	0.664664	0.311565	0.0132719	0.467834	0	0	0.884214	0
chr19:1510168-1510187_ADAMTSL5_-	ADAMTSL5	1.2846	1.45428	1.31358	1.69363	1.29461	1.40204	2.95963	0.0389862	0.543399	0.13623	0	0.931282
chr19:1510363-1510382_ADAMTSL5_+	ADAMTSL5	0.852609	0.863654	0.920584	1.05916	1.03668	1.02124	0	0.180311	0	0.470215	0.287762	0
chr19:1510691-1510710_ADAMTSL5_+	ADAMTSL5	0.666929	0.523764	0.602956	0.654939	0.530739	0.536585	0.340645	0.389862	0	0	0.125569	0
chr19:1508429-1508448_ADAMTSL5_+	ADAMTSL5	0.746506	0.702067	0.597572	0.695872	0.530739	0.773144	0.159263	0.0194931	0	0	0.0313922	0
chr7:939771-939790_ADAP1_-	ADAP1	0.500197	0.54048	0.619106	0.634472	0.734106	0.542355	2.06156	0.160818	0	0	0.130801	0
chr7:944728-944747_ADAP1_-	ADAP1	0.522933	0.451329	0.344546	0.45027	0.421615	0.42696	0.0619354	0.0243664	0	0	0.0418563	0.394425
chr7:943871-943890_ADAP1_+	ADAP1	1.52333	1.38185	1.66351	1.45826	1.37893	1.54052	2.3447	2.63644	0	0	0.0209281	2.47064
chr7:966248-966267_ADAP1_+	ADAP1	0.151575	0.111439	0.0538353	0.117684	0.0793628	0.0980854	0.0132719	0	0	0	0	0
chr17:29249034-29249053_ADAP2_-	ADAP2	1.06102	1.01967	1.10362	0.834023	1.28965	1.10779	1.53954	0.0438595	0.040755	0	3.52116	1.99404
chr17:29250019-29250038_ADAP2_-	ADAP2	1.40965	1.43757	1.37818	1.39686	1.49301	1.34435	1.03078	0.453215	0	0	1.55392	1.64892
chr17:29258927-29258946_ADAP2_+	ADAP2	0.568406	0.579484	0.592189	0.619122	0.689465	0.698137	0.376036	0.0730991	0	0	0.601684	0.0109563
chr17:29253921-29253940_ADAP2_-	ADAP2	0.66314	0.640775	0.683709	0.803323	0.719226	0.64044	1.03963	0.643272	0	0	0.0784806	0.0383469
chr1:154574318-154574337_ADAR_-	ADAR	1.50438	1.47657	1.58276	1.70898	1.45333	1.38474	4.12755	2.40252	0.346417	0	1.39172	0.0931282
chr1:154580474-154580493_ADAR_-	ADAR	1.52712	1.50443	1.85194	1.46338	1.7311	1.80016	6.91022	0.80409	0	1.42822	0.774342	0.241038
chr1:154570937-154570956_ADAR_-	ADAR	0.678298	0.741071	0.44145	0.470737	0.620022	0.553894	0.734377	0.0584793	0	0	0.0994087	0.0493032
chr1:154569596-154569615_ADAR_+	ADAR	0.841241	0.835794	0.646024	0.900541	0.892832	1.07894	0.0884792	0.307016	0	0	0	0.482076
chr21:46604862-46604881_ADARB1_+	ADARB1	1.18986	1.04753	1.27051	1.39174	1.15076	1.21164	0.685714	1.14522	0	0	1.3551	0.115041
chr21:46603303-46603322_ADARB1_+	ADARB1	0.84503	0.640775	0.753695	0.83914	0.957314	0.911617	1.03521	0.453215	0	0.0263672	0.680165	0.482076
chr21:46624577-46624596_ADARB1_-	ADARB1	0.958711	1.08096	1.03902	1.12056	0.902752	1.03278	1.20774	0.229044	0	0.558105	0.0523204	2.48707
chr21:46595725-46595744_ADARB1_+	ADARB1	0.42062	0.445757	0.430683	0.45027	0.55058	0.323105	0.322949	1.90545	0	0	0.00523204	0.00547813
chr10:1313219-1313238_ADARB2_-	ADARB2	0.678298	0.590628	0.500669	0.521904	0.684504	0.657749	1.11484	2.78751	0.38038	0	0.931303	0.197213
chr10:1405756-1405775_ADARB2_-	ADARB2	1.09134	0.980665	0.818297	0.992641	1.05652	0.85969	1.06175	6.95904	0.013585	0.219726	6.97431	0.750504
chr10:1779309-1779328_ADARB2_-	ADARB2	0.84503	0.930517	0.689092	0.680522	0.808509	0.975084	7.73308	0.589666	0	0	0.366243	0.14791
chr10:1421287-1421306_ADARB2_-	ADARB2	0.860187	0.440185	0.436066	0.43492	0.322411	0.334644	0.0398156	0	0	0	0.0523204	0.120519
chr16:75646269-75646288_ADAT1_-	ADAT1	1.88332	1.48771	1.7012	2.0211	2.02375	1.89824	0.844976	1.50097	3.76983	4.26709	1.96201	0.925804
chr16:75652486-75652505_ADAT1_-	ADAT1	0.924607	0.830222	1.27051	1.12056	0.987075	1.10779	1.89345	0.0974655	0.00679249	0.953613	0.863286	0.284863
chr16:75654668-75654687_ADAT1_+	ADAT1	1.2467	1.08653	1.13054	0.859607	0.877951	1.07894	0.0265438	5.49218	0	0.294433	0.183121	3.57174
chr16:75651119-75651138_ADAT1_+	ADAT1	0.780611	0.941661	0.909817	0.844257	0.972195	1.02124	0.216774	0.126705	0	0	0	0
chr6:143753721-143753740_ADAT2_+	ADAT2	1.66732	1.50443	1.53431	1.91877	1.71126	1.58668	0.0132719	0.0633526	0	0	0.434259	0
chr6:143771786-143771805_ADAT2_-	ADAT2	0.90187	0.908229	1.18976	1.17684	1.08132	0.928927	0	0.0194931	0	0	0	1.51744
chr6:143759779-143759798_ADAT2_+	ADAT2	0.803347	0.858082	0.979803	0.711222	0.674584	0.744295	0.853824	1.26705	0	0	0	0
chr6:143755071-143755090_ADAT2_+	ADAT2	0	0	0	0	0	0	0	0	0	0	0	0
chr19:1912573-1912592_ADAT3_-	ADAT3	1.33765	1.28155	1.02826	1.39686	1.27477	1.07317	0.181382	0.555553	0.196982	4.48681	0.162193	0
chr19:1913044-1913063_ADAT3_-	ADAT3	0.898081	0.82465	0.89905	0.961941	0.872991	0.900078	0.00884792	0.0146198	0.00679249	0	0	0.0219125
chr19:1912358-1912377_ADAT3_-	ADAT3	1.57259	1.57686	1.58276	1.5299	1.46325	1.5059	0.145991	0.477581	0	0	4.38968	0.131475
chr19:1912723-1912742_ADAT3_-	ADAT3	0.697244	0.757786	0.662175	0.859607	0.868031	0.692368	0.0884792	0	0	0	0	0
chr14:78325505-78325524_ADCK1_+	ADCK1	0.985237	1.09768	1.13054	0.834023	1.02676	0.969315	1.11926	0.511694	1.48076	0.0571289	0.183121	2.94176
chr14:78374187-78374206_ADCK1_-	ADCK1	0.951132	0.941661	1.16284	0.900541	1.01684	1.0674	1.91557	0.355749	0	0.0571289	0.418563	0.191735
chr14:78285377-78285396_ADCK1_-	ADCK1	1.17471	1.38185	1.38895	0.905657	1.11604	1.18279	0.499907	0.394735	0	0.127441	0.183121	4.56328
chr14:78353553-78353572_ADCK1_+	ADCK1	0.644193	0.802362	0.635257	0.624238	0.634903	0.698137	1.84921	4.01071	0	0	0.0156961	0.0328688
chr7:140374422-140374441_ADCK2_-	ADCK2	0.682087	0.618487	0.958269	0.86984	0.84819	0.738525	0.552995	0.112085	0.101887	0.206543	1.66379	0.164344
chr7:140390559-140390578_ADCK2_-	ADCK2	0.587353	0.607344	0.850598	0.414453	0.654743	0.64621	0.40258	0.194931	0.101887	0.105469	0.0209281	0.564248
chr7:140386808-140386827_ADCK2_+	ADCK2	1.18228	1.20912	1.3728	1.54525	1.37893	1.2578	0.389308	0.336256	0.00679249	0	0.28253	0.575204
chr7:140373232-140373251_ADCK2_-	ADCK2	0.450935	0.48476	0.403765	0.445154	0.381934	0.346184	0.583963	0.0974655	0	0	0.826662	0.00547813
chr8:145616224-145616243_ADCK5_+	ADCK5	0.66314	0.713211	1.0121	0.736806	0.679544	0.686598	0.0486635	0.726118	2.56077	0.00878906	1.25569	0.624507
chr8:145615900-145615919_ADCK5_-	ADCK5	0.837451	0.88037	0.877516	0.972175	1.13092	0.85392	0.0575115	0.258284	1.87473	0.364746	0.434259	0.76146
chr8:145608306-145608325_ADCK5_+	ADCK5	0.629036	0.679779	0.71601	0.557721	0.5605	0.65198	2.66322	2.63644	0.0950949	0.32959	0	0.0164344
chr8:145603137-145603156_ADCK5_-	ADCK5	0	0	0	0	0	0	0	0	0	0	0	0
chr7:45662321-45662340_ADCY1_+	ADCY1	0.879134	1.23697	0.915201	0.895424	1.0218	1.0097	0.68129	2.57796	0	0	2.74159	1.49553
chr7:45632432-45632451_ADCY1_+	ADCY1	0.924607	1.14225	1.00134	0.726573	0.957314	1.10779	0.247742	0.794344	0	0	2.1556	3.58818
chr7:45697329-45697348_ADCY1_+	ADCY1	0.477461	0.546052	0.419916	0.455387	0.441456	0.386572	0.628202	0.867443	0	0	0.298226	0.0766938
chr7:45614540-45614559_ADCY1_-	ADCY1	0.776821	0.657491	0.748311	0.931241	0.620022	0.842381	0.137143	0.341129	0	0	0.00523204	0.0219125
chr1:167830229-167830248_ADCY10_+	ADCY10	0.860187	0.702067	1.0121	0.900541	0.863071	1.03855	1.91115	4.09842	0.251322	0	0.120337	3.39644
chr1:167871024-167871043_ADCY10_-	ADCY10	1.03829	0.908229	1.16823	1.11544	1.01684	1.07894	0.517603	3.48439	0.02717	0.0351562	1.37603	0.0273907
chr1:167873181-167873200_ADCY10_-	ADCY10	0.519144	0.534908	0.436066	0.445154	0.689465	0.530815	0.0176958	2.32943	0	0	0.0261602	0.158866
chr1:167849355-167849374_ADCY10_-	ADCY10	0.773032	0.657491	0.721394	0.997758	0.590261	0.63467	0.407004	0.497074	0	0	0	0
chr5:7396491-7396510_ADCY2_-	ADCY2	1.4248	1.28155	1.3728	1.18196	1.29957	1.24049	0.349493	0.409355	0.482267	0.0307617	1.17198	1.37501
chr5:7414834-7414853_ADCY2_-	ADCY2	0.579774	0.807934	0.527586	0.624238	0.530739	0.669289	0.0265438	0.146198	0	42.9258	1.65856	2.31177
chr5:7520954-7520973_ADCY2_-	ADCY2	0.890502	0.980665	0.780612	0.731689	0.649783	0.900078	0.110599	0.964908	0	2.4126	0.76911	0.164344
chr5:7626342-7626361_ADCY2_-	ADCY2	1.21639	1.0531	0.958269	1.10009	0.882911	1.07317	4.87078	0.355749	0	0.0175781	0.0104641	1.15041
chr2:25064124-25064143_ADCY3_+	ADCY3	2.22815	1.59358	1.86809	1.91365	1.7559	1.68476	1.85806	2.59258	0.101887	0.41748	0.89991	0.257472
chr2:25095495-25095514_ADCY3_-	ADCY3	1.57259	1.57686	1.57738	1.32523	1.46821	1.42512	0.225622	0.0584793	0.0203775	0	6.90106	3.19375
chr2:25141269-25141288_ADCY3_+	ADCY3	0.640404	0.947233	0.656791	0.552604	0.709305	0.553894	1.4776	0.511694	0	0	0.261602	0
chr2:25062875-25062894_ADCY3_-	ADCY3	1.29597	1.14225	1.08747	0.997758	1.30949	1.24049	4.6894	0.414228	0	0.298828	0.0941767	0.158866
chr14:24801760-24801779_ADCY4_+	ADCY4	0.617668	0.702067	0.576038	0.552604	0.709305	0.680828	0.345069	0.350876	0.122265	5.64258	0	0.0602594
chr14:24801021-24801040_ADCY4_-	ADCY4	0.822294	0.863654	0.753695	0.752156	0.927553	0.836611	0.0663594	2.33917	0.0747174	0.0483398	0	0
chr14:24802023-24802042_ADCY4_-	ADCY4	2.4252	2.36251	2.40644	2.09785	2.3164	2.30789	0.756497	1.95418	0.00679249	0.109863	3.73567	3.42383
chr14:24803807-24803826_ADCY4_+	ADCY4	1.02692	0.863654	0.958269	0.885191	1.05156	1.02701	0.327373	0.653019	0	0.13623	0.162193	0.0328688
chr3:123071297-123071316_ADCY5_-	ADCY5	1.36038	1.27041	0.97442	1.26894	1.26981	1.32704	0.486635	0.214424	0.013585	0	0.188353	0.810763
chr3:123066678-123066697_ADCY5_-	ADCY5	1.98184	2.12849	2.05651	1.90853	1.87991	1.99633	2.01733	0.380115	0	3.14209	3.34327	1.47362
chr3:123166544-123166563_ADCY5_+	ADCY5	0.860187	1.00852	1.00134	1.03869	0.863071	1.2001	0.322949	0.59454	0	0	0.87375	0.0273907
chr3:123049746-123049765_ADCY5_-	ADCY5	0.651772	0.56834	0.559888	0.76239	0.56546	0.680828	0	0.692005	0	0	0	0.125997
chr12:49170272-49170291_ADCY6_+	ADCY6	1.39449	1.69388	1.21668	1.45826	1.49797	1.29819	0.225622	2.05165	0	0	0.894678	0.257472
chr12:49172011-49172030_ADCY6_+	ADCY6	0.761664	0.679779	0.737544	0.695872	0.620022	0.84815	0.676866	0.0584793	0	0.0131836	0.245906	0
chr12:49171000-49171019_ADCY6_-	ADCY6	1.13302	1.0921	1.0121	1.12568	1.39877	0.980854	0.0796313	0.272903	0	0	0.0680165	6.41489
chr12:49177058-49177077_ADCY6_+	ADCY6	0.591142	0.546052	0.608339	0.608888	0.962274	0.594282	0	0.0194931	0	0	0	0.153388
chr16:50322221-50322240_ADCY7_-	ADCY7	0.780611	0.746643	1.08209	0.79309	0.818429	0.85392	0.25659	0.160818	0.013585	0	0.533668	0.0164344
chr16:50324544-50324563_ADCY7_+	ADCY7	1.11029	0.869226	1.10362	1.18708	1.16068	1.01547	0.752073	0.136452	0	0	0.151729	0.0273907
chr16:50325745-50325764_ADCY7_-	ADCY7	1.08376	0.902657	1.01749	1.03358	0.83827	0.986624	0.199078	0.375242	0	0	0.0209281	0.186256
chr16:50326597-50326616_ADCY7_-	ADCY7	1.18986	1.20354	1.42125	1.08986	1.17556	1.22318	0.163686	1.24756	0	0	0.0104641	0
chr8:131949341-131949360_ADCY8_+	ADCY8	0.985237	0.891514	0.866749	0.849374	0.858111	1.05009	0.137143	0.0146198	0.448305	0.0263672	0.397635	0.0986064
chr8:132052048-132052067_ADCY8_+	ADCY8	1.00797	1.17568	1.48047	0.941474	1.07636	1.30973	1.7917	0.31189	0.16302	0.553711	0.0261602	0.0328688
chr8:132002692-132002711_ADCY8_+	ADCY8	0.0416831	0.0445757	0.00538353	0.00511671	0	0.00576973	0	3.32845	0	0	0.28253	0
chr8:131964199-131964218_ADCY8_+	ADCY8	0.54188	0.501476	0.640641	0.527021	0.590261	0.732756	0.38046	0.341129	0	0.0219726	0	0
chr16:4042275-4042294_ADCY9_+	ADCY9	0.803347	0.902657	0.855982	0.818673	0.863071	0.876999	0.0176958	6.57405	0.013585	0.0175781	0.00523204	0.394425
chr16:4057524-4057543_ADCY9_-	ADCY9	1.06481	1.0141	1.05517	1.06428	0.863071	1.16549	3.18083	0.955162	0.00679249	0	0.392403	0
chr16:4164982-4165001_ADCY9_+	ADCY9	0.913239	0.975093	1.08747	1.11544	0.947394	1.03855	1.65014	1.17446	0	0	1.18244	0.0712157
chr16:4043483-4043502_ADCY9_+	ADCY9	0.935975	1.0531	0.732161	0.880074	0.977155	1.01547	0.0752073	0.960035	0	0.0834961	1.04641	6.45324
chr18:905489-905508_ADCYAP1_-	ADCYAP1	2.04247	2.34022	2.36337	2.56347	2.33624	2.02518	2.05714	2.12962	0.43472	0.259277	3.93449	1.15589
chr18:908278-908297_ADCYAP1_-	ADCYAP1	0.9625	1.07539	0.931351	0.895424	1.01188	0.905848	0.676866	0.0730991	0.00679249	0.0791015	0.0418563	6.1629
chr18:909442-909461_ADCYAP1_+	ADCYAP1	1.925	2.05605	2.06189	1.76015	2.27672	2.3252	1.77401	0.911302	0	2.03027	0	0.164344
chr18:908277-908296_ADCYAP1_-	ADCYAP1	0.443356	0.534908	0.285327	0.409337	0.486097	0.455809	1.39797	0.116959	0	0	0	0
chr7:31126030-31126049_ADCYAP1R1_-	ADCYAP1R1	0.90566	0.930517	0.909817	1.07963	0.972195	0.744295	0.672442	0.224171	1.57586	0.0263672	0.418563	0.0876501
chr7:31104494-31104513_ADCYAP1R1_+	ADCYAP1R1	0.632825	0.507048	0.522203	0.491204	0.525779	0.553894	0.698985	0.0341129	0.02717	0	0.0418563	0.158866
chr7:31124428-31124447_ADCYAP1R1_-	ADCYAP1R1	1.01555	0.941661	0.866749	1.07451	0.942434	1.0097	0.495483	0.0487327	0	0.0703125	0.554596	5.06179
chr7:31123766-31123785_ADCYAP1R1_+	ADCYAP1R1	0.617668	0.635203	0.53297	0.644705	0.5605	0.525045	0.0221198	0.453215	0	0	0	0
chr4:2883760-2883779_ADD1_-	ADD1	1.53091	1.79974	1.33512	2.06203	1.91959	1.82323	0.63705	4.22026	0	0	1.56961	0.454685
chr4:2877777-2877796_ADD1_+	ADD1	1.02313	0.902657	0.812914	1.19731	1.00196	1.0674	0.44682	2.03703	0	0	0.654005	0.251994
chr4:2895739-2895758_ADD1_+	ADD1	0.48125	0.668635	0.34993	0.552604	0.505938	0.525045	0.0973271	1.18421	0	0	0.575524	0
chr4:2899948-2899967_ADD1_-	ADD1	1.00039	1.02524	1.18976	0.926124	1.10116	1.14241	0.101751	8.92784	0	0	0.392403	0.1753
chr2:70931496-70931515_ADD2_+	ADD2	1.18607	1.54343	1.41049	1.38663	1.11604	1.13087	4.96368	0.511694	0.482267	0.0175781	0.193585	1.12302
chr2:70923468-70923487_ADD2_-	ADD2	1.10271	1.20912	1.34588	1.23824	1.23012	1.3155	0.38046	0.852823	0.0475475	6.82031	1.45451	1.64892
chr2:70933399-70933418_ADD2_-	ADD2	1.58017	1.40971	1.58814	1.7448	1.55254	1.29242	7.94543	0.341129	0	29.2895	0.61738	13.4379
chr2:70919601-70919620_ADD2_+	ADD2	1.53848	1.40413	1.75503	1.40198	1.88487	1.57514	1.92442	2.29044	0	0	0.0366243	0
chr10:111878976-111878995_ADD3_-	ADD3	1.03829	1.08653	1.18438	1.20243	0.887872	0.813532	2.09253	0.531187	0.169812	1.55127	0.0209281	1.15589
chr10:111860412-111860431_ADD3_+	ADD3	1.09892	1.33727	1.20053	1.25871	1.22516	1.24049	1.72092	0.180311	0.0815099	0.0263672	0.292994	0.301297
chr10:111878360-111878379_ADD3_+	ADD3	1.47785	1.02524	1.14669	1.10009	1.30949	1.42512	1.77401	0.555553	0	0	4.76639	4.07025
chr10:111879256-111879275_ADD3_+	ADD3	0.860187	0.746643	1.00134	0.997758	0.624982	0.715447	0.0796313	1.36452	0	0	0.727253	1.34762
chr6:146978024-146978043_ADGB_-	ADGB	1.6749	2.03934	1.34588	1.87783	1.72614	1.61552	4.80442	2.97757	0.19019	0	1.19814	0.104084
chr6:147012372-147012391_ADGB_-	ADGB	1.39828	1.48214	1.46432	1.28941	1.30949	1.3905	0.632626	1.09161	0.00679249	0	22.8378	0.914848
chr6:147022114-147022133_ADGB_-	ADGB	0.530512	0.546052	0.721394	0.608888	0.659703	0.628901	0.535299	1.86159	0	0	0.109873	7.20922
chr6:147054371-147054390_ADGB_-	ADGB	0.701034	0.657491	0.602956	0.516788	0.684504	0.801993	1.03521	0.526314	0	0.228516	0.0680165	1.23806
chr10:134884444-134884463_GPR123_-	ADGRA1	1.55743	1.45985	1.45355	1.4378	1.76086	1.84631	2.1235	1.14035	0.292077	0.347168	0.76911	0.0273907
chr10:134885460-134885479_GPR123_+	ADGRA1	1.1406	0.963949	1.08747	0.726573	1.18548	0.980854	0.840552	0.701752	0.0815099	53.2705	0.826662	0.619029
chr10:134893810-134893829_GPR123_-	ADGRA1	0.397884	0.434613	0.333779	0.455387	0.525779	0.698137	2.15889	0.107212	0	0	1.19814	0.109563
chr10:134886440-134886459_GPR123_+	ADGRA1	0.443356	0.367749	0.403765	0.45027	0.620022	0.490427	0.194654	0.180311	0	0	0	0.0602594
chr8:37687425-37687444_GPR124_-	ADGRA2	1.27323	1.01967	1.3728	1.45315	1.33429	1.32127	0.110599	0.925922	0.02717	0	0.350547	0.345122
chr8:37687064-37687083_GPR124_-	ADGRA2	0.765453	1.03081	0.89905	0.772623	0.982115	0.721216	0.0309677	0.180311	0.00679249	0	7.1208	0.0383469
chr8:37654778-37654797_GPR124_+	ADGRA2	0.886713	0.841366	0.721394	0.921007	0.798588	0.767374	0.230046	0.774851	0	0	0	0.503988
chr8:37672419-37672438_GPR124_+	ADGRA2	0.382727	0.373321	0.290711	0.429803	0.347212	0.467348	0.68129	0.131578	0	0	0	0
chr4:22444462-22444481_GPR125_+	ADGRA3	1.55743	1.45985	1.7658	1.4378	1.36405	1.47128	0.694561	1.6959	0.46189	0.316406	0.28253	0.509466
chr4:22475421-22475440_GPR125_+	ADGRA3	0.795768	0.936089	1.09824	0.828907	0.818429	0.842381	1.18562	1.18908	0.2717	0.00878906	1.25046	0.591638
chr4:22439891-22439910_GPR125_-	ADGRA3	0.575984	0.473617	0.640641	0.593538	0.496018	0.542355	0.415852	0.053606	0.0203775	0	0	1.28188
chr4:22517210-22517229_GPR125_+	ADGRA3	1.35281	1.51557	1.71196	1.55036	1.39877	1.63283	0.473364	0.540934	0	0	4.00251	0.3506
chr8:143557979-143557998_BAI1_+	ADGRB1	1.22397	1.15897	1.07132	1.05916	1.14084	1.14241	0.765345	0.224171	2.21435	0.00878906	0	0.0219125
chr8:143545791-143545810_BAI1_-	ADGRB1	1.01176	1.17011	1.22745	0.987525	1.23012	1.30973	0.911335	0.838203	0	0	0.0837126	0.0109563
chr8:143558502-143558521_BAI1_-	ADGRB1	0.291782	0.267454	0.226108	0.240485	0.233128	0.363493	0.0663594	0.365496	0	0	0	0.120519
chr8:143556965-143556984_BAI1_+	ADGRB1	0.272835	0.267454	0.253026	0.250719	0.342252	0.386572	0.0398156	1.26705	0	0	0	0.553291
chr1:32222291-32222310_BAI2_+	ADGRB2	1.79237	1.77746	1.62044	1.78573	1.5575	1.96748	0.867096	0.730991	20.3367	31.0298	0.455187	0.454685
chr1:32208486-32208505_BAI2_-	ADGRB2	0.496408	0.557196	0.62449	0.675405	0.56546	0.675058	0.0353917	0.302143	0.0543399	0	0	0.0657376
chr1:32207729-32207748_BAI2_-	ADGRB2	1.27702	1.00295	1.23283	1.08986	1.15572	1.24049	0.544147	0.726118	0.02717	0	0.460419	0.745026
chr1:32209912-32209931_BAI2_+	ADGRB2	1.63322	1.6103	1.35665	1.68851	1.31445	1.51744	1.47318	0.0779724	0	0.408691	0.0523204	0.805285
chr6:69666635-69666654_BAI3_+	ADGRB3	1.1406	1.39856	1.3405	1.31499	1.24004	1.13087	0.16811	3.1189	6.16758	0.0527344	4.46816	0.438251
chr6:69348723-69348742_BAI3_+	ADGRB3	0.924607	1.1534	0.969036	0.956824	0.882911	0.969315	0.734377	0.0292396	0.169812	0.0834961	2.19222	1.4517
chr6:69653731-69653750_BAI3_+	ADGRB3	1.06102	1.10882	1.08209	1.23824	1.33429	1.09048	2.8623	2.12475	0	0.0175781	1.39172	0.82172
chr6:69646503-69646522_BAI3_+	ADGRB3	1.57259	1.59358	1.2759	1.60153	1.67654	1.80016	0.287557	1.3304	0	0.246094	0.340082	52.8037
chr12:131451046-131451065_GPR133_-	ADGRD1	1.91742	1.86103	1.88424	1.86248	1.97911	1.66745	1.22101	2.34892	7.34269	0.0703125	0.141265	0.125997
chr12:131456008-131456027_GPR133_+	ADGRD1	0.814715	0.897085	0.559888	0.747039	0.679544	0.709677	0.331797	0.55068	0.543399	0.118652	0.162193	0.0109563
chr12:131466604-131466623_GPR133_-	ADGRD1	1.09134	1.19797	1.2436	1.00799	1.05652	1.25203	0.535299	4.47367	0	0	0.167425	0.279385
chr12:131471773-131471792_GPR133_-	ADGRD1	1.84163	1.35956	1.85732	2.06203	1.70134	1.72515	0.955575	2.94346	0	0	0.0209281	0.208169
chr9:127214801-127214820_GPR144_-	ADGRD2	2.12963	1.88332	1.78195	1.81131	2.02375	1.80016	1.34046	0.911302	7.76382	16.106	0.172657	0.0273907
chr9:127214404-127214423_GPR144_-	ADGRD2	0.977658	0.997381	0.656791	1.00287	0.763867	1.02701	1.25198	0.540934	0	0.0131836	1.14582	0
chr9:127215736-127215755_GPR144_+	ADGRD2	0.738927	0.718783	0.710627	0.80844	0.778748	0.63467	0.230046	0.331383	0	0	0.465651	0.0712157
chr9:127213449-127213468_GPR144_+	ADGRD2	1.17849	1.49886	1.49662	1.38663	1.33925	1.30396	0.898064	1.78849	0	0	0	0
chr19:6890516-6890535_EMR1_+	ADGRE1	1.04966	1.0141	0.839831	0.910774	0.947394	0.836611	0.247742	0.477581	13.4491	0.197754	0.648773	12.6764
chr19:6897499-6897518_EMR1_-	ADGRE1	1.48164	1.38742	1.31358	1.47873	1.32933	1.52321	0.716681	0.404482	0.02717	0.0439453	0.774342	0.257472
chr19:6903930-6903949_EMR1_+	ADGRE1	1.12544	0.780074	0.877516	0.844257	0.977155	0.761604	1.08387	0.229044	0	0	0.727253	0.0164344
chr19:6896531-6896550_EMR1_+	ADGRE1	1.12923	0.741071	0.97442	0.86984	0.962274	0.813532	0.566267	0.531187	0	0.443847	0.408099	0.525901
chr19:14865772-14865791_EMR2_+	ADGRE2	0.833662	0.841366	0.920584	0.731689	0.927553	0.715447	0.641474	0.190058	0.679249	0.0263672	0.0261602	0.383469
chr19:14867146-14867165_EMR2_-	ADGRE2	2.19405	2.29565	2.03498	2.15925	1.94439	2.35982	2.02175	0.346003	0.00679249	0.711914	1.94109	1.72013
chr19:14875280-14875299_EMR2_-	ADGRE2	1.10271	0.986237	1.09286	1.02846	0.823389	0.871229	1.50857	3.92786	0	0	2.51138	0.0602594
chr19:14854526-14854545_EMR2_-	ADGRE2	1.23912	1.09768	1.45355	1.16661	1.29461	1.19433	0.207926	1.1306	0	0	2.35965	1.85709
chr19:14772891-14772910_EMR3_+	ADGRE3	0.492618	0.523764	0.62449	0.527021	0.476177	0.63467	1.1812	0.204678	0.835477	0.0175781	3.30665	0.202691
chr19:14779623-14779642_EMR3_+	ADGRE3	0.909449	0.947233	0.931351	1.00287	1.02676	0.85969	5.81751	0.83333	0.00679249	0.0659179	0	0
chr19:14774226-14774245_EMR3_+	ADGRE3	0.48504	0.278598	0.500669	0.399103	0.461296	0.369263	0	0.0487327	0	0	0	0
chr19:14761939-14761958_EMR3_-	ADGRE3	0.250099	0.31203	0.269177	0.266069	0.27777	0.248098	0.252166	0.365496	0	0	0	0
chr19:14508918-14508937_CD97_+	ADGRE5	1.62185	1.53229	1.42664	1.59641	1.50789	1.65014	2.66765	0.925922	28.0055	0.0966796	1.43358	1.11206
chr19:14512366-14512385_CD97_-	ADGRE5	1.17092	0.902657	1.28666	1.19731	1.245	0.980854	0.00884792	6.09647	0.101887	0.0219726	0.292994	2.17482
chr19:14512529-14512548_CD97_+	ADGRE5	1.7128	1.70502	1.84655	1.45315	1.90967	1.51744	0.309677	1.41812	0	0	0.0575524	0.383469
chr19:14513415-14513434_CD97_-	ADGRE5	0.803347	0.79679	0.629874	0.603772	0.823389	0.703907	0.145991	0.0146198	0	0	0	0.0164344
chr6:46996742-46996761_GPR110_-	ADGRF1	1.34523	1.17568	1.44279	1.26383	1.21524	1.24049	2.52608	1.04775	0.0611324	1.64795	0.167425	0.295819
chr6:46979748-46979767_GPR110_-	ADGRF1	0.776821	0.757786	0.850598	0.936358	1.06148	0.767374	1.15908	1.08187	0	5.84912	1.14058	0.93676
chr6:46993573-46993592_GPR110_+	ADGRF1	1.78858	1.67716	1.78195	1.66805	1.69142	1.71938	2.14562	1.94931	0	0	0.946999	1.48457
chr6:46982514-46982533_GPR110_-	ADGRF1	1.15955	0.991809	1.42664	0.910774	1.1458	1.16549	0.455668	1.97368	0	5.44043	0.277298	27.9385
chr6:47646753-47646772_GPR111_-	ADGRF2	1.0686	0.941661	1.07132	0.982408	0.83331	0.871229	5.30875	0.28265	0.013585	0.32959	0.0261602	2.02691
chr6:47649443-47649462_GPR111_+	ADGRF2	1.02692	0.991809	0.920584	1.13079	0.882911	1.0097	1.16793	3.54774	0	0.210937	2.51661	0.356079
chr6:47649822-47649841_GPR111_+	ADGRF2	0.644193	0.557196	0.651408	0.690756	0.714265	0.571203	0.243318	0.331383	0	0	0.470883	0
chr6:47649910-47649929_GPR111_+	ADGRF2	0	0	0	0	0	0	0	0	0	0	0	0
chr2:26538585-26538604_GPR113_+	ADGRF3	1.17092	1.0921	1.39434	1.27918	1.1954	1.02701	0.132719	2.01266	0.523022	0	2.76775	0.273907
chr2:26539299-26539318_GPR113_-	ADGRF3	0.579774	0.456901	0.646024	0.527021	0.401774	0.628901	0.561843	0.501947	0.0203775	0	0.0680165	0.290341
chr2:26537315-26537334_GPR113_+	ADGRF3	1.40207	1.50443	1.68505	1.47361	1.46821	1.37897	1.49972	0.721245	0	0	0.0366243	0.514944
chr2:26541877-26541896_GPR113_+	ADGRF3	0.826083	1.09768	0.915201	0.997758	0.967234	1.10202	0.0530875	0.662765	0	0	0.0156961	0
chr6:47682255-47682274_GPR115_-	ADGRF4	1.44375	1.40413	1.37818	1.50943	1.48805	1.42512	0.632626	0.653019	5.50192	5.26465	1.83121	0.0164344
chr6:47680141-47680160_GPR115_-	ADGRF4	0.780611	0.685351	0.79138	0.86984	0.818429	0.692368	0.00884792	0.126705	1.18189	0.0571289	0.429027	0
chr6:47685045-47685064_GPR115_+	ADGRF4	1.08376	1.06982	1.12516	1.10009	1.14084	1.05009	0.65917	1.97368	0.183397	2.07861	0.0313922	1.44075
chr6:47678519-47678538_GPR115_-	ADGRF4	0.791979	1.00295	0.839831	0.741923	0.952354	0.85969	0.238894	0.155945	0	0	0.0104641	0.0931282
chr6:46847673-46847692_GPR116_+	ADGRF5	1.76964	2.18421	1.51816	1.8062	2.05847	1.92132	2.79594	1.43274	0.679249	1.46338	8.0678	0.482076
chr6:46851930-46851949_GPR116_+	ADGRF5	0.992815	0.991809	0.872133	0.849374	1.06644	0.963545	0	0.657892	0.652079	0.386719	0	0.00547813
chr6:46851317-46851336_GPR116_+	ADGRF5	0.693455	0.635203	0.737544	0.767506	0.753947	0.64621	0.597234	0.0146198	0	0	0.523204	0.202691
chr6:46849794-46849813_GPR116_-	ADGRF5	1.2126	1.39299	1.41049	1.58618	1.6071	1.47705	0.752073	0.414228	0	0.140625	0	0.487554
chr16:57689394-57689413_GPR56_+	ADGRG1	1.56501	1.56015	1.63659	1.57083	1.71622	1.46551	0.898064	0.745611	0.0747174	0	0.0680165	29.8339
chr16:57685131-57685150_GPR56_-	ADGRG1	1.10271	1.30384	1.38357	1.37639	1.16564	1.13664	4.93714	0.80409	0	0	6.04824	0.591638
chr16:57687145-57687164_GPR56_-	ADGRG1	1.11029	1.0141	0.909817	0.77774	1.10116	1.20587	1.66783	4.03507	0	0.18457	0.0104641	0.0657376
chr16:57687964-57687983_GPR56_+	ADGRG1	0.488829	0.423469	0.376847	0.527021	0.381934	0.415421	0.181382	0.0438595	0	0	0	0
chrX:19055587-19055606_GPR64_-	ADGRG2	0.932185	0.635203	0.925968	0.598655	0.83827	0.750065	0.194654	6.4912	0.373587	0.158203	0.580756	0.597116
chrX:19042029-19042048_GPR64_-	ADGRG2	1.55743	1.51557	1.85194	1.36616	1.56246	1.71361	0.420276	3.40642	0.0543399	0	2.40674	1.02989
chrX:19041544-19041563_GPR64_-	ADGRG2	1.36796	1.42085	1.18438	1.22289	1.25988	1.43089	0.44682	0.969782	0	0.0175781	1.90446	2.79933
chrX:19031826-19031845_GPR64_+	ADGRG2	1.12165	0.969521	0.936735	1.07963	1.33925	1.11356	1.56166	0.26803	0	0.659179	0.287762	0.109563
chr16:57713188-57713207_GPR97_-	ADGRG3	1.16713	1.0531	1.00134	0.921007	0.927553	0.957775	0.0221198	1.14522	0.51623	0	0.0313922	0.0876501
chr16:57714196-57714215_GPR97_+	ADGRG3	1.34523	1.1924	1.57738	1.45315	1.22516	1.21741	1.47318	0.560427	0	0.0263672	1.65332	0.197213
chr16:57712118-57712137_GPR97_-	ADGRG3	1.01934	1.14782	1.03364	0.961941	1.00196	1.18279	0.0442396	2.17835	0	0.435058	0.345314	0.301297
chr16:57710163-57710182_GPR97_+	ADGRG3	1.03829	0.685351	1.08747	1.02334	0.644823	0.755835	0.853824	0.180311	0	0	0.0680165	0.109563
chrX:135431525-135431544_GPR112_-	ADGRG4	1.07997	1.14225	1.10362	1.28429	1.11108	1.18856	2.05714	1.8226	7.29514	0.105469	1.4702	0.0657376
chrX:135445647-135445666_GPR112_+	ADGRG4	0.947343	0.874798	0.936735	1.06939	1.0714	0.992394	0.756497	5.33624	0.183397	2.0918	0.633077	8.2172
chrX:135438276-135438295_GPR112_+	ADGRG4	1.65596	1.84432	1.78195	2.04668	1.69638	1.5636	1.01751	1.50584	0	0.00439453	0.0523204	3.73609
chrX:135455109-135455128_GPR112_+	ADGRG4	0.170522	0.206162	0.16689	0.173968	0.193447	0.167322	0	0	0	0	0.0366243	0
chr16:57597760-57597779_GPR114_+	ADGRG5	0.670719	0.585056	0.581422	0.603772	0.476177	0.657749	0.19023	0.146198	0	0.0439453	0.266834	0
chr16:57599002-57599021_GPR114_+	ADGRG5	1.16713	1.23697	0.845215	1.11544	1.20532	1.1251	1.65456	0.745611	0	0	0.00523204	0.0273907
chr16:57600548-57600567_GPR114_+	ADGRG5	0.587353	0.657491	0.672942	0.961941	0.739066	0.761604	2.19428	2.61208	0	0	0	0
chr16:57597048-57597067_GPR114_-	ADGRG5	0.291782	0.267454	0.355313	0.281419	0.396814	0.455809	0.123871	0.107212	0	1.70068	0	0
chr6:142703149-142703168_GPR126_-	ADGRG6	1.72416	1.81646	2.04036	1.79596	2.01879	1.58091	2.67207	0.643272	0.523022	0.839355	1.48067	11.3507
chr6:142688747-142688766_GPR126_-	ADGRG6	0.530512	0.546052	0.565271	0.46562	0.471217	0.42696	0	0.779724	0	0.0527344	1.40742	0.0383469
chr6:142691909-142691928_GPR126_+	ADGRG6	0.996605	0.991809	0.80753	0.951708	0.952354	0.842381	2.91539	0.799217	0	0	1.0935	0
chr6:142630714-142630733_GPR126_-	ADGRG6	0.488829	0.351033	0.495285	0.532138	0.436496	0.351954	4.90617	0.355749	0	0.28125	0	0
chr3:100349602-100349621_GPR128_-	ADGRG7	0.981447	0.958377	1.04441	0.941474	1.01188	1.11356	8.48958	1.54483	3.47776	0	3.82985	0.120519
chr3:100328702-100328721_GPR128_-	ADGRG7	1.69764	1.35956	1.50201	1.38663	1.18052	1.37897	4.64958	1.4035	0.02717	0.175781	0.507508	0.0602594
chr3:100362143-100362162_GPR128_+	ADGRG7	1.33007	1.38742	1.66351	1.35593	1.1706	1.38474	1.33604	0.575046	0	0.0659179	0.287762	0.991542
chr3:100352101-100352120_GPR128_+	ADGRG7	0.466093	0.601772	0.559888	0.445154	0.580341	0.686598	0.982119	1.72027	0	6.44677	0	0
chr19:14273497-14273516_LPHN1_+	ADGRL1	1.17092	0.802362	1.22745	1.19219	1.33429	1.30973	1.96424	0.482454	0.482267	0.452637	0.345314	0.41086
chr19:14281521-14281540_LPHN1_-	ADGRL1	0.534301	0.523764	0.543737	0.307002	0.426575	0.559664	0.0132719	0.131578	0.013585	0	0.0104641	0.213647
chr19:14288455-14288474_LPHN1_-	ADGRL1	2.21678	2.25107	2.43336	2.46625	2.51481	2.61369	8.21529	1.04775	0	1.80615	3.40606	3.11706
chr19:14294352-14294371_LPHN1_+	ADGRL1	0.685876	0.819078	0.586805	0.787973	0.85315	0.548124	0.252166	0.00974655	0	0	0.266834	0.0273907
chr1:82372784-82372803_LPHN2_-	ADGRL2	1.32628	1.20354	1.17899	1.16661	1.13092	1.04432	0.482211	0.180311	0.0339625	7.50586	0	1.93378
chr1:82409084-82409103_LPHN2_+	ADGRL2	1.00039	1.05867	1.13054	0.798206	1.10612	1.05009	1.91115	0.643272	0.02717	0.0439453	0	1.06276
chr1:82416079-82416098_LPHN2_+	ADGRL2	0.788189	0.668635	0.845215	0.706106	0.992035	0.900078	0.150415	0.209551	0	0	0.0261602	0.0273907
chr1:82416762-82416781_LPHN2_+	ADGRL2	1.11408	0.846938	1.02287	1.00799	0.912672	1.2001	1.52184	0.0243664	0	0	0	0.640941
chr4:62599257-62599276_LPHN3_-	ADGRL3	0.678298	0.585056	0.726777	0.675405	1.01684	0.778914	0.123871	0.945415	2.83926	0.246094	0.125569	0
chr4:62761509-62761528_LPHN3_+	ADGRL3	1.40965	1.58801	1.56122	1.42244	1.0962	1.60399	0.172534	1.95906	0.21736	0	1.53822	0.109563
chr4:62758549-62758568_LPHN3_-	ADGRL3	1.90226	2.11734	1.83579	1.99552	1.81046	1.89824	2.11023	2.79726	0	1.34473	2.63171	2.1803
chr4:62542550-62542569_LPHN3_+	ADGRL3	1.18986	1.15897	1.15746	1.16661	1.0714	1.15972	0.814008	2.14911	0	4.31103	0.0104641	0.575204
chr1:79403814-79403833_ELTD1_-	ADGRL4	1.25807	1.38185	1.29743	0.977291	1.245	1.3732	0.371613	5.02435	0.0475475	0.0175781	0.130801	0
chr1:79387330-79387349_ELTD1_+	ADGRL4	1.61048	1.29827	1.38895	1.61688	1.51285	1.67322	0.331797	0.692005	0.0339625	0	3.40082	1.01345
chr1:79472305-79472324_ELTD1_+	ADGRL4	0.682087	0.79679	0.995954	0.874957	0.818429	0.675058	0.230046	0.219297	0	0	0.0732485	0.104084
chr1:79412078-79412097_ELTD1_-	ADGRL4	0.84503	1.00295	1.00134	0.992641	0.694425	0.669289	1.49087	0.492201	0	0	0	0.399904
chr5:90107026-90107045_GPR98_+	ADGRV1	1.01176	1.19797	0.925968	0.951708	0.858111	1.09048	0.63705	0.604286	5.14192	0.0439453	0.0837126	0.14791
chr5:89923205-89923224_GPR98_+	ADGRV1	0.538091	0.573912	0.780612	0.521904	0.525779	0.553894	0.110599	1.18908	0.455097	0	0.0261602	0
chr5:89918423-89918442_GPR98_+	ADGRV1	1.83785	1.45985	1.61506	1.4685	1.58726	1.53475	1.00424	0.433721	0.0543399	0	0.826662	0.164344
chr5:89921013-89921032_GPR98_-	ADGRV1	1.25428	1.29269	1.52354	1.46338	1.35909	1.20587	3.52147	0.180311	0	0	0.0418563	0.0547813
chr4:100205760-100205779_ADH1A_-	ADH1A	1.75448	2.03377	1.79272	1.89318	1.80054	1.754	1.44221	0.872316	0.115472	0.074707	0.664469	0.0986064
chr4:100205924-100205943_ADH1A_+	ADH1A	1.48543	1.62144	1.60968	1.61176	1.1706	1.66745	3.81345	1.42787	0.00679249	0	0.444723	0.317732
chr4:100205610-100205629_ADH1A_+	ADH1A	0.72377	0.674207	0.430683	0.716339	0.664664	0.755835	0.433548	0.0682258	0.00679249	0	0.0366243	2.65142
chr4:100201303-100201322_ADH1A_-	ADH1A	1.80374	2.03934	2.11035	1.91877	2.12296	2.12326	4.63188	1.42787	0	3.01025	0.753413	0.542335
chr4:100237259-100237278_ADH1B_-	ADH1B	1.27323	1.12554	1.32435	1.06939	1.31941	1.17126	0.809584	1.63742	0.855854	0.0131836	0.188353	0
chr4:100237103-100237122_ADH1B_+	ADH1B	0.818504	0.908229	0.995954	0.890307	0.902752	0.952005	1.22986	0.26803	0	0	3.32758	0
chr4:100239287-100239306_ADH1B_+	ADH1B	1.52712	1.37627	1.14131	1.51966	1.56246	1.57514	3.27815	1.75925	0	0.171387	0.654005	2.81028
chr4:100237102-100237121_ADH1B_+	ADH1B	1.09513	0.908229	0.753695	1.01311	1.14084	0.807762	0.16811	2.14424	0	0.628418	0.0209281	0.125997
chr4:100063905-100063924_ADH4_-	ADH4	0.951132	0.908229	0.651408	0.803323	1.01684	0.801993	0.929031	6.48146	0.251322	5.15039	0.889446	0
chr4:100062715-100062734_ADH4_-	ADH4	1.0686	0.802362	0.829064	0.82379	0.927553	0.85392	0.628202	0.628652	0.0203775	0	0.272066	0.635463
chr4:100052889-100052908_ADH4_+	ADH4	0.917028	0.763358	1.13054	0.931241	1.05652	0.900078	0.185806	0.175438	0	0	0.251138	0.0547813
chr4:100057619-100057638_ADH4_-	ADH4	0.284203	0.373321	0.403765	0.475854	0.357133	0.473118	0.858248	0.0146198	0	3.72656	0.0156961	0
chr4:99998060-99998079_ADH5_-	ADH5	1.25428	1.23697	1.11439	0.972175	1.16564	1.15395	1.15465	0.501947	0.115472	0	3.61011	0.931282
chr4:100003238-100003257_ADH5_+	ADH5	0.572195	0.601772	0.489902	0.475854	0.5605	0.576973	0.0663594	0.0633526	0	0	1.05687	0
chr4:99997492-99997511_ADH5_-	ADH5	0.606299	0.674207	0.651408	0.583305	0.669624	0.63467	0.194654	0.472708	0	3.32666	0.0209281	0.0383469
chr4:100003128-100003147_ADH5_-	ADH5	0.560827	0.462473	0.376847	0.429803	0.505938	0.669289	0.0707833	0	0	0	0	0
chr4:100131611-100131630_ADH6_+	ADH6	0.754085	0.807934	0.931351	0.905657	0.912672	0.761604	0	0.180311	0.332832	0	0.366243	0.0438251
chr4:100131251-100131270_ADH6_+	ADH6	0.579774	0.668635	0.414532	0.634472	0.748987	0.617361	3.20295	1.10136	0.0203775	0	0.319154	0.345122
chr4:100129953-100129972_ADH6_-	ADH6	0.568406	0.440185	0.269177	0.399103	0.367053	0.415421	3.12331	0.277777	0	0	0.0261602	0
chr4:100137393-100137412_ADH6_-	ADH6	0.579774	0.529336	0.247643	0.486087	0.535699	0.588512	0.349493	1.64717	0	1.49414	0	0.00547813
chr4:100348942-100348961_ADH7_+	ADH7	1.26565	1.07539	1.23821	1.28941	0.942434	0.986624	0.25659	0.146198	0	0	0.826662	1.96117
chr4:100341730-100341749_ADH7_-	ADH7	0.898081	0.908229	0.769845	0.885191	0.734106	0.963545	0.336221	1.30116	0	0	0.423795	0.317732
chr4:100349758-100349777_ADH7_+	ADH7	1.37554	1.25926	1.22745	1.28429	1.16564	1.17702	1.54396	0.185184	0	0	0.266834	4.92484
chr4:100350736-100350755_ADH7_-	ADH7	1.43996	1.12554	1.29205	1.56571	1.24004	1.42512	0.89364	1.38888	0	0.672363	0	0.164344
chr8:67356954-67356973_ADHFE1_+	ADHFE1	1.0686	1.17011	1.25975	1.5299	1.48309	1.16549	0.00884792	0.28265	0.0611324	0	0.125569	0.493032
chr8:67352403-67352422_ADHFE1_-	ADHFE1	1.37175	1.15897	1.37818	1.73456	1.62694	1.55783	5.04331	0.999021	0.0203775	0	0.350547	0
chr8:67361111-67361130_ADHFE1_+	ADHFE1	1.63322	1.51557	1.88424	1.65781	1.62694	1.71361	1.24756	1.12085	0	1.22607	0.303458	0.777895
chr8:67357563-67357582_ADHFE1_-	ADHFE1	0.981447	1.05867	0.925968	0.665172	1.12596	0.998163	1.88018	0.258284	0	0	0.0366243	4.27294
chr2:3502752-3502771_ADI1_+	ADI1	1.14439	0.885942	1.03364	0.82379	0.813469	0.86546	1.81825	0.380115	0.0679249	0	1.90969	0.0164344
chr2:3504666-3504685_ADI1_-	ADI1	0.776821	0.774502	0.8829	0.741923	0.917633	1.00393	1.26525	0.0633526	0	0.558105	0.340082	0.202691
chr2:3504596-3504615_ADI1_-	ADI1	0.591142	0.668635	0.554504	0.598655	0.610102	0.542355	0.756497	2.11013	0	0	0	0
chr2:3517682-3517701_ADI1_-	ADI1	0.356201	0.440185	0.409149	0.46562	0.580341	0.530815	0.0132719	0.151072	0	0	0	0
chr20:37209896-37209915_ADIG_+	ADIG	0.935975	0.924945	1.08747	1.32523	1.01188	1.10202	0.818432	1.58869	3.67474	0.109863	0.198817	0.427294
chr20:37209915-37209934_ADIG_-	ADIG	1.34144	1.45428	1.60429	1.23313	1.6319	1.60975	0.137143	0.0828457	0.101887	2.88721	2.7102	1.18328
chr20:37209962-37209981_ADIG_-	ADIG	1.42859	1.31498	1.42664	1.38151	1.39877	1.18856	0.23447	1.2037	0	0	0.502276	0.0273907
chr20:37209996-37210015_ADIG_+	ADIG	1.55364	1.62144	1.49124	1.48385	1.46821	1.45974	0.707833	1.55945	0	1.83691	0.0575524	0.180778
chr3:186572198-186572217_ADIPOQ_-	ADIPOQ	0.924607	1.14782	1.42125	1.21778	1.25988	1.11356	0.747649	0.711498	5.78041	0.347168	0.664469	1.23258
chr3:186570960-186570979_ADIPOQ_+	ADIPOQ	0.606299	0.741071	0.710627	0.665172	0.699385	0.871229	0.0176958	0.653019	0.38038	0.457031	0.0209281	3.51148
chr3:186572271-186572290_ADIPOQ_+	ADIPOQ	0.610089	0.529336	0.576038	0.557721	0.803549	0.588512	0.252166	0.0341129	0.129057	0.123047	0	0.0383469
chr3:186570902-186570921_ADIPOQ_+	ADIPOQ	0.879134	0.663063	0.565271	0.726573	0.783708	0.900078	0.769769	0.146198	0.0203775	0.0966796	0.983623	0.679288
chr1:202915619-202915638_ADIPOR1_+	ADIPOR1	1.0345	1.06424	0.979803	0.931241	0.962274	0.952005	1.46433	0.828457	0	0	1.77366	0.328688
chr1:202912969-202912988_ADIPOR1_+	ADIPOR1	1.18228	1.17568	1.23283	1.05404	1.11604	1.24626	0.247742	0.930796	0	0	0.355779	0.832676
chr1:202917461-202917480_ADIPOR1_-	ADIPOR1	1.45512	1.11996	1.31897	1.37639	1.51781	1.54052	0.221198	0.321636	0	0	0.198817	0.251994
chr1:202911287-202911306_ADIPOR1_-	ADIPOR1	1.13681	1.03638	1.00134	1.20243	1.09124	1.25203	1.31392	15.3849	0	0	0.0104641	1.15041
chr12:1893086-1893105_ADIPOR2_+	ADIPOR2	1.54985	1.29827	1.15208	1.12056	1.22516	1.46551	1.40682	0.911302	0.129057	0	0.245906	0.49851
chr12:1887049-1887068_ADIPOR2_-	ADIPOR2	1.14439	1.13111	1.10901	1.24336	1.32933	1.0097	0.539723	0.935669	0.10868	2.46533	0.0837126	0.104084
chr12:1889762-1889781_ADIPOR2_+	ADIPOR2	1.15576	1.12554	1.24898	1.05916	0.992035	0.946236	3.20737	0.940542	0.013585	3.30908	1.41265	0.301297
chr12:1895184-1895203_ADIPOR2_-	ADIPOR2	0.996605	0.607344	0.554504	0.619122	0.57538	0.819302	0.437972	0.399609	0	0	0.51274	0.268428
chr10:88729990-88730009_ADIRF_+	ADIRF	1.33007	1.19797	1.00134	1.15126	1.06644	1.55206	4.19391	1.17933	0.183397	0.0615234	0.905142	1.09015
chr10:88729988-88730007_ADIRF_+	ADIRF	0.462303	0.406753	0.425299	0.424687	0.585301	0.467348	0	0.0487327	0	0	4.53094	0.0164344
chr10:88728319-88728338_ADIRF_+	ADIRF	0.833662	0.969521	1.08209	1.10521	0.922593	1.18279	0.00884792	3.91324	0	0	0.350547	1.82422
chr10:88729985-88730004_ADIRF_+	ADIRF	0.632825	0.846938	0.775229	0.921007	0.937473	0.85969	0.287557	0.0487327	0	0.0922851	0.0837126	0.383469
chr10:75984323-75984342_ADK_+	ADK	0.708613	0.679779	0.576038	0.772623	0.798588	0.801993	0.0176958	0.375242	0.842269	0.0791015	0.33485	0.536857
chr10:75960553-75960572_ADK_-	ADK	1.28839	1.30384	1.20053	1.27918	1.22516	1.45974	0.955575	4.59063	0.455097	0.00878906	0.706325	13.646
chr10:76074450-76074469_ADK_+	ADK	1.44375	1.549	1.54507	1.42756	1.30453	1.61552	0.0619354	0.701752	0.38038	0.716308	1.11966	0.542335
chr10:75911080-75911099_ADK_+	ADK	1.32628	1.22583	1.31358	1.01311	1.08628	1.17702	2.21198	2.13449	0	1.46338	1.0935	1.65987
chr11:10327298-10327317_ADM_-	ADM	0.469882	0.412325	0.4576	0.41957	0.620022	0.64044	0.398156	0.170565	0.0883024	0	0	0.0383469
chr11:10327558-10327577_ADM_-	ADM	1.69006	1.42085	1.38895	1.76526	1.56742	1.58091	0.154839	0.423975	0	5.25146	3.28572	2.87054
chr11:10327945-10327964_ADM_-	ADM	0.719981	0.774502	0.516819	0.731689	0.729146	0.755835	3.26931	0.292396	0	0.00878906	0.361011	0.421816
chr11:10327264-10327283_ADM_-	ADM	0.795768	0.975093	0.952886	0.905657	0.902752	0.703907	0.0796313	0.331383	0	0	0.0784806	0.115041
chr22:50920299-50920318_ADM2_-	ADM2	0.610089	0.690923	0.839831	0.644705	0.803549	0.703907	0	0.760231	1.80001	0.00878906	0	0.120519
chr22:50921179-50921198_ADM2_-	ADM2	0.477461	0.462473	0.4576	0.383753	0.57042	0.496197	0.216774	0.0194931	0.292077	0.0131836	0.0680165	0.23556
chr22:50921112-50921131_ADM2_-	ADM2	1.11029	1.12554	0.97442	1.10009	1.05156	1.10202	1.93769	3.08478	0.00679249	0	0.0994087	0.109563
chr22:50920336-50920355_ADM2_-	ADM2	0.35999	0.406753	0.285327	0.312119	0.391854	0.444269	0.641474	0.155945	0	0.0351562	0.397635	1.36953
chr19:50193411-50193430_ADM5_-	ADM5	0.287992	0.378893	0.344546	0.327469	0.307531	0.271177	0.0796313	0.0877189	0	0	0.266834	0
chr19:50193642-50193661_ADM5_-	ADM5	1.0345	0.991809	0.963653	0.885191	1.04164	0.85392	0.0619354	0.00487327	0	0.457031	0.240674	0.109563
chr19:50193513-50193532_ADM5_+	ADM5	1.10271	1.03081	1.36203	0.977291	1.25988	1.03855	0.619354	1.31578	0	0	0	0
chr19:50193118-50193137_ADM5_-	ADM5	0.583563	0.601772	0.62449	0.573071	0.644823	0.588512	0.106175	0.102339	0	0	0	0
chr20:49509922-49509941_ADNP_+	ADNP	1.40586	1.56015	1.2759	1.30988	1.40869	1.49436	1.41124	1.65204	0	0.667968	1.38649	0.898414
chr20:49509654-49509673_ADNP_-	ADNP	0.564616	0.713211	0.662175	0.83914	0.639863	0.703907	0.628202	0.141325	0	0.00439453	0.104641	0.509466
chr20:49510099-49510118_ADNP_-	ADNP	1.11408	0.997381	1.19514	1.25359	1.33429	1.24626	0.959999	0.126705	0	0	0.0627844	0.0986064
chr20:49508526-49508545_ADNP_-	ADNP	0.507776	0.529336	0.489902	0.342819	0.332332	0.294256	0	0.0292396	0	0	0.0104641	0
chr18:77896031-77896050_ADNP2_-	ADNP2	0.856398	1.08653	1.04979	1.03869	1.0962	1.07894	0.964423	0.589666	0	0	1.64809	0.471119
chr18:77894191-77894210_ADNP2_+	ADNP2	1.38691	1.36513	1.3082	1.60153	1.33429	1.40781	0.716681	1.16471	0	0	0.0366243	0.832676
chr18:77895126-77895145_ADNP2_+	ADNP2	0.36378	0.28417	0.323012	0.486087	0.486097	0.334644	0	0.0877189	0	0	0.0156961	0
chr18:77895659-77895678_ADNP2_+	ADNP2	1.39828	1.49329	1.11439	1.28941	1.1458	1.3155	0.628202	1.30604	0	0	0	0
chr10:64565392-64565411_ADO_+	ADO	1.44754	1.28712	1.43202	1.40709	1.48309	1.50013	1.71207	1.34502	0.040755	0	0.0156961	1.90639
chr10:64565219-64565238_ADO_+	ADO	0.655561	0.468045	0.581422	0.35817	0.615062	0.450039	0.137143	0.175438	0	0	0.292994	0
chr10:64565494-64565513_ADO_+	ADO	0.644193	0.5962	0.683709	0.603772	0.471217	0.628901	0.924607	0.643272	0	0.382324	0.0156961	0.0383469
chr10:64565332-64565351_ADO_+	ADO	0.773032	0.757786	0.640641	0.828907	0.758907	0.85392	0	0.0584793	0	0	0	0
chr1:203098290-203098309_ADORA1_-	ADORA1	0.375148	0.384465	0.479135	0.429803	0.401774	0.346184	0.0176958	0.233917	0.611324	0.0966796	0.188353	1.51196
chr1:203134621-203134640_ADORA1_-	ADORA1	0.837451	0.885942	0.904434	1.19731	1.00196	0.986624	0.623778	0.423975	0.0815099	0	0.465651	0.26295
chr1:203098163-203098182_ADORA1_-	ADORA1	0.973869	1.00852	1.13593	1.20754	1.19044	0.992394	0.862672	0.614033	0.0203775	0	0	0
chr1:203134904-203134923_ADORA1_-	ADORA1	0.791979	0.902657	0.759078	0.803323	0.868031	0.923157	1.07502	0.31189	0	0	0.23021	0.0438251
chr22:24836669-24836688_ADORA2A_+	ADORA2A	0.90187	1.10325	0.931351	0.946591	0.882911	0.940466	0.703409	0.511694	0	0	0.868518	2.73359
chr22:24836851-24836870_ADORA2A_+	ADORA2A	0.462303	0.367749	0.538353	0.455387	0.362093	0.392342	0	0	0	60.9302	0.292994	0.0164344
chr22:24829597-24829616_ADORA2A_-	ADORA2A	0.617668	0.819078	0.877516	0.675405	0.783708	0.957775	0.539723	1.08674	0	0	0.151729	0.208169
chr22:24829438-24829457_ADORA2A_-	ADORA2A	1.12923	1.16454	1.02287	1.04381	0.952354	0.894308	0.110599	0.0877189	0	0.0439453	0.0523204	0
chr17:15878319-15878338_ADORA2B_+	ADORA2B	1.67869	1.98362	1.51816	1.78573	1.46325	1.90978	0.150415	1.9152	1.10038	0.162598	0	0.1753
chr17:15878520-15878539_ADORA2B_-	ADORA2B	1.83785	1.69388	1.60429	1.7141	1.35413	1.70207	1.77401	1.07212	0.183397	0.755859	0.905142	0.219125
chr17:15848756-15848775_ADORA2B_-	ADORA2B	0.644193	0.690923	0.586805	0.660055	0.476177	0.64044	0.132719	1.1306	0	0.826172	0.690629	0.0766938
chr17:15848654-15848673_ADORA2B_-	ADORA2B	1.05723	1.28155	1.06056	1.25871	1.21028	0.963545	0.0619354	0.487327	0	0	0.177889	0
chr1:112042941-112042960_ADORA3_+	ADORA3	0.879134	0.651919	0.62449	0.680522	0.704345	0.761604	0	0.0779724	0.237737	1.15137	0.292994	0
chr1:112042943-112042962_ADORA3_+	ADORA3	0.818504	0.980665	0.818297	0.905657	0.947394	0.813532	0.836128	0.0341129	0.19019	0.23291	0.842358	0.0876501
chr1:112045647-112045666_ADORA3_+	ADORA3	1.2846	1.34284	1.00672	1.33546	1.33429	1.2578	1.82709	1.90545	0	1.02393	0	0
chr1:112045756-112045775_ADORA3_+	ADORA3	0.159154	0.111439	0.0969036	0.102334	0.0992035	0.161552	0	0.170565	0	0	0	0
chr15:73048610-73048629_ADPGK_-	ADPGK	0.583563	0.585056	0.839831	0.629355	0.644823	0.600052	1.08829	0.175438	0.10868	0.298828	0	0
chr15:73075964-73075983_ADPGK_+	ADPGK	2.15994	1.88889	2.02959	1.92388	2.20232	2.05402	1.04848	2.21247	0	0.131836	0.340082	0.082172
chr15:73047948-73047967_ADPGK_+	ADPGK	1.04966	0.88037	1.11978	0.844257	0.996995	0.934696	0.353917	1.53995	0	0	0.292994	0.0602594
chr15:73045205-73045224_ADPGK_+	ADPGK	1.27702	1.05867	0.79138	0.910774	1.00692	0.85969	0.535299	0.0974655	0	0.0175781	0	0.0164344
chr3:119305180-119305199_ADPRH_-	ADPRH	0.90187	0.975093	1.11439	0.961941	0.942434	0.992394	0.309677	1.14035	0.169812	0	0.0209281	0.597116
chr3:119301047-119301066_ADPRH_+	ADPRH	0.754085	1.0141	0.936735	0.874957	0.798588	1.09048	0.141567	0.609159	0.0679249	0	0.371475	0
chr3:119305384-119305403_ADPRH_+	ADPRH	1.44754	1.32055	0.995954	1.10521	1.20532	1.08471	0.106175	0.945415	0	0.00878906	1.18244	0
chr3:119306548-119306567_ADPRH_-	ADPRH	1.20123	1.3707	1.33512	1.60153	1.49797	1.35012	0.80516	3.0994	0	0	0	0
chr13:114083361-114083380_ADPRHL1_+	ADPRHL1	0.898081	1.06982	1.28666	1.07451	1.01684	0.986624	0.398156	2.14911	5.92305	1.08984	2.62648	13.4159
chr13:114088102-114088121_ADPRHL1_-	ADPRHL1	2.0311	1.68273	1.62583	1.70386	1.7063	1.99056	0.530875	1.89083	0.319247	0.166992	0.162193	0.186256
chr13:114098828-114098847_ADPRHL1_-	ADPRHL1	1.01555	0.991809	0.866749	1.01822	0.912672	0.992394	3.34894	2.24658	0.115472	0	0.151729	0.58616
chr13:114107631-114107650_ADPRHL1_-	ADPRHL1	0.72377	0.624059	0.613723	0.670289	0.55554	0.594282	1.07945	0.25341	0.013585	0	0	0
chr17:10614178-10614197_ADPRM_-	ADPRM	1.23155	0.947233	1.10901	1.04893	1.05156	1.01547	0.0442396	0.277777	3.96002	0.123047	4.09145	0.0164344
chr17:10614217-10614236_ADPRM_-	ADPRM	1.4968	1.67716	1.35665	1.5299	1.35413	1.2578	1.04848	0.399609	0.455097	0.461426	0.507508	3.4567
chr17:10614358-10614377_ADPRM_-	ADPRM	1.2846	1.42642	1.60968	1.29453	1.33925	1.37897	1.17677	1.34015	0.0747174	0	2.77298	4.87554
chr17:10614258-10614277_ADPRM_+	ADPRM	1.28839	1.0531	1.33512	1.13079	0.868031	1.24049	3.30027	1.41812	0	0	2.44859	0.0438251
chr1:36557551-36557570_ADPRHL2_-	ADPRS	0.863977	0.863654	0.705243	0.782856	0.84323	0.790453	3.04811	0.0487327	8.46345	2.32471	0.177889	0.317732
chr1:36554564-36554583_ADPRHL2_-	ADPRS	0.632825	0.657491	0.581422	0.542371	0.902752	0.721216	0.579539	0.0633526	0	0	3.32234	0
chr1:36556887-36556906_ADPRHL2_-	ADPRS	0.644193	0.724355	0.651408	0.634472	0.491057	0.767374	0	0.0584793	0	0	0.313922	0.416338
chr1:36557232-36557251_ADPRHL2_+	ADPRS	1.21639	1.25926	1.29205	1.15638	1.18052	1.19433	0.491059	0.233917	0	0.188965	0.0313922	1.14493
chr8:26627835-26627854_ADRA1A_+	ADRA1A	1.07618	1.03638	1.18438	1.16149	1.1954	1.15972	0.0663594	1.62767	0.00679249	0	10.2548	0.191735
chr8:26722187-26722206_ADRA1A_+	ADRA1A	1.40207	1.22583	1.33512	1.33034	1.29461	1.28665	2.26064	2.22709	0	0	0.816198	0.312253
chr8:26627981-26628000_ADRA1A_+	ADRA1A	1.04208	1.1534	0.909817	0.946591	1.31445	1.19433	0.145991	0.0682258	0	0	0.0209281	0.405382
chr8:26722235-26722254_ADRA1A_+	ADRA1A	0.212205	0.156015	0.145355	0.184201	0.153765	0.126934	0	0.0243664	0	0	0	0
chr5:159344779-159344798_ADRA1B_+	ADRA1B	1.21639	1.70502	1.51816	1.43268	1.24004	1.51167	0.429124	1.66179	0.319247	1.32275	0.0261602	0.405382
chr5:159399447-159399466_ADRA1B_-	ADRA1B	1.3907	1.46543	1.7335	1.59641	1.74598	1.92132	1.04848	0.667639	0.0475475	0.00439453	2.31779	2.02691
chr5:159344638-159344657_ADRA1B_+	ADRA1B	0.405463	0.395609	0.317629	0.317236	0.386894	0.42119	1.39355	0.0292396	0.00679249	0	0	0
chr5:159399248-159399267_ADRA1B_-	ADRA1B	1.1406	1.06424	1.18976	1.07451	1.06148	1.17702	0.898064	0.116959	0	15.4951	0.0627844	0.14791
chr20:4229065-4229084_ADRA1D_+	ADRA1D	0.860187	1.05867	1.06056	1.10009	0.739066	0.952005	1.09272	1.0575	0	0	0.235442	1.84613
chr20:4202589-4202608_ADRA1D_+	ADRA1D	0.564616	0.473617	0.678325	0.624238	0.515858	0.628901	0	0	0	0.188965	0.219746	0
chr20:4202319-4202338_ADRA1D_-	ADRA1D	0.42062	0.345461	0.468367	0.37352	0.322411	0.513506	0	1.30604	0	0	0.162193	0
chr20:4229397-4229416_ADRA1D_-	ADRA1D	0.678298	0.835794	0.710627	0.700989	0.679544	0.761604	0	0.623779	0	0	0.115105	0.00547813
chr10:112837763-112837782_ADRA2A_+	ADRA2A	0.96629	0.975093	0.904434	0.77774	0.902752	0.790453	3.09235	0.467834	3.13813	1.59521	0.910375	2.38847
chr10:112838995-112839014_ADRA2A_-	ADRA2A	0.799557	0.618487	0.640641	0.864724	0.699385	0.801993	0.353917	0.735865	0	0.474609	3.56302	1.58866
chr10:112838301-112838320_ADRA2A_-	ADRA2A	1.03071	1.17568	0.80753	1.37639	1.04164	1.14818	0.460092	0.160818	0	0.28125	1.32894	0.723113
chr10:112838313-112838332_ADRA2A_+	ADRA2A	0.879134	0.930517	1.11439	1.04893	1.04164	1.10202	1.13253	0.482454	0	0.250488	0.387171	1.07371
chr2:96781343-96781362_ADRA2B_+	ADRA2B	1.2846	1.15897	1.36742	1.42244	1.11604	1.24049	0.274285	0.784597	3.00907	0.575683	0	0.684766
chr2:96781448-96781467_ADRA2B_+	ADRA2B	0.841241	0.88037	0.850598	0.644705	0.828349	0.767374	0.110599	0	0.040755	0	0.277298	0.312253
chr2:96781384-96781403_ADRA2B_-	ADRA2B	1.15576	1.3707	1.23283	1.07963	1.38389	1.29819	1.80055	3.59648	0	0.28125	0.758645	0
chr2:96781056-96781075_ADRA2B_+	ADRA2B	0.890502	0.551624	0.543737	0.721456	0.719226	0.755835	0.393732	0.740738	0	0	0.0418563	0
chr4:3769185-3769204_ADRA2C_+	ADRA2C	0.606299	0.674207	0.850598	0.634472	0.808509	0.767374	0.0752073	4.91226	0.624909	0	0	0
chr4:3769391-3769410_ADRA2C_-	ADRA2C	0.325886	0.334318	0.387614	0.327469	0.505938	0.340414	0.738801	0.925922	0.013585	0	0	0.0547813
chr4:3768892-3768911_ADRA2C_-	ADRA2C	1.65974	1.84432	1.90577	1.48385	1.87991	1.32704	0.336221	0.355749	0	0.00878906	0.434259	1.66535
chr4:3768848-3768867_ADRA2C_-	ADRA2C	0.863977	0.858082	0.861365	0.76239	0.83827	0.623131	0.0176958	0.0146198	0	0.00878906	0.0994087	0
chr10:115804139-115804158_ADRB1_-	ADRB1	1.12923	1.35956	1.17361	1.25871	1.23012	1.41935	2.18101	0.843077	1.48076	0.575683	0.188353	0.32321
chr10:115804260-115804279_ADRB1_-	ADRB1	0.879134	0.82465	0.893667	0.83914	1.00196	1.03278	0.0398156	0.199804	1.12755	0.259277	2.3021	8.27198
chr10:115804562-115804581_ADRB1_-	ADRB1	1.34523	1.44314	1.30282	1.70898	1.32933	1.28088	0.875944	0.960035	0.013585	0	0.722021	0.257472
chr10:115804799-115804818_ADRB1_+	ADRB1	1.58017	1.49329	1.47509	1.39174	1.32933	1.2001	0.225622	0.394735	0	0	0.303458	0.219125
chr5:148207029-148207048_ADRB2_-	ADRB2	0.382727	0.289742	0.333779	0.307002	0.342252	0.300026	0.221198	0.146198	0.013585	0	1.40742	0.0547813
chr5:148206760-148206779_ADRB2_+	ADRB2	0.780611	0.913801	0.89905	0.828907	0.709305	0.871229	0.336221	1.39863	0	0	0.0837126	8.6664
chr5:148207028-148207047_ADRB2_-	ADRB2	1.42101	1.10882	0.89905	1.19731	1.00692	1.2578	0.110599	0.511694	0	0	0.0732485	1.5284
chr5:148206567-148206586_ADRB2_-	ADRB2	1.10271	1.0531	0.920584	0.951708	0.83827	0.882769	0.221198	1.81286	0	0.285644	0	0.14791
chr8:37823389-37823408_ADRB3_+	ADRB3	0.746506	0.696495	0.640641	1.00799	0.679544	0.657749	0.203502	1.32553	2.47247	0.193359	1.7475	1.1778
chr8:37823312-37823331_ADRB3_-	ADRB3	0.397884	0.429041	0.479135	0.46562	0.317451	0.525045	0.765345	0.126705	0.00679249	0	0.0261602	0.0164344
chr8:37823679-37823698_ADRB3_+	ADRB3	1.84163	1.90004	1.85194	2.13367	1.81046	1.85785	4.49032	0.925922	0	0.338379	0.120337	0.197213
chr8:37823469-37823488_ADRB3_+	ADRB3	0.583563	0.707639	0.656791	0.690756	0.535699	0.565434	1.47318	0.462961	0	0	0	1.06824
chr20:60879572-60879591_ADRM1_-	ADRM1	2.07279	2.15635	2.32569	2.41509	2.19736	2.30212	1.15908	1.20857	51.0931	19.7007	19.6149	4.66189
chr20:60878705-60878724_ADRM1_+	ADRM1	0.742717	0.757786	0.689092	0.80844	0.83331	0.894308	0.46894	1.72027	0	0	2.35965	0.695723
chr20:60881341-60881360_ADRM1_-	ADRM1	1.36038	1.27041	1.01749	1.28941	1.1954	1.20587	0.141567	1.12573	0	0	0.350547	0
chr20:60881744-60881763_ADRM1_-	ADRM1	1.38312	1.31498	1.39972	1.44803	1.52277	1.47705	0.729953	0.5653	0	0.848144	0.0366243	0.317732
chr22:40754885-40754904_ADSL_-	ADSL	1.51196	1.37627	1.80887	1.5606	1.69638	1.48859	0	0.0194931	0	0	0	1.24901
chr22:40742630-40742649_ADSL_-	ADSL	0.659351	0.629631	0.306861	0.41957	0.486097	0.530815	0	0.0292396	0	0	0	0
chr22:40750259-40750278_ADSL_-	ADSL	0.591142	0.5962	0.538353	0.506554	0.456336	0.571203	0	0	0	0	0	0
chr22:40745889-40745908_ADSL_+	ADSL	0.231152	0.161587	0.188424	0.204668	0.262889	0.346184	0	0.131578	0	0	0	0
chr14:105190592-105190611_ADSSL1_+	ADSS1	1.61048	1.44871	1.49124	1.27918	1.56246	1.86939	3.36663	2.66568	0.652079	0.0219726	0.167425	0.0383469
chr14:105201362-105201381_ADSSL1_+	ADSS1	1.59154	1.49886	1.49662	1.61176	1.61206	1.6963	0.929031	0.974655	0.122265	0	1.21383	0.58616
chr14:105207459-105207478_ADSSL1_+	ADSS1	1.2846	1.25369	1.41587	1.71921	1.39877	1.48859	0.818432	0.31189	0.0543399	2.35107	1.55392	1.63248
chr14:105207001-105207020_ADSSL1_-	ADSS1	0.928396	1.35399	0.969036	1.00287	1.00692	0.998163	1.31392	0.302143	0	38.0215	2.29686	5.12205
chr1:244615095-244615114_ADSS_-	ADSS2	0.704823	0.780074	0.79138	0.77774	0.897792	0.836611	0.331797	0.302143	0	0.0175781	0.371475	0.120519
chr1:244581001-244581020_ADSS_-	ADSS2	0.621457	0.835794	0.969036	0.967058	0.793628	0.663519	0.132719	0.224171	0	0	0.162193	0
chr1:244583555-244583574_ADSS_+	ADSS2	1.39449	1.32055	1.48586	1.25871	1.23012	1.30973	0.0619354	0.462961	0	0	0	0.0109563
chr1:244587632-244587651_ADSS_-	ADSS2	0.48125	0.54048	0.53297	0.378636	0.505938	0.42696	0.760921	0	0	0	0	0.0766938
chr6:11778972-11778991_ADTRP_+	ADTRP	0.655561	0.763358	0.403765	0.660055	0.481137	0.807762	1.19447	0.570173	2.37737	0.162598	0.810966	0.082172
chr6:11766531-11766550_ADTRP_+	ADTRP	1.11029	1.21469	0.985187	0.82379	0.872991	0.86546	0.101751	0.994148	0.040755	0.470215	0.465651	1.58318
chr6:11735878-11735897_ADTRP_+	ADTRP	0.610089	0.601772	0.506052	0.741923	0.639863	0.484657	1.46433	0.0194931	0	0	1.76843	0.125997
chr6:11723651-11723670_ADTRP_+	ADTRP	1.50438	1.41528	1.06056	1.69875	1.35909	1.05586	9.3611	0.477581	0	0.0615234	1.44404	4.2072
chr7:44146281-44146300_AEBP1_+	AEBP1	0.996605	0.997381	0.748311	0.900541	0.917633	0.923157	0.526451	0.643272	0	0	0.340082	0.306775
chr7:44147238-44147257_AEBP1_+	AEBP1	1.01176	0.846938	0.877516	1.03358	0.902752	0.940466	0.645898	7.89471	0	0	0	0
chr7:44147054-44147073_AEBP1_+	AEBP1	0.735138	0.646347	0.861365	0.700989	0.803549	0.825071	0.858248	0	0	0	0	0.679288
chr7:44144361-44144380_AEBP1_+	AEBP1	0.526723	0.518192	0.414532	0.665172	0.520819	0.305796	0.0884792	1.89083	0	0	0	0.651898
chr12:19593165-19593184_AEBP2_+	AEBP2	1.04208	1.11439	1.08209	0.931241	1.1706	1.06163	0.880368	0.638399	5.12833	12.4849	2.60032	0.728591
chr12:19615467-19615486_AEBP2_+	AEBP2	1.33765	1.34284	1.58276	1.32011	1.48309	1.35589	0.632626	0.711498	0	0	0.0523204	0.388947
chr12:19615466-19615485_AEBP2_+	AEBP2	0.803347	0.76893	0.678325	0.85449	0.798588	0.900078	0.278709	0.711498	0	0.0351562	0.0523204	0.640941
chr12:19592796-19592815_AEBP2_+	AEBP2	0.973869	1.18126	1.14131	1.00287	0.85315	1.1251	0.238894	1.53021	0	0	0.0104641	0.14791
chr15:89169898-89169917_AEN_-	AEN	0.890502	0.757786	0.995954	0.772623	0.783708	0.628901	0.283133	0.609159	1.66416	0	0.0313922	18.1764
chr15:89173460-89173479_AEN_+	AEN	1.27702	1.45428	1.33512	1.30476	1.54261	1.34435	5.87944	1.92982	0.00679249	0.00439453	2.29163	2.9801
chr15:89172579-89172598_AEN_-	AEN	1.38691	1.17568	1.35665	1.13079	1.44341	1.15395	0.132719	0.248537	0	0.0131836	0.151729	0.0109563
chr15:89169535-89169554_AEN_+	AEN	0.818504	0.746643	0.829064	1.08986	0.744026	0.825071	0.0840552	0.146198	0	0	0	0.465641
chr4:7873662-7873681_AFAP1_+	AFAP1	1.00039	1.32613	1.10362	1.30988	1.19044	1.1251	0.101751	2.10525	0.013585	0	0.784806	0.421816
chr4:7870355-7870374_AFAP1_-	AFAP1	0.989026	1.04753	1.23821	0.961941	0.897792	0.992394	0.00884792	0.233917	0.00679249	0	0.0156961	0.191735
chr4:7840312-7840331_AFAP1_-	AFAP1	0.549459	0.635203	0.543737	0.588421	0.634903	0.473118	0.906911	0.0779724	0	0	0.136033	0
chr4:7844908-7844927_AFAP1_-	AFAP1	0.647983	0.947233	0.500669	0.491204	0.877951	0.790453	0.309677	1.62767	0	0	0.00523204	0.82172
chr5:148679860-148679879_AFAP1L1_+	AFAP1L1	1.14439	1.14782	1.07132	1.06939	1.10116	1.15972	1.02193	1.24269	0	0	0.486579	0
chr5:148689665-148689684_AFAP1L1_+	AFAP1L1	0.287992	0.51262	0.436066	0.429803	0.535699	0.398111	1.20332	0	0	0	0.455187	0
chr5:148679115-148679134_AFAP1L1_-	AFAP1L1	1.44754	1.65487	1.69043	1.69363	1.59222	1.53475	0.145991	11.0233	0	0	0.402867	2.45968
chr5:148651526-148651545_AFAP1L1_+	AFAP1L1	0.769242	0.702067	1.04979	0.849374	0.892832	0.778914	0.0176958	0.141325	0	0	0.0366243	0.0219125
chr10:116075432-116075451_AFAP1L2_-	AFAP1L2	1.90226	2.07834	1.7335	1.82155	1.84023	1.99633	1.6811	0.628652	0.414342	0.215332	1.11966	3.71417
chr10:116100377-116100396_AFAP1L2_+	AFAP1L2	0.625246	0.462473	0.597572	0.690756	0.535699	0.530815	0.0442396	0.57992	0.237737	0	0.0575524	1.1011
chr10:116082976-116082995_AFAP1L2_+	AFAP1L2	1.5347	1.35399	1.31897	1.23313	1.54261	1.26934	1.51299	0.146198	0.0950949	0.263672	4.35306	0.1753
chr10:116091629-116091648_AFAP1L2_-	AFAP1L2	0.54188	0.874798	0.737544	0.578188	0.778748	0.63467	0.0176958	0.233917	0.0611324	0.105469	0	1.79135
chr6:168227800-168227819_MLLT4_+	AFDN	1.59533	1.23697	1.42664	1.33546	1.52277	1.56937	2.11023	2.94346	2.28907	0.0395508	0.449955	4.20173
chr6:168271113-168271132_MLLT4_+	AFDN	1.12923	1.06424	1.15208	1.17173	0.927553	1.04432	0.822856	1.78362	0.122265	0	1.50159	0.257472
chr6:168273028-168273047_MLLT4_+	AFDN	0.640404	0.785646	0.775229	0.700989	0.758907	0.680828	0.265438	1.14522	0.0679249	0.127441	0.00523204	0.257472
chr6:168265405-168265424_MLLT4_+	AFDN	1.6029	1.63258	1.79272	1.54013	1.62198	1.40204	5.40608	1.64229	0	19.6172	0.774342	1.99404
chr4:87968580-87968599_AFF1_-	AFF1	0.935975	1.28155	1.20591	1.25871	1.1954	1.2001	2.52166	3.50876	38.0923	0.830566	0.387171	0.191735
chr4:88055809-88055828_AFF1_-	AFF1	0.837451	0.863654	0.969036	0.787973	1.06148	0.917387	0.252166	1.08187	0.210567	0.0483398	0.219746	1.01893
chr4:88036365-88036384_AFF1_+	AFF1	0.727559	0.702067	0.812914	0.726573	0.84323	0.698137	0.0619354	1.423	0.142642	0.109863	2.45383	0.0931282
chr4:88047354-88047373_AFF1_+	AFF1	1.21639	1.18126	1.00134	0.849374	1.18052	1.3155	0.663594	0.165691	0.0543399	0	0.224978	0.0493032
chrX:148037778-148037797_AFF2_-	AFF2	0.807136	0.813506	0.936735	0.798206	0.83827	0.807762	2.12792	0.506821	10.277	0.202148	0	0.514944
chrX:147924509-147924528_AFF2_-	AFF2	1.29975	1.25369	1.50739	1.10521	1.0962	1.15972	1.0706	0.384989	0.0611324	0.074707	1.10396	0.739548
chrX:148035138-148035157_AFF2_+	AFF2	0.818504	0.579484	0.861365	0.695872	0.83331	0.905848	1.47318	0.0682258	0	1.13818	0	0.00547813
chrX:147743753-147743772_AFF2_+	AFF2	0.386516	0.434613	0.430683	0.598655	0.496018	0.501967	0.44682	2.94833	0	0	0	0
chr2:100368726-100368745_AFF3_+	AFF3	0.939764	0.897085	1.13593	1.04381	0.987075	1.09048	0	0.350876	4.29965	0.00878906	0.0575524	6.3875
chr2:100625364-100625383_AFF3_-	AFF3	1.14439	1.28712	1.2436	1.33034	1.23012	1.20587	0.46894	0.389862	0	0.0834961	22.8588	0.136953
chr2:100623711-100623730_AFF3_+	AFF3	0.708613	0.668635	0.479135	0.711222	0.763867	0.761604	0.778617	0.808964	0	0	0.156961	0.306775
chr2:100623135-100623154_AFF3_-	AFF3	0.731349	0.718783	0.753695	0.787973	0.615062	0.715447	1.01751	0.950289	0	0	0.0627844	0.224603
chr5:132233923-132233942_AFF4_+	AFF4	1.04587	0.936089	1.31358	1.05404	1.00196	0.952005	0.123871	2.14911	0.821892	0	0.669701	0.805285
chr5:132262856-132262875_AFF4_+	AFF4	1.30354	1.17568	1.25975	1.21266	1.13092	1.18856	0.473364	0.190058	0.013585	0	0.507508	0.794329
chr5:132269977-132269996_AFF4_+	AFF4	1.4248	1.28712	1.3728	1.23824	1.26981	1.49436	1.30064	2.35867	0	0	0.76911	0.783373
chr5:132234813-132234832_AFF4_-	AFF4	0.776821	0.891514	0.888283	0.931241	1.06644	0.934696	0.0398156	0.214424	0	0.51416	0.151729	0.471119
chr6:108645186-108645205_LACE1_+	AFG1L	0.666929	0.729927	0.8829	0.670289	0.595221	0.715447	0.115023	0.394735	1.16152	10.2832	0.188353	0.317732
chr6:108687515-108687534_LACE1_+	AFG1L	1.16334	1.29827	1.30282	1.28941	1.06644	1.17126	0.482211	0.730991	1.04604	0.114258	0	0.0931282
chr6:108616294-108616313_LACE1_-	AFG1L	0.701034	0.635203	0.414532	0.782856	0.709305	0.571203	0.16811	0.126705	0	0	9.22931	0.41086
chr6:108668198-108668217_LACE1_+	AFG1L	0.890502	0.885942	0.629874	0.680522	0.684504	0.669289	0.0575115	0.233917	0	0	0.0889446	0
chr18:12366999-12367018_AFG3L2_-	AFG3L2	1.1065	1.00852	0.979803	1.11033	1.43845	1.23472	0.588386	0.0292396	0	0	1.05164	0
chr18:12359987-12360006_AFG3L2_-	AFG3L2	0.48504	0.601772	0.62449	0.532138	0.510898	0.530815	0.115023	0.409355	0	0	0.188353	0.082172
chr18:12367293-12367312_AFG3L2_-	AFG3L2	0.917028	0.785646	1.06056	0.85449	1.0218	0.980854	0.331797	0.00487327	0	0	0.0994087	0.104084
chr18:12376955-12376974_AFG3L2_+	AFG3L2	0.935975	1.05867	1.02287	0.992641	0.967234	1.19433	0.0221198	0.0925922	0	0.0527344	0	0
chr4:74347551-74347570_AFM_+	AFM	2.3191	2.2845	2.53564	2.51742	2.48009	2.2675	1.34931	3.67445	2.29586	3.84961	8.3451	4.13599
chr4:74364872-74364891_AFM_-	AFM	0.837451	0.724355	0.823681	0.670289	0.709305	0.692368	0.619354	0.146198	1.12755	0.0483398	0.0784806	0.115041
chr4:74365762-74365781_AFM_+	AFM	1.87953	1.90561	2.15341	1.85737	1.72614	2.06556	1.22544	0.112085	0.0203775	1.05908	0.172657	0.514944
chr4:74354455-74354474_AFM_+	AFM	1.93637	2.12292	2.22878	2.09785	2.15768	2.2675	2.72958	4.36158	0	3.39258	0.381939	0.454685
chr17:76183494-76183513_AFMID_-	AFMID	1.03829	1.17011	1.09286	1.25359	1.1954	1.19433	1.70765	0.370369	0.0815099	0.0439453	0.376707	0.213647
chr17:76198792-76198811_AFMID_+	AFMID	1.50438	1.25926	1.47509	1.4378	1.45333	1.48282	1.28737	0.921049	0.02717	0.0351562	0.104641	0.213647
chr17:76198601-76198620_AFMID_-	AFMID	1.30354	1.42085	1.20591	1.47361	1.17556	1.28088	0.261014	0.121832	0	0	0.0104641	0
chr17:76187075-76187094_AFMID_-	AFMID	1.20881	1.25369	1.14131	1.26894	1.26485	1.33858	1.75189	0.628652	0	0	0	1.07371
chr4:74310789-74310808_AFP_+	AFP	1.33765	1.23697	1.28128	1.54013	1.1706	1.29819	0.698985	0.209551	6.58193	6.49511	0.983623	1.5284
chr4:74315083-74315102_AFP_-	AFP	1.0686	1.0531	1.09286	1.13079	1.00196	1.16549	0.46894	0.458088	0.0950949	0	0	0
chr4:74313238-74313257_AFP_+	AFP	1.85679	1.83875	1.86809	1.74991	1.69638	1.63283	7.44552	4.30798	0.0203775	7.44873	1.16674	1.24354
chr4:74303967-74303986_AFP_+	AFP	0.647983	0.5962	0.506052	0.649822	0.644823	0.623131	0.349493	0.511694	0	1.16894	0.805734	0.120519
chr2:64800144-64800163_AFTPH_-	AFTPH	1.93637	2.01705	1.97576	1.8983	1.85511	1.95594	0.654746	2.47075	21.9465	13.9087	0.167425	6.48063
chr2:64796330-64796349_AFTPH_-	AFTPH	1.07239	0.958377	1.13054	0.987525	1.08132	1.05586	5.04331	0.394735	0	4.61865	0.570292	1.14493
chr2:64779464-64779483_AFTPH_+	AFTPH	0.575984	0.590628	0.559888	0.552604	0.540659	0.542355	2.14562	3.72318	0	0	0.0889446	0.268428
chr2:64819053-64819072_AFTPH_+	AFTPH	0.519144	0.412325	0.339163	0.757273	0.386894	0.473118	0.00442396	0.755358	0	0	0.0523204	0
chr4:178361559-178361578_AGA_-	AGA	1.45891	1.04196	1.18976	1.05916	1.27477	1.18856	0.0707833	0.886936	0.448305	0.118652	0.439491	0.503988
chr4:178357469-178357488_AGA_-	AGA	0.973869	1.05867	1.15208	0.987525	1.01684	1.13664	0.632626	0.112085	0	0.162598	4.45246	0.0986064
chr4:178363452-178363471_AGA_+	AGA	0.761664	0.82465	0.888283	0.86984	0.897792	1.0674	0.875944	2.44638	0	0	0.402867	2.55829
chr4:178355553-178355572_AGA_+	AGA	0.96629	0.685351	0.646024	0.700989	0.863071	0.882769	3.32239	1.73001	0	0	0	0.0657376
chr2:236653349-236653368_AGAP1_-	AGAP1	2.58056	2.34579	2.23417	2.68627	2.2916	2.31366	2.38894	3.06042	3.07021	3.65185	0.115105	0.1753
chr2:236617829-236617848_AGAP1_-	AGAP1	1.77343	1.51557	1.86809	1.84713	1.80054	1.87516	2.41548	2.115	0.38038	27.8481	2.62648	0.0383469
chr2:236626204-236626223_AGAP1_+	AGAP1	1.39828	1.26483	1.16823	1.39686	1.25492	1.47705	1.96424	1.59843	0.00679249	1.77978	26.0085	0.23556
chr2:236403384-236403403_AGAP1_-	AGAP1	0.826083	0.785646	0.559888	0.578188	0.689465	0.715447	4.16294	0.29727	0	0	0.319154	3.00202
chr12:58131425-58131444_AGAP2_-	AGAP2	0.682087	0.752215	0.640641	0.80844	0.709305	0.703907	0.389308	9.72706	2.8936	0.0263672	1.18767	0.0328688
chr12:58128119-58128138_AGAP2_-	AGAP2	0.466093	0.562768	0.425299	0.491204	0.530739	0.392342	0.00884792	0.180311	0.0203775	0	0.0366243	0
chr12:58127857-58127876_AGAP2_+	AGAP2	1.31491	1.11439	1.09286	1.41733	1.06644	1.17702	0.145991	0.0487327	0	0	0.0366243	0
chr12:58126631-58126650_AGAP2_-	AGAP2	1.3187	1.37627	1.06056	1.20754	1.26981	1.16549	0.455668	0.404482	0	0.0263672	0.0261602	0.1753
chr7:150814733-150814752_AGAP3_-	AGAP3	1.70901	1.35399	1.88424	1.63223	1.5823	1.48282	1.72092	1.69103	6.96231	1.08545	0.434259	44.1209
chr7:150784050-150784069_AGAP3_-	AGAP3	1.3907	1.29827	0.877516	1.43268	0.967234	1.03855	0.163686	0.774851	0.570569	0.597656	3.78276	0.0383469
chr7:150814199-150814218_AGAP3_+	AGAP3	0.810926	0.791218	1.09824	0.885191	0.778748	0.709677	1.3847	0.472708	0	0	1.18767	0.0657376
chr7:150814531-150814550_AGAP3_-	AGAP3	1.02692	0.791218	0.769845	0.905657	0.927553	1.07317	0.261014	0.131578	0	0	0.188353	0.706679
chr15:86702180-86702199_AGBL1_+	AGBL1	0.431988	0.451329	0.53297	0.521904	0.421615	0.478888	0.0619354	0.618906	0.285285	0	0.0104641	0.3506
chr15:86790910-86790929_AGBL1_+	AGBL1	0.492618	0.5962	0.44145	0.521904	0.471217	0.611591	0	0.0146198	0	0	0.612148	1.4791
chr15:86697720-86697739_AGBL1_+	AGBL1	0.894292	1.11996	1.08747	0.982408	0.877951	0.980854	1.11041	0.180311	0	1.23926	0.204049	0.14791
chr15:86800171-86800190_AGBL1_-	AGBL1	0.992815	1.42642	1.24898	1.08986	1.1954	1.22318	0.128295	1.21832	0	0.0131836	0.104641	0.191735
chr11:47712350-47712369_AGBL2_-	AGBL2	0.507776	0.473617	0.479135	0.537254	0.451376	0.594282	0.265438	3.61597	0	0.0131836	3.20201	1.11206
chr11:47703519-47703538_AGBL2_+	AGBL2	1.12165	1.07539	1.15208	0.782856	0.977155	1.10779	2.41548	1.76413	0	0	0.115105	0.142431
chr11:47701579-47701598_AGBL2_+	AGBL2	0.428199	0.523764	0.479135	0.409337	0.446416	0.501967	0.0840552	0.136452	0	0	0.0523204	0.82172
chr11:47731944-47731963_AGBL2_-	AGBL2	0.503986	0.551624	0.500669	0.598655	0.674584	0.490427	0.415852	0.0487327	0	0	0	1.19971
chr7:134678364-134678383_AGBL3_+	AGBL3	1.06481	0.986237	1.31358	0.941474	1.26485	1.44243	0.477788	2.02728	1.23623	0.206543	5.54596	0.777895
chr7:134701822-134701841_AGBL3_+	AGBL3	1.76964	1.56572	2.03498	1.89318	1.80054	1.60399	0.929031	0.380115	0.0747174	0	0.209281	0.230082
chr7:134717701-134717720_AGBL3_+	AGBL3	0.826083	0.913801	0.947502	0.85449	0.84323	0.940466	0.19023	1.18421	0.013585	0.720703	0	0.273907
chr7:134718941-134718960_AGBL3_+	AGBL3	0.466093	0.562768	0.479135	0.516788	0.491057	0.403881	1.02636	0.0438595	0	0	0.23021	0.41086
chr1:49100211-49100230_AGBL4_+	AGBL4	0.727559	0.79679	0.775229	0.747039	0.748987	0.680828	0.752073	0.409355	0.0203775	0	0.0209281	0.580682
chr1:49128854-49128873_AGBL4_-	AGBL4	1.77343	1.88332	2.03498	1.7448	1.6567	1.93863	1.5882	0.633526	0	0.852539	2.25501	4.62902
chr1:49119058-49119077_AGBL4_+	AGBL4	0.735138	0.702067	0.629874	0.700989	0.57538	0.692368	0.0353917	0.112085	0	0	0.329618	0.334166
chr1:50317144-50317163_AGBL4_+	AGBL4	0.981447	1.1534	1.14131	1.29453	1.11604	1.35589	0.606082	0.531187	0	0	0	1.54483
chr2:27277953-27277972_AGBL5_+	AGBL5	1.76585	1.33727	1.41049	1.37639	1.74598	1.52321	0.517603	0.969782	0.0203775	0	2.00387	1.88448
chr2:27275889-27275908_AGBL5_-	AGBL5	1.52333	1.45985	1.56661	1.66805	1.74598	1.33281	0.154839	0.292396	0.00679249	0	0.460419	3.82374
chr2:27277522-27277541_AGBL5_-	AGBL5	0.557038	0.629631	0.775229	0.573071	0.57042	0.801993	0.0707833	0.0194931	0	0	0.298226	0.629985
chr2:27276434-27276453_AGBL5_-	AGBL5	0.875345	0.846938	0.915201	0.731689	0.982115	0.790453	0.628202	1.38888	0	0	0.0627844	0.115041
chr6:32151454-32151473_AGER_+	AGER	2.20162	2.01705	1.80887	1.72945	1.90967	1.77131	0.756497	2.38303	0.00679249	0.0439453	0.0680165	0.0602594
chr6:32151699-32151718_AGER_-	AGER	1.2126	1.43757	1.2759	1.37128	1.28469	1.21164	1.24756	0.813837	0	4.28467	2.22362	0.90937
chr6:32151117-32151136_AGER_-	AGER	0.757874	1.0531	0.54912	0.844257	0.947394	0.85969	0.384884	0.341129	0	0	1.40742	0.0219125
chr6:32150412-32150431_AGER_-	AGER	0.291782	0.440185	0.306861	0.225135	0.312491	0.398111	1.89788	0.175438	0	0	0.109873	0
chr2:228356265-228356284_AGFG1_+	AGFG1	0.413042	0.579484	0.425299	0.440037	0.634903	0.467348	0.159263	0.214424	0.366795	0	0	0
chr2:228389482-228389501_AGFG1_-	AGFG1	1.51954	1.38185	1.42125	1.56571	1.49797	1.20587	0.145991	0.248537	0	0	0.920839	0
chr2:228388488-228388507_AGFG1_+	AGFG1	0.837451	0.763358	0.823681	0.941474	0.818429	0.946236	0.25659	0.341129	0	0	0	0.684766
chr2:228337277-228337296_AGFG1_-	AGFG1	0.629036	0.741071	0.506052	0.603772	0.56546	0.836611	0.0575115	0.0779724	0	0	0	0.26295
chr7:100148090-100148109_AGFG2_+	AGFG2	0.560827	0.473617	0.646024	0.440037	0.461296	0.455809	0.132719	0.428848	0.0475475	32.168	0	0
chr7:100151063-100151082_AGFG2_-	AGFG2	0.329675	0.373321	0.231492	0.307002	0.28769	0.334644	0.0707833	0.974655	0	0	0.146497	1.47362
chr7:100137107-100137126_AGFG2_-	AGFG2	0.621457	0.858082	0.748311	0.475854	0.639863	0.65198	0.362765	0.618906	0	0	0	0.0493032
chr7:100146509-100146528_AGFG2_+	AGFG2	0.454725	0.529336	0.468367	0.475854	0.545619	0.600052	3.25603	0.165691	0	0	0	0
chr5:76342295-76342314_AGGF1_+	AGGF1	0.810926	0.813506	0.99057	0.910774	0.803549	0.836611	0.141567	0.55068	3.28077	0	0.61738	0.082172
chr5:76330313-76330332_AGGF1_+	AGGF1	1.04587	1.08096	1.00134	1.15126	0.793628	1.01547	0.38046	0.224171	0	0.00878906	0.669701	0.575204
chr5:76326780-76326799_AGGF1_+	AGGF1	1.40207	1.44314	1.64198	1.67316	1.53269	1.47128	0.0486635	1.14035	0	0.632812	0.245906	2.72263
chr5:76332415-76332434_AGGF1_-	AGGF1	1.17849	1.3707	1.32435	1.50943	1.32437	1.19433	1.06175	0.0925922	0	0	0	0.153388
chr7:141311046-141311065_AGK_+	AGK	1.1406	1.10882	1.06056	0.977291	0.987075	1.05009	3.07908	0.950289	0.169812	0	0.30869	0.629985
chr7:141333725-141333744_AGK_+	AGK	1.18607	1.06424	0.963653	1.06428	1.20532	1.16549	0.274285	0.26803	0.00679249	3.72656	0.0104641	0.191735
chr7:141315278-141315297_AGK_-	AGK	0.917028	0.746643	1.08209	0.803323	0.912672	0.882769	0.0575115	0.151072	0	0.197754	0.0261602	0.197213
chr7:141341177-141341196_AGK_+	AGK	0.549459	0.629631	0.500669	0.634472	0.624982	0.611591	0.0442396	0.0828457	0	0	0	1.5284
chr1:100342032-100342051_AGL_+	AGL	0.735138	0.885942	0.662175	0.874957	0.654743	0.86546	0.252166	0.599413	9.44157	0.074707	0.25637	0.547813
chr1:100340944-100340963_AGL_+	AGL	0.814715	0.874798	1.05517	0.716339	0.768827	0.952005	0.318525	0.248537	0.0543399	0	0.30869	3.44574
chr1:100327889-100327908_AGL_-	AGL	1.10271	1.02524	1.38357	1.04893	1.46325	1.21164	0.628202	1.1306	0	0.0131836	4.0182	0
chr1:100329968-100329987_AGL_-	AGL	0.886713	0.88037	1.04979	0.803323	0.927553	0.957775	0.296405	2.05165	0	0	0.0575524	0.624507
chr1:15911206-15911225_AGMAT_+	AGMAT	1.26186	1.31498	1.00672	1.04381	1.1458	1.30973	0.685714	0.112085	0	0	2.73636	0.0438251
chr1:15909671-15909690_AGMAT_+	AGMAT	1.68627	1.47657	1.7012	1.84201	1.42853	1.42512	3.8223	1.00877	0	0	2.31256	4.67832
chr1:15906599-15906618_AGMAT_-	AGMAT	0.651772	0.378893	0.468367	0.516788	0.659703	0.507736	0.358341	0.155945	0	0	0.633077	1.33119
chr1:15905470-15905489_AGMAT_-	AGMAT	1.40965	1.11439	1.34588	1.24848	0.917633	0.773144	0.707833	0.28265	0	6.70605	0.104641	0.0273907
chr7:15584444-15584463_AGMO_+	AGMO	1.33765	1.24255	1.32435	1.30476	1.33925	1.23472	1.61032	2.71441	0	0.320801	1.71611	6.06429
chr7:15433771-15433790_AGMO_+	AGMO	1.04966	0.991809	1.09824	1.24336	0.907712	1.09625	0.495483	0.979528	0	0.0659179	1.23476	0.0328688
chr7:15584456-15584475_AGMO_+	AGMO	0.780611	0.713211	0.640641	0.619122	0.684504	0.628901	0.0575115	0.248537	0	0	0.392403	1.49553
chr7:15405805-15405824_AGMO_+	AGMO	0.935975	0.685351	0.818297	0.844257	0.783708	1.09048	1.26083	0.83333	0	0	0.313922	0
chr1:36358801-36358820_AGO1_-	AGO1	1.74311	1.57129	1.72273	1.5913	1.47317	1.54629	1.82267	0.277777	0.292077	1.37109	0.580756	3.79087
chr1:36349019-36349038_AGO1_+	AGO1	1.15955	1.31498	1.3082	0.997758	1.12596	1.23472	0.0973271	0.151072	0	0	1.32371	0.142431
chr1:36358246-36358265_AGO1_+	AGO1	1.67869	1.39299	1.85194	1.78061	1.72614	1.72515	0.305253	0.823583	0	0	0.56506	14.7964
chr1:36354152-36354171_AGO1_+	AGO1	1.07618	0.885942	0.942118	1.12056	1.0218	1.05009	0.150415	0.779724	0	0	0.0575524	0
chr8:141595232-141595251_AGO2_-	AGO2	1.96289	1.64373	1.7981	1.64246	1.85511	1.829	2.04387	0.799217	4.48305	0	0.28253	0.0164344
chr8:141570579-141570598_AGO2_+	AGO2	0.882924	0.936089	1.04441	0.992641	0.972195	0.773144	0.398156	0.511694	0.0203775	0	1.63763	0
chr8:141572623-141572642_AGO2_-	AGO2	1.33007	1.08653	1.06056	1.14103	1.13588	1.29242	3.14986	0.935669	0.013585	0.0703125	0.894678	0.0109563
chr8:141569522-141569541_AGO2_-	AGO2	0.458514	0.406753	0.554504	0.40422	0.446416	0.473118	0.128295	1.58869	0	0.109863	0	0
chr1:36411322-36411341_AGO3_+	AGO3	1.39449	1.48214	1.29743	1.33034	1.71126	1.29819	1.53069	0.272903	0.0339625	1.0459	0.606916	0.0328688
chr1:36439017-36439036_AGO3_+	AGO3	0.954922	0.830222	0.963653	0.82379	0.868031	0.836611	0.575115	0.0194931	0.02717	0	0.633077	0.679288
chr1:36397025-36397044_AGO3_+	AGO3	1.33765	1.32055	1.22745	1.26894	1.48805	1.03278	2.70746	1.76413	0	0.443847	1.16674	1.59414
chr1:36437795-36437814_AGO3_-	AGO3	0.7844	0.690923	0.576038	1.03358	0.808509	0.750065	0.442396	1.41325	0	0	0.146497	0.356079
chr1:36288460-36288479_AGO4_+	AGO4	0.932185	1.08653	1.12516	0.941474	1.05652	1.14818	1.54396	0.487327	0.142642	31.6099	0.167425	0
chr1:36282488-36282507_AGO4_-	AGO4	0.500197	0.551624	0.565271	0.532138	0.515858	0.605822	0.0663594	0.891809	0	0	2.01433	0.334166
chr1:36291314-36291333_AGO4_-	AGO4	0.413042	0.25631	0.36608	0.327469	0.257929	0.253868	0.986543	0.107212	0	0	0.245906	0
chr1:36291088-36291107_AGO4_-	AGO4	1.0345	1.03638	1.16823	1.01311	1.13092	1.06163	0.760921	2.04678	0	5.47558	0	0.109563
chr6:32139097-32139116_AGPAT1_+	AGPAT1	1.32249	1.52672	1.4051	1.45315	1.38389	1.50013	0.495483	1.24269	3.03624	0.0571289	2.31256	1.02989
chr6:32137997-32138016_AGPAT1_-	AGPAT1	0.621457	0.590628	0.705243	0.649822	0.669624	0.790453	0.743225	0.384989	0.02717	0	0.0732485	0.131475
chr6:32138255-32138274_AGPAT1_-	AGPAT1	1.31112	0.930517	1.04441	1.14103	0.972195	1.24049	0.305253	0.0292396	0	0	0.523204	0.0273907
chr6:32138746-32138765_AGPAT1_+	AGPAT1	0.773032	0.835794	0.936735	0.85449	0.629942	0.680828	5.51225	0.224171	0	0	0.523204	5.53291
chr9:139569226-139569245_AGPAT2_+	AGPAT2	1.50059	1.65487	1.48586	1.72433	1.61702	1.3732	0.862672	1.32066	11.4114	18.1011	0.0941767	0.131475
chr9:139581666-139581685_AGPAT2_+	AGPAT2	0.7844	0.846938	0.872133	0.890307	0.83331	0.663519	2.41548	1.56919	0.319247	0.0131836	0	0.871023
chr9:139571110-139571129_AGPAT2_-	AGPAT2	0.939764	0.986237	1.08747	1.03358	1.03172	1.24049	0.0929031	0.0146198	0.0203775	44.5913	0.0784806	0.153388
chr9:139571565-139571584_AGPAT2_+	AGPAT2	1.48543	1.42642	1.3082	1.55036	1.54758	1.59822	0.566267	1.67641	0	0	1.78936	0.0328688
chr21:45387870-45387889_AGPAT3_+	AGPAT3	1.22018	1.52114	1.24898	1.13591	1.2202	1.14818	1.32276	2.01266	0	0	2.61079	0.0712157
chr21:45390661-45390680_AGPAT3_+	AGPAT3	2.51614	2.68011	2.41721	2.78861	2.52969	2.72331	6.78193	2.32455	0	0.00878906	0.266834	0.290341
chr21:45379579-45379598_AGPAT3_-	AGPAT3	0.60251	0.51262	0.409149	0.547488	0.585301	0.467348	2.59686	0.316763	0	0	0	0.125997
chr21:45389094-45389113_AGPAT3_+	AGPAT3	0.454725	0.468045	0.344546	0.41957	0.327372	0.43273	0.583963	0.882063	0	0	0	0
chr6:161574474-161574493_AGPAT4_-	AGPAT4	0.318307	0.356605	0.231492	0.307002	0.208327	0.282717	0.159263	0.0146198	0.013585	0	0.549364	0.843632
chr6:161575270-161575289_AGPAT4_-	AGPAT4	0.731349	0.780074	0.629874	0.834023	0.719226	0.663519	0.159263	0.55068	0	0.0483398	0.549364	0
chr6:161587285-161587304_AGPAT4_+	AGPAT4	0.60251	0.507048	0.640641	0.675405	0.610102	0.623131	1.06175	0.258284	0	0.131836	0.376707	0.0766938
chr6:161653218-161653237_AGPAT4_+	AGPAT4	0.977658	0.980665	0.942118	0.849374	0.942434	0.917387	0.309677	2.34892	0	0.918457	0.120337	0.0493032
chr8:6566381-6566400_AGPAT5_+	AGPAT5	0.644193	0.56834	0.629874	0.741923	0.496018	0.755835	0.544147	0.823583	1.33812	0.0131836	0.397635	0.597116
chr8:6605298-6605317_AGPAT5_+	AGPAT5	1.43238	1.40413	1.56661	1.28429	1.34917	1.36743	1.367	1.22319	0	0	1.75796	0.131475
chr8:6605327-6605346_AGPAT5_+	AGPAT5	0.90187	0.813506	1.14669	0.936358	0.942434	0.894308	0.0840552	0.404482	0	0	0.130801	0.0383469
chr8:6566401-6566420_AGPAT5_-	AGPAT5	0.890502	0.869226	0.936735	0.772623	0.684504	0.836611	0.0663594	0.0292396	0	0	0	0
chr2:178301507-178301526_AGPS_-	AGPS	1.00418	0.997381	1.07671	1.04381	0.912672	0.992394	2.05714	1.13547	0.00679249	0	0.0784806	0.816242
chr2:178299112-178299131_AGPS_-	AGPS	0.852609	0.919373	1.03902	0.798206	0.892832	0.934696	0.150415	0.350876	0	0.272461	0.287762	0
chr2:178388509-178388528_AGPS_+	AGPS	0.708613	0.830222	0.796763	0.757273	0.748987	0.963545	0.265438	1.0575	0	0	0.0418563	0.0602594
chr2:178257505-178257524_AGPS_+	AGPS	0.322097	0.412325	0.414532	0.480971	0.441456	0.571203	0	0	0	0	0	0
chr7:16834619-16834638_AGR2_+	AGR2	0.477461	0.51262	0.414532	0.583305	0.615062	0.726986	0.283133	0.653019	0.577362	0.0307617	0	0.668332
chr7:16840777-16840796_AGR2_-	AGR2	0.882924	0.88037	1.17361	0.818673	0.952354	1.07894	2.92866	0.126705	0.0950949	4.67578	0.162193	0.109563
chr7:16841265-16841284_AGR2_+	AGR2	1.5688	1.24255	1.52892	1.622	1.18548	1.40204	0.588386	0.28265	0	20.1709	1.3394	0.613551
chr7:16839361-16839380_AGR2_+	AGR2	0.413042	0.456901	0.392998	0.491204	0.496018	0.576973	0.225622	0.336256	0	0.246094	0	0.208169
chr7:16918133-16918152_AGR3_+	AGR3	0.886713	0.813506	0.855982	0.921007	0.83331	1.04432	2.00405	0.399609	15.1133	0.153809	0.219746	0
chr7:16918224-16918243_AGR3_-	AGR3	1.1406	1.33727	1.39434	1.07451	1.26485	1.10779	0.0707833	0.779724	0	0.0307617	0.612148	5.53839
chr7:16900140-16900159_AGR3_-	AGR3	0.534301	0.495904	0.360697	0.35817	0.505938	0.415421	0.181382	0.979528	0	0	0.0523204	0
chr7:16902237-16902256_AGR3_+	AGR3	0.333465	0.295314	0.360697	0.327469	0.342252	0.317335	0.287557	0.102339	0	0	0	0
chr1:979295-979314_AGRN_-	AGRN	1.6029	1.48771	1.80348	1.37639	1.34917	1.36166	3.34451	3.60622	0.502645	0.00878906	0.104641	2.89793
chr1:979301-979320_AGRN_+	AGRN	1.43238	1.12554	0.97442	1.22801	1.21028	1.21741	0.137143	3.70369	0.00679249	0.123047	4.00774	1.41884
chr1:955702-955721_AGRN_+	AGRN	0.409252	0.434613	0.403765	0.363286	0.456336	0.392342	0.407004	0.126705	0	0	1.36033	0
chr1:976076-976095_AGRN_+	AGRN	0.24252	0.295314	0.253026	0.363286	0.213288	0.317335	0	0.0438595	0	0	0.329618	0.0547813
chr16:67516673-67516692_AGRP_+	AGRP	0.951132	1.01967	1.07671	0.931241	1.06148	1.21164	1.30949	1.26218	3.68832	0.0175781	0.329618	0.0931282
chr16:67516599-67516618_AGRP_+	AGRP	1.12923	1.08096	1.08209	1.02846	1.27477	1.29242	0.358341	0	0	0	10.9507	0.279385
chr16:67516916-67516935_AGRP_+	AGRP	1.04208	0.869226	0.80753	0.849374	0.85315	0.963545	0.623778	0.0974655	0	0	0.0889446	0
chr16:67517272-67517291_AGRP_+	AGRP	0.875345	0.947233	0.877516	0.880074	0.778748	0.969315	0.0973271	0.462961	0	0	0	0
chr1:230845883-230845902_AGT_+	AGT	1.2467	1.03638	1.46432	1.18196	1.14084	1.10202	0.159263	0.350876	0.468682	0	0.136033	0.213647
chr1:230838952-230838971_AGT_+	AGT	1.33007	1.2314	1.21668	1.19731	1.07636	0.934696	0.499907	2.59258	0.013585	0.0351562	0.659237	14.1445
chr1:230839996-230840015_AGT_+	AGT	0.572195	0.679779	0.511436	0.547488	0.580341	0.675058	0.0707833	0.331383	0	0	0.0156961	0.219125
chr1:230841923-230841942_AGT_-	AGT	0.655561	0.991809	0.651408	0.798206	0.709305	0.519276	0.840552	0.229044	0	0	0	0.00547813
chr9:88203269-88203288_AGTPBP1_+	AGTPBP1	1.33007	1.43757	1.62044	1.48385	1.62694	1.6963	0.63705	0.336256	0.203775	0	0.0261602	0.082172
chr9:88247656-88247675_AGTPBP1_-	AGTPBP1	1.35281	1.42085	1.44817	1.18196	1.23012	1.45397	0.21235	3.21149	0.0475475	0	2.07189	0.109563
chr9:88201836-88201855_AGTPBP1_-	AGTPBP1	0.920817	1.08653	0.888283	1.10521	0.917633	0.992394	0.641474	0.243664	0	0	1.36033	0
chr9:88193948-88193967_AGTPBP1_-	AGTPBP1	0.477461	0.629631	0.511436	0.460504	0.362093	0.501967	0.0265438	0.248537	0	0.0791015	0.125569	0
chr3:148459473-148459492_AGTR1_+	AGTR1	1.08376	1.02524	0.947502	1.12568	0.84323	1.02124	0.429124	0.696878	0.366795	9.3999	0.800502	2.37751
chr3:148459142-148459161_AGTR1_-	AGTR1	0.579774	0.690923	0.845215	0.634472	0.615062	0.721216	0.641474	0.160818	0	0	0.491812	0.125997
chr3:148459082-148459101_AGTR1_+	AGTR1	0.575984	0.518192	0.656791	0.731689	0.600181	0.513506	1.86249	0.618906	0	0.0219726	0.177889	0.180778
chr3:148459071-148459090_AGTR1_+	AGTR1	0.803347	0.79679	0.796763	0.844257	0.84323	0.801993	0.101751	0.701752	0	0	0	0
chrX:115304030-115304049_AGTR2_-	AGTR2	0.90566	1.02524	0.952886	0.982408	0.967234	0.85969	0.875944	1.48148	0.122265	0	0.151729	2.22412
chrX:115304029-115304048_AGTR2_-	AGTR2	0.754085	0.696495	0.710627	0.716339	0.798588	0.796223	1.51299	2.23196	0.00679249	4.07812	0	0.224603
chrX:115303776-115303795_AGTR2_+	AGTR2	1.16713	1.13111	1.08747	1.01311	1.13092	1.13087	1.06175	1.17933	0	1.65674	3.89787	0
chrX:115303580-115303599_AGTR2_-	AGTR2	1.35281	1.28712	1.27051	1.46338	1.39381	1.48859	0.442396	2.29044	0	0.290039	1.89923	1.35858
chr1:11810221-11810240_AGTRAP_+	AGTRAP	0.841241	0.874798	1.00134	0.798206	0.803549	0.755835	0.517603	0.516567	1.68454	0.246094	0.392403	0.0493032
chr1:11807529-11807548_AGTRAP_-	AGTRAP	1.72037	1.8276	1.7012	1.70386	1.65174	1.51744	0.716681	1.33528	0.156227	0.0307617	0.109873	4.41537
chr1:11807553-11807572_AGTRAP_-	AGTRAP	1.92121	1.78303	1.39434	1.93412	1.53269	1.56937	3.56571	1.06725	0.00679249	0.105469	3.97635	1.53388
chr1:11808535-11808554_AGTRAP_-	AGTRAP	0.560827	0.735499	0.662175	0.624238	0.639863	0.582743	0.0176958	0.896683	0	0	0.449955	0
chr2:241808658-241808677_AGXT_+	AGXT	1.22776	0.997381	1.11978	0.977291	1.18548	0.894308	0.176958	4.66372	2.22115	0.0615234	0.0418563	0.372513
chr2:241808414-241808433_AGXT_+	AGXT	0.985237	0.969521	0.823681	1.27406	0.763867	1.05586	0.305253	0.180311	0.312455	0.0483398	2.18176	0.0602594
chr2:241810787-241810806_AGXT_+	AGXT	1.51575	1.48214	1.80348	1.64758	1.79062	1.59822	0.623778	0.155945	0.0883024	0	0.172657	0.0766938
chr2:241810095-241810114_AGXT_+	AGXT	1.05723	1.11996	1.00134	0.931241	1.01188	1.09625	1.88903	1.09649	0	0	1.73704	0.191735
chr5:35047945-35047964_AGXT2_+	AGXT2	1.925	1.9669	2.02421	2.0211	2.10311	1.89247	21.0492	0.423975	0	0.0527344	3.02412	0.388947
chr5:35039562-35039581_AGXT2_-	AGXT2	1.34523	1.69388	1.77118	1.67828	1.69638	1.45397	0.322949	0.838203	0	1.88525	0.87375	0.503988
chr5:35040690-35040709_AGXT2_+	AGXT2	1.39828	1.60472	1.4374	1.45315	1.36405	1.6386	7.51188	1.62767	0	0.0219726	0.0680165	0.246516
chr5:35035344-35035363_AGXT2_+	AGXT2	1.2846	1.42642	1.57199	1.57595	1.26485	1.35589	1.76516	0.774851	0	0	0	0.454685
chr1:247094451-247094470_AHCTF1_+	AHCTF1	0.788189	0.85251	0.742928	0.936358	1.05652	0.917387	1.39797	1.57894	0.169812	0	0.235442	0.0712157
chr1:247076640-247076659_AHCTF1_-	AHCTF1	0.454725	0.384465	0.36608	0.347936	0.411695	0.340414	0.327373	0.136452	0	0	7.98409	0.241038
chr1:247070943-247070962_AHCTF1_+	AHCTF1	1.02313	0.936089	1.27051	1.05404	1.29461	1.3732	0.898064	0.59454	0	0.0834961	0.497044	0.723113
chr1:247068867-247068886_AHCTF1_+	AHCTF1	0.636614	0.813506	0.689092	0.593538	0.634903	0.882769	0	0.467834	0	0	0	0
chr20:32878140-32878159_AHCY_-	AHCY	1.03071	1.10325	1.09824	1.02334	1.00692	0.946236	0.552995	0.589666	0	0	0.146497	0.0493032
chr20:32883248-32883267_AHCY_-	AHCY	1.2126	1.0921	1.20053	1.27918	1.18548	1.30396	0	0.00487327	0	0	0.0209281	0
chr20:32880214-32880233_AHCY_-	AHCY	1.64459	1.51557	1.75503	1.48385	1.59718	1.67899	0	0.0438595	0	0	0	0
chr20:32878571-32878590_AHCY_+	AHCY	1.16334	0.891514	1.06056	1.25359	1.05652	1.01547	0	0.307016	0	0.0219726	0	0
chr1:110527686-110527705_AHCYL1_+	AHCYL1	1.68248	1.7496	1.78733	1.74991	1.6567	1.61552	0.243318	0.25341	1.65058	0.0351562	0.0209281	9.9209
chr1:110555063-110555082_AHCYL1_+	AHCYL1	1.90984	1.97805	1.64198	1.85225	1.94439	2.02518	3.01714	0.307016	1.63699	15.1479	0.120337	0.115041
chr1:110551747-110551766_AHCYL1_-	AHCYL1	1.84921	1.66044	1.81963	1.7755	1.82038	1.74823	2.67649	0.911302	0	0.0659179	3.60487	1.50101
chr1:110553882-110553901_AHCYL1_+	AHCYL1	0.538091	0.546052	0.640641	0.511671	0.624982	0.467348	0.371613	2.92396	0	0	0.0366243	0.0164344
chr7:129049344-129049363_AHCYL2_+	AHCYL2	0.90187	1.00295	1.13593	0.675405	0.987075	0.923157	0.172534	2.00779	3.46417	2.53125	0.800502	1.06276
chr7:128865147-128865166_AHCYL2_-	AHCYL2	1.73932	1.69388	1.65275	1.79596	1.59718	1.74246	2.13235	1.6228	0.02717	0.215332	1.32894	0
chr7:129046253-129046272_AHCYL2_-	AHCYL2	1.43996	1.49329	1.7981	1.63223	1.43845	1.48859	0.778617	1.59843	0	23.3789	7.22021	31.2637
chr7:129028918-129028937_AHCYL2_+	AHCYL2	1.29218	1.18683	0.969036	1.10521	0.922593	1.26934	1.35373	1.20857	0	2.20605	0.0732485	0
chr1:27874090-27874109_AHDC1_-	AHDC1	2.13342	1.71059	1.91115	1.99552	1.83527	1.6963	5.10967	1.04775	3.14492	0.0791015	0.0732485	0.892935
chr1:27874624-27874643_AHDC1_-	AHDC1	1.27323	1.26483	1.13593	1.33034	1.245	1.11356	0.331797	1.51559	0.0203775	0.285644	0.130801	4.71667
chr1:27878349-27878368_AHDC1_+	AHDC1	1.02313	1.0531	0.985187	0.834023	1.01188	0.784683	2.12792	1.15984	0	5.8623	1.10396	0.0876501
chr1:27875317-27875336_AHDC1_-	AHDC1	0.716191	0.724355	0.651408	0.634472	0.907712	0.698137	0.0752073	0.394735	0	0.00439453	0.167425	0.0931282
chr6:135763724-135763743_AHI1_+	AHI1	0.704823	0.88037	0.619106	0.76239	0.674584	0.559664	0.181382	0.141325	0.821892	7.77832	0	0
chr6:135768152-135768171_AHI1_-	AHI1	1.0686	1.01967	0.89905	1.02846	1.10612	1.1251	0.460092	0.653019	0.414342	0.0219726	0.198817	0
chr6:135787198-135787217_AHI1_+	AHI1	2.2092	2.2065	2.03498	2.36904	2.01879	2.04248	2.87115	3.12377	0.040755	0.826172	0.465651	0.876501
chr6:135759603-135759622_AHI1_+	AHI1	0.0151575	0.0167159	0.0107671	0.0255835	0.00992035	0.0230789	0	0	0	0	0	0
chr11:62298435-62298454_AHNAK_-	AHNAK	1.3907	1.56015	1.38895	1.50943	1.25988	1.44243	0.906911	2.01754	0.360002	0	0.84759	4.22364
chr11:62296503-62296522_AHNAK_-	AHNAK	0.886713	0.869226	1.13054	1.01822	0.902752	0.773144	1.52184	5.49218	0	1.40185	0.0627844	1.58318
chr11:62297739-62297758_AHNAK_-	AHNAK	1.04966	0.746643	1.08209	0.874957	0.947394	0.871229	0.0840552	1.53021	0	2.82129	0.0104641	0
chr11:62295649-62295668_AHNAK_+	AHNAK	0.670719	0.846938	0.678325	0.654939	0.892832	0.923157	0.0575115	0.321636	0	0	0	0
chr14:105409002-105409021_AHNAK2_+	AHNAK2	1.09134	1.24255	1.23821	1.04893	1.0466	0.980854	4.90175	0.745611	0	0	1.8783	0.629985
chr14:105417595-105417614_AHNAK2_-	AHNAK2	0.701034	0.612916	0.705243	0.660055	0.654743	0.813532	0.756497	0.160818	0	0	0.361011	1.65987
chr14:105409181-105409200_AHNAK2_-	AHNAK2	0.60251	0.807934	0.79138	0.614005	0.694425	0.761604	0.101751	0.808964	0	0	0.156961	0.482076
chr14:105409180-105409199_AHNAK2_-	AHNAK2	0.534301	0.451329	0.446833	0.317236	0.456336	0.444269	0.150415	0.0584793	0	0	0	0
chr7:17349586-17349605_AHR_+	AHR	0.746506	0.607344	0.699859	0.475854	0.590261	0.65198	0.522027	0.428848	1.13435	23.4668	2.45383	0.377991
chr7:17338914-17338933_AHR_+	AHR	0.951132	1.0531	0.829064	1.12056	0.912672	0.934696	0.309677	1.20857	0	1.34033	6.03254	3.3307
chr7:17362193-17362212_AHR_+	AHR	0.469882	0.479189	0.602956	0.542371	0.55554	0.43273	0.322949	0.0194931	0	0	0.219746	1.28188
chr7:17370396-17370415_AHR_-	AHR	1.04966	1.03081	1.05517	0.803323	1.11108	0.952005	2.54378	0.662765	0	0	0.0837126	0.0712157
chr5:376769-376788_AHRR_-	AHRR	0.405463	0.334318	0.425299	0.43492	0.396814	0.530815	0.110599	0.0341129	0	0	1.1929	0
chr5:422964-422983_AHRR_-	AHRR	0.954922	0.785646	1.03364	1.14103	1.121	0.894308	0.513179	0.633526	0	0.250488	1.00455	0.131475
chr5:344011-344030_AHRR_+	AHRR	0.549459	0.573912	0.726777	0.588421	0.719226	0.686598	0.0884792	0.458088	0	0	0	0
chr5:354004-354023_AHRR_-	AHRR	0.394095	0.51262	0.516819	0.455387	0.545619	0.478888	0.836128	0.433721	0	0	0	0
chr14:77930950-77930969_AHSA1_-	AHSA1	2.05763	1.87218	1.8627	1.89318	2.09319	1.65591	2.15004	0.994148	0.889817	0.298828	0.633077	0.460163
chr14:77929008-77929027_AHSA1_+	AHSA1	0.575984	0.601772	0.559888	0.726573	0.580341	0.721216	0.21235	0.0292396	0.00679249	1.30078	8.49683	0
chr14:77928564-77928583_AHSA1_+	AHSA1	1.48543	1.49886	1.69581	1.68851	1.5575	1.45974	0.327373	1.12085	0	4.28906	0.115105	1.89543
chr14:77926080-77926099_AHSA1_+	AHSA1	0.469882	0.334318	0.312245	0.260952	0.441456	0.375032	0.491059	0.160818	0	0.00439453	0	0
chr2:61411914-61411933_AHSA2_+	AHSA2P	0.7844	0.657491	0.71601	0.79309	0.694425	0.836611	0.358341	1.89083	0.183397	0.0307617	11.0867	0.208169
chr2:61412636-61412655_AHSA2_+	AHSA2P	1.02692	1.08096	0.893667	0.905657	0.977155	0.992394	0.707833	0.0487327	0	0	0.0418563	0.0164344
chr2:61411872-61411891_AHSA2_+	AHSA2P	1.04208	0.85251	0.861365	0.890307	0.734106	0.842381	0.0132719	0.136452	0	0	0	0
chr2:61412663-61412682_AHSA2_+	AHSA2P	0.890502	0.802362	0.834448	0.716339	0.758907	0.750065	0.420276	0.482454	0	0	0	0.0273907
chr3:186333481-186333500_AHSG_-	AHSG	1.22776	1.08653	1.03902	1.01822	1.00196	0.963545	0.389308	0.428848	14.7125	0.101074	1.08303	0.00547813
chr3:186336344-186336363_AHSG_-	AHSG	1.74311	1.19797	1.57199	1.4378	1.37397	1.47128	0.690138	1.53021	2.94115	0.0395508	0.0104641	2.84863
chr3:186330941-186330960_AHSG_-	AHSG	0.750296	0.785646	0.780612	0.86984	0.525779	0.784683	0.345069	1.5497	0.0475475	0.544922	0	2.55281
chr3:186334965-186334984_AHSG_+	AHSG	0	0.0167159	0.00538353	0.0102334	0.00992035	0.00576973	0	0	0	0	0	0
chr16:31539805-31539824_AHSP_+	AHSP	1.43996	1.44314	1.36203	1.14614	1.19044	1.26934	0.619354	2.88011	3.47096	0	0.868518	0.104084
chr16:31539479-31539498_AHSP_+	AHSP	0.416831	0.417897	0.360697	0.35817	0.446416	0.375032	0.508755	0.214424	1.15472	0	0.214514	0
chr16:31539886-31539905_AHSP_+	AHSP	0.640404	0.573912	0.538353	0.624238	0.649783	0.750065	0.101751	0.560427	0.652079	0	0.387171	0
chr16:31539802-31539821_AHSP_+	AHSP	1.57638	1.62144	1.55046	1.77038	1.44341	1.38474	1.75631	0.316763	0	0	5.23204	0.432772
chr12:8756911-8756930_AICDA_+	AICDA	0.522933	0.813506	0.53297	0.501437	0.540659	0.519276	0.0486635	0.0730991	0.529814	0	0	0.00547813
chr12:8757868-8757887_AICDA_-	AICDA	0.507776	0.518192	0.473751	0.445154	0.446416	0.42696	0.367189	0.964908	0.346417	0	0.0156961	0
chr12:8759593-8759612_AICDA_-	AICDA	1.17471	1.69388	1.2113	1.33546	1.27973	1.35589	0.185806	1.07212	0.0339625	0	8.11489	0.449207
chr12:8758051-8758070_AICDA_+	AICDA	0.594931	0.562768	0.721394	0.475854	0.431535	0.536585	0.0619354	0.112085	0	6.71045	0	0
chr1:222843475-222843494_AIDA_+	AIDA	0.928396	1.10325	1.26513	0.936358	1.0466	1.14818	0.371613	0.911302	0.040755	0	0.162193	0.0273907
chr1:222849547-222849566_AIDA_-	AIDA	1.3187	1.44871	1.23821	1.18196	1.24004	1.36743	1.65456	1.20857	0	0.0175781	2.5637	0.345122
chr1:222885639-222885658_AIDA_+	AIDA	1.93637	1.87218	1.73888	1.91877	1.92455	2.12326	0.583963	1.15009	0	0	1.95678	0.432772
chr1:222885588-222885607_AIDA_-	AIDA	0.898081	0.802362	0.818297	0.77774	0.902752	0.680828	0.530875	0.653019	0	0	0.0680165	1.96117
chr6:31584197-31584216_AIF1_+	AIF1	0.992815	0.813506	0.947502	0.967058	0.937473	0.923157	2.67207	1.76413	0.292077	1.70068	0.0209281	0
chr6:31584189-31584208_AIF1_+	AIF1	1.53091	1.3317	1.36203	1.55036	1.53269	1.77708	0.128295	1.45224	0.149435	0.0791015	1.09873	0
chr6:31583100-31583119_AIF1_+	AIF1	1.26565	1.3707	1.12516	1.39686	1.16068	1.53475	1.39355	0.989275	0.040755	0.839355	0.00523204	0.0547813
chr6:31584646-31584665_AIF1_-	AIF1	1.44754	1.43757	1.48047	1.25871	1.25492	1.33858	1.43779	0.974655	0	0	0.125569	0.0986064
chr9:133993211-133993230_AIF1L_+	AIF1L	1.27702	1.38185	1.52892	1.25359	1.245	1.36166	0.862672	1.31578	5.0672	0.0439453	3.41652	0.460163
chr9:133972210-133972229_AIF1L_+	AIF1L	1.28081	1.01967	1.18438	1.13591	1.17556	1.18856	1.43336	2.30506	0.482267	0	0	0.158866
chr9:133972229-133972248_AIF1L_+	AIF1L	0.632825	0.741071	0.802147	0.660055	0.634903	0.698137	2.6588	1.50097	0.040755	0	1.69518	0.142431
chr9:133995689-133995708_AIF1L_+	AIF1L	1.47407	1.7886	1.82502	1.78573	1.6815	1.65591	2.91981	1.64229	0	6.24902	0.810966	2.36655
chrX:129271071-129271090_AIFM1_-	AIFM1	1.11029	1.15897	1.28666	1.42756	1.18052	1.11933	0.0398156	0.224171	0.10868	0	0.381939	0.0383469
chrX:129299556-129299575_AIFM1_+	AIFM1	0.852609	1.08096	0.764462	0.685639	0.744026	0.755835	0.526451	0.0925922	0.00679249	0	0	0
chrX:129281488-129281507_AIFM1_-	AIFM1	0.90566	1.00295	1.21668	1.12056	0.927553	0.952005	0.831704	0.0974655	0	0	0.0209281	0
chrX:129290561-129290580_AIFM1_-	AIFM1	1.32249	1.04753	0.947502	1.33546	1.38389	1.11356	0.548571	0.0487327	0	0.373535	0.0104641	0.558769
chr10:71883681-71883700_AIFM2_+	AIFM2	0.9625	0.936089	0.931351	0.972175	0.818429	0.778914	0.123871	1.17933	0.00679249	0	0.0994087	0.0657376
chr10:71880917-71880936_AIFM2_+	AIFM2	0.731349	0.813506	1.04441	0.76239	0.694425	0.784683	1.5882	0.243664	0	0	0.633077	0.273907
chr10:71880331-71880350_AIFM2_-	AIFM2	1.20123	1.44871	1.07132	1.32523	1.36405	1.38474	0.145991	0.302143	0	0	0.0837126	0.00547813
chr10:71883220-71883239_AIFM2_-	AIFM2	0.617668	0.579484	0.446833	0.598655	0.679544	0.600052	1.99963	0.0730991	0	0	0.0418563	0.3506
chr22:21328116-21328135_AIFM3_-	AIFM3	1.05345	1.13668	1.14131	0.915891	1.05652	1.28665	0.575115	1.6959	0.495852	2.21924	0.0575524	0
chr22:21328383-21328402_AIFM3_-	AIFM3	1.05723	1.1534	1.24898	1.03869	1.14084	1.37897	3.63649	1.52534	0.0883024	0	0.23021	0.0164344
chr22:21328839-21328858_AIFM3_-	AIFM3	1.26944	1.39856	1.31897	1.20754	1.21028	1.10779	0.261014	0.760231	0	0	0	0.0328688
chr22:21327699-21327718_AIFM3_+	AIFM3	0.708613	0.546052	0.581422	0.741923	0.744026	0.692368	0.0884792	0.307016	0	0.123047	0	0.657376
chr6:143382147-143382166_AIG1_+	AIG1	2.15994	2.08948	2.1265	2.16948	2.13288	2.05402	0.433548	2.00779	5.68532	0.755859	2.42243	1.32023
chr6:143382166-143382185_AIG1_-	AIG1	1.65217	1.86103	1.72811	1.59641	1.97415	1.41935	0.407004	3.58186	0.0950949	0	0.580756	0.892935
chr6:143486299-143486318_AIG1_+	AIG1	0.860187	0.986237	0.952886	0.946591	0.684504	1.00393	3.11889	3.19687	0	0	1.25046	0.301297
chr6:143654462-143654481_AIG1_+	AIG1	1.41723	1.35956	1.68505	1.4378	1.32437	1.55783	4.68497	1.89083	0	34.1279	0	0.619029
chr1:159035869-159035888_AIM2_-	AIM2	0.716191	0.707639	0.629874	0.598655	0.674584	0.721216	0.185806	0.467834	4.69361	0.153809	0.0261602	0.251994
chr1:159036104-159036123_AIM2_-	AIM2	0.625246	0.345461	0.430683	0.521904	0.520819	0.542355	0.119447	1.40838	0	0	3.19677	0.1753
chr1:159033275-159033294_AIM2_-	AIM2	0.549459	0.640775	0.785996	0.700989	0.590261	0.686598	0.115023	0.867443	0	0.856933	0.33485	0.0383469
chr1:159033418-159033437_AIM2_-	AIM2	0.579774	0.607344	0.646024	0.583305	0.689465	0.715447	0.606082	0.389862	0	0.13623	0.0366243	0.383469
chr4:107249253-107249272_AIMP1_-	AIMP1	1.4248	1.54343	1.51277	1.42244	1.47317	1.43666	0.393732	1.30604	10.6914	8.17822	0.858054	0
chr4:107258079-107258098_AIMP1_+	AIMP1	0.519144	0.367749	0.414532	0.527021	0.401774	0.369263	0.106175	1.0575	1.03246	0	0.0261602	3.36905
chr4:107253016-107253035_AIMP1_-	AIMP1	0.879134	1.22583	1.15208	1.00799	1.05652	0.86546	0.690138	0.185184	0	0	1.77366	0.591638
chr4:107252899-107252918_AIMP1_-	AIMP1	0.306939	0.378893	0.382231	0.225135	0.391854	0.276947	0.0840552	0.0146198	0	2.0083	0.0209281	3.6813
chr7:6049090-6049109_AIMP2_+	AIMP2	0.560827	0.635203	0.4576	0.680522	0.778748	0.657749	2.49511	0.638399	0	0	1.48067	3.28688
chr7:6057572-6057591_AIMP2_-	AIMP2	1.59154	1.47657	1.41049	1.77038	1.59222	1.32704	0.398156	0.545807	0	0.0263672	0.612148	1.29832
chr7:6049080-6049099_AIMP2_-	AIMP2	1.3187	1.19797	0.947502	1.12568	1.24004	1.14818	3.15428	0.25341	0	0.474609	0	0
chr7:6054938-6054957_AIMP2_+	AIMP2	0.496408	0.25631	0.452217	0.562838	0.337292	0.380802	0.0132719	0.492201	0	0	0	0
chr11:67250675-67250694_AIP_+	AIP	1.70901	1.74402	1.81963	1.62711	1.96919	1.92132	0.00442396	4.11792	0.16302	0	0.0313922	0.783373
chr11:67257574-67257593_AIP_+	AIP	1.21639	1.45985	1.29743	1.15126	1.40869	1.19433	0.473364	2.93858	0	0	0.465651	0.558769
chr11:67254604-67254623_AIP_-	AIP	0.629036	0.646347	0.823681	0.803323	0.674584	0.611591	1.50857	0.131578	0	0	0.455187	0.755982
chr11:67256767-67256786_AIP_+	AIP	0.780611	0.696495	0.699859	0.670289	0.892832	0.755835	0.929031	2.67055	0	0	0.00523204	0.0931282
chr17:6329977-6329996_AIPL1_-	AIPL1	0.856398	0.897085	0.866749	1.03358	0.887872	1.09048	1.28737	1.26218	1.23623	0.0131836	0.894678	0.14791
chr17:6331645-6331664_AIPL1_+	AIPL1	0.731349	0.986237	0.925968	0.849374	0.912672	0.801993	0.0486635	4.38595	0.129057	0	0.0104641	0
chr17:6338339-6338358_AIPL1_-	AIPL1	0.977658	1.14782	1.13593	1.20754	1.09124	0.957775	0.513179	2.29531	0	0	0.680165	0.84911
chr17:6330278-6330297_AIPL1_+	AIPL1	0.856398	0.924945	0.915201	0.859607	0.907712	0.778914	0.0530875	1.12085	0	0.0571289	0.0994087	0.0876501
chr21:45705928-45705947_AIRE_+	AIRE	0.886713	1.32613	1.02826	0.926124	0.828349	1.25203	1.51299	0.165691	1.90869	0.00439453	0.235442	0.0712157
chr21:45709643-45709662_AIRE_+	AIRE	1.05723	0.863654	1.17899	0.987525	0.858111	0.980854	0.522027	2.41714	0.169812	2.23682	1.55392	0.377991
chr21:45707447-45707466_AIRE_+	AIRE	1.00039	0.785646	0.839831	1.05916	0.947394	0.900078	0.19023	2.69005	0	0	2.24978	0.531379
chr21:45706547-45706566_AIRE_+	AIRE	0.621457	0.696495	0.71601	0.706106	0.684504	0.663519	0.0265438	2.04678	0	0	0	2.21317
chr1:4832535-4832554_AJAP1_+	AJAP1	0.750296	0.835794	0.8829	0.77774	0.83331	0.998163	0.451244	0.0682258	0.00679249	0	0.0261602	0.629985
chr1:4834499-4834518_AJAP1_+	AJAP1	1.76964	1.71059	1.85194	1.90342	1.89975	1.78285	15.6874	1.16471	0	0.720703	8.19337	0.125997
chr1:4772128-4772147_AJAP1_+	AJAP1	1.72416	1.98919	2.04574	1.62711	1.81046	1.63283	3.57456	1.55945	0	34.1587	0.790038	0.646419
chr1:4772200-4772219_AJAP1_-	AJAP1	0.795768	0.646347	0.538353	0.603772	0.634903	0.657749	0.566267	0.0779724	0	0.0483398	0	0
chr14:23444212-23444231_AJUBA_+	AJUBA	1.11786	0.941661	1.15746	0.982408	0.868031	0.980854	0.778617	0.107212	0.611324	0	0.0941767	1.56127
chr14:23443274-23443293_AJUBA_+	AJUBA	1.70522	1.45985	1.7981	1.37128	1.34421	1.40204	4.00811	6.76411	0.43472	0	1.39695	1.16136
chr14:23447557-23447576_AJUBA_+	AJUBA	0.803347	0.846938	0.759078	0.885191	0.84819	0.998163	0.0796313	10.8674	0.35321	1.35791	0.0732485	5.10562
chr14:23451097-23451116_AJUBA_+	AJUBA	0.458514	0.585056	0.565271	0.460504	0.500978	0.461578	0.0265438	0.555553	0	0	0.470883	0
chr9:130635019-130635038_AK1_-	AK1	0.886713	0.936089	0.710627	0.85449	0.763867	0.980854	3.84	0.151072	4.93135	0.237305	0	0.460163
chr9:130635308-130635327_AK1_-	AK1	0.685876	0.718783	0.737544	0.670289	0.783708	0.726986	0.40258	1.72027	0.0203775	0	0.0209281	0.131475
chr9:130630709-130630728_AK1_-	AK1	1.26944	1.36513	1.42125	1.35593	1.23508	1.18856	0.216774	4.55651	0	0	2.87239	0.268428
chr9:130634163-130634182_AK1_-	AK1	0.526723	0.417897	0.306861	0.506554	0.466257	0.450039	0.0796313	0.0389862	0	0	0.00523204	0
chr1:33478890-33478909_AK2_-	AK2	0.856398	0.969521	0.775229	0.803323	1.1954	0.998163	0.0265438	0.0438595	0.013585	0	0	0
chr1:33480161-33480180_AK2_-	AK2	0.935975	0.863654	0.872133	0.818673	0.798588	0.905848	0	0.00974655	0	0	0.0209281	0
chr1:33478836-33478855_AK2_+	AK2	1.02692	1.05867	1.09286	1.06939	0.83827	0.894308	0	0	0	0	0	0
chr1:33486970-33486989_AK2_-	AK2	0.462303	0.546052	0.602956	0.460504	0.476177	0.571203	0	0.0438595	0	0	0	0
chr9:4719159-4719178_AK3_+	AK3	1.09892	1.34284	1.48586	1.22801	1.23508	1.34435	0.216774	0.901556	0.889817	0.584472	1.40219	4.33868
chr9:4740975-4740994_AK3_-	AK3	0.947343	0.874798	0.89905	0.798206	1.00196	0.784683	0.106175	0.0828457	0.0203775	0	0.136033	0.0109563
chr9:4722608-4722627_AK3_-	AK3	0.500197	0.585056	0.629874	0.562838	0.525779	0.490427	1.10599	0.175438	0	0	0.156961	0.860067
chr9:4740973-4740992_AK3_-	AK3	0.60251	0.718783	0.759078	0.726573	0.744026	0.825071	0.68129	0.516567	0	0	0.0104641	0.388947
chr1:65656508-65656527_AK4_-	AK4	1.13681	1.19797	1.51277	1.22801	1.28965	1.47128	2.45972	0.399609	0.0475475	0.140625	0	4.21268
chr1:65656470-65656489_AK4_+	AK4	0.568406	0.5962	0.36608	0.496321	0.481137	0.513506	1.33161	0.0194931	0	0	0.240674	0.257472
chr1:65614197-65614216_AK4_-	AK4	1.4968	1.21469	1.25436	1.33034	1.47813	1.49436	0.296405	1.95418	0	0.0307617	0.177889	0
chr1:65656457-65656476_AK4_+	AK4	1.29218	1.30941	1.31897	1.17684	1.32437	1.22895	5.99004	2.51948	0	0	0	0
chr1:77759490-77759509_AK5_+	AK5	1.36038	1.34284	1.26513	1.42756	1.43845	1.14818	2.85788	1.53021	54.6524	0.971191	0.387171	0.197213
chr1:77748015-77748034_AK5_+	AK5	1.3566	1.21469	1.14669	1.25871	1.1954	1.09048	2.18986	0.994148	15.4325	3.52881	1.51206	0.109563
chr1:77876692-77876711_AK5_+	AK5	0.822294	0.557196	0.678325	0.731689	0.620022	0.750065	0.376036	0.272903	1.39925	11.6851	1.72134	0.241038
chr1:77806072-77806091_AK5_-	AK5	0.704823	0.908229	0.942118	0.813557	0.739066	0.998163	2.13677	0.316763	0	0	0.931303	0.136953
chr14:96864567-96864586_AK7_+	AK7	1.05345	0.874798	1.14131	0.849374	1.03668	1.27511	0.844976	0.511694	16.0507	0.237305	0.0889446	1.06276
chr14:96875251-96875270_AK7_+	AK7	0.84503	1.20354	1.08209	1.04381	1.08628	1.0097	0.836128	1.78362	0.264907	0.153809	0.0366243	0
chr14:96858575-96858594_AK7_+	AK7	0.970079	0.869226	1.07132	0.83914	0.982115	1.1251	0.265438	0.326509	0.176605	0	0.392403	1.80778
chr14:96871114-96871133_AK7_-	AK7	0.625246	0.663063	0.721394	0.700989	0.734106	0.461578	0.451244	0.477581	0	1.56445	0.0470883	1.83517
chr9:135703402-135703421_AK8_-	AK8	1.36796	1.18126	1.46432	1.48385	1.13588	1.24626	0.548571	1.66179	0.0203775	1.77539	1.37079	0.120519
chr9:135739123-135739142_AK8_-	AK8	1.32628	1.27598	1.39434	1.32011	1.32933	1.29819	0.747649	0.209551	0	0.171387	0.465651	0.295819
chr9:135704055-135704074_AK8_-	AK8	0.890502	0.819078	0.710627	0.834023	0.808509	0.836611	0.442396	0.389862	0	0	0.00523204	0.26295
chr9:135730283-135730302_AK8_+	AK8	0.284203	0.406753	0.323012	0.455387	0.411695	0.473118	0.0132719	0.0292396	0	0	0	0
chr6:109980536-109980555_AK9_-	AK9	1.47407	1.54343	1.48047	1.67316	1.37893	1.38474	0.216774	1.07699	6.32381	0.0175781	0.109873	0
chr6:109978063-109978082_AK9_-	AK9	1.22776	1.37627	1.22745	0.951708	1.29957	1.40204	1.63244	0.31189	0.02717	1.18213	0.0627844	4.6345
chr6:109954223-109954242_AK9_+	AK9	0.549459	0.601772	0.694476	0.562838	0.624982	0.64621	0.331797	0.131578	0	0	0.224978	1.15041
chr6:109995428-109995447_AK9_-	AK9	0.970079	1.08096	0.952886	0.849374	0.982115	1.09625	0.128295	0.219297	0	0	0.0680165	0
chr18:5145617-5145636_C18orf42_-	AKAIN1	1.45891	1.2314	1.54507	1.28429	1.18052	1.19433	1.07945	1.29142	35.4908	0.659179	0.361011	0.104084
chr18:5145656-5145675_C18orf42_-	AKAIN1	1.15955	1.15897	1.06594	0.936358	0.912672	0.911617	0.433548	1.86159	1.28378	2.02588	2.44336	0
chr18:5145618-5145637_C18orf42_-	AKAIN1	1.23155	1.13111	1.45355	1.17173	1.41365	1.13087	0.8494	1.53508	0	0	1.67425	0.136953
chr18:5145687-5145706_C18orf42_+	AKAIN1	0.90187	1.20912	0.726777	1.07963	1.20532	1.17126	1.57051	6.46684	0	0	0.33485	0
chr17:55187413-55187432_AKAP1_-	AKAP1	0.716191	0.980665	1.16284	1.05404	0.808509	0.980854	0.345069	0.194931	0	0.0483398	0.0470883	0.460163
chr17:55191825-55191844_AKAP1_+	AKAP1	0.678298	0.657491	0.656791	0.731689	0.525779	0.64621	0.0619354	0.0146198	0	1.49414	0.0156961	0
chr17:55184518-55184537_AKAP1_+	AKAP1	1.07239	0.885942	1.00134	0.864724	1.05652	1.0674	0.0265438	0.204678	0	0	0	0.0109563
chr17:55189247-55189266_AKAP1_-	AKAP1	0.477461	0.479189	0.328396	0.337703	0.396814	0.363493	2.46857	0.0438595	0	0	0	0
chr17:19844261-19844280_AKAP10_-	AKAP10	1.58017	1.66602	1.41049	1.30476	1.57734	1.60975	0.87152	1.25243	4.68682	0.23291	0.837126	0.306775
chr17:19880911-19880930_AKAP10_+	AKAP10	0.587353	0.657491	0.608339	0.782856	0.451376	0.663519	4.42396	2.94346	0.10868	1.66553	0.00523204	0
chr17:19839587-19839606_AKAP10_+	AKAP10	1.1406	1.1924	0.931351	1.14103	0.972195	0.963545	1.70765	2.34405	0.0679249	0	0.523204	2.02143
chr17:19835202-19835221_AKAP10_-	AKAP10	0.538091	0.780074	0.710627	0.573071	0.748987	0.784683	1.55723	0.492201	0	0	3.02935	0.964151
chr13:42866616-42866635_AKAP11_+	AKAP11	1.42101	1.64373	1.19514	1.11033	1.66166	1.43089	0.68129	7.75825	0	1.24365	0.287762	1.28188
chr13:42891731-42891750_AKAP11_-	AKAP11	0.985237	0.941661	1.04979	1.09498	0.868031	1.23472	0.181382	0.765104	0	0	0.183121	0.476597
chr13:42874018-42874037_AKAP11_+	AKAP11	1.37175	1.18126	1.38895	1.04893	1.30453	1.29819	0.933455	0.501947	0	0.188965	0.104641	7.17087
chr13:42872865-42872884_AKAP11_-	AKAP11	0.776821	0.813506	0.796763	0.80844	0.793628	0.565434	5.52995	0.307016	0	0.703125	0.0784806	0.372513
chr6:151671762-151671781_AKAP12_+	AKAP12	1.56122	1.52672	1.52354	1.72433	1.69638	1.68476	0.698985	3.35281	4.40833	0.0131836	0.23021	0.1753
chr6:151672943-151672962_AKAP12_+	AKAP12	1.53091	1.42642	1.42125	1.17173	1.48805	1.10202	8.83907	2.59258	0.393965	0	0.0366243	3.61557
chr6:151671303-151671322_AKAP12_+	AKAP12	0.291782	0.250738	0.156122	0.230252	0.27281	0.288487	0	0.0682258	0	0	0.0732485	0
chr6:151561852-151561871_AKAP12_-	AKAP12	1.17092	1.0531	1.11439	1.34058	1.18548	1.20587	9.13105	0.516567	0	16.0708	0.0366243	0.525901
chr15:86076870-86076889_AKAP13_-	AKAP13	0.879134	1.05867	0.839831	1.10009	0.907712	1.05009	0.544147	0.199804	0.366795	0.0263672	0.413331	0.104084
chr15:86087014-86087033_AKAP13_-	AKAP13	0.678298	0.579484	0.909817	0.787973	0.748987	0.726986	0.44682	1.29629	0	0	1.42835	2.28986
chr15:86064748-86064767_AKAP13_-	AKAP13	0.958711	0.82465	0.979803	0.680522	0.719226	0.911617	0.40258	0.131578	0	0	0.0261602	0.224603
chr15:86123423-86123442_AKAP13_-	AKAP13	0.450935	0.384465	0.53297	0.506554	0.510898	0.455809	0.0132719	0.0487327	0	0.118652	0	0
chrX:119048690-119048709_AKAP14_+	AKAP14	1.27702	1.34841	1.49124	1.47361	1.36901	1.56937	1.01309	2.44151	0.0679249	0	0.177889	0.3506
chrX:119037294-119037313_AKAP14_+	AKAP14	0.564616	0.635203	0.694476	0.736806	0.639863	0.64621	0.632626	1.16959	0	0	0.470883	0
chrX:119037492-119037511_AKAP14_+	AKAP14	0.871555	0.819078	0.829064	0.915891	0.813469	0.732756	0.265438	0.950289	0	0	0.156961	0.115041
chrX:119037264-119037283_AKAP14_+	AKAP14	0.348622	0.401181	0.371464	0.368403	0.307531	0.305796	0.115023	0.365496	0	0	0	0
chr9:112811132-112811151_AKAP2_-	AKAP2	1.72416	1.70502	1.65275	1.77038	1.56742	1.41358	0.738801	10.6627	0.02717	0.0439453	3.9188	3.52792
chr9:112811077-112811096_AKAP2_-	AKAP2	1.18986	1.08096	1.17899	1.05916	1.03172	1.10202	0.415852	4.91226	0	1.52051	2.13467	0.755982
chr12:4735782-4735801_AKAP3_+	AKAP3	0.0454725	0.0222878	0.0323012	0	0.0148805	0.0115395	0	0	1.07321	0.0175781	0	0
chr12:4747281-4747300_AKAP3_-	AKAP3	1.44375	1.3707	1.34588	1.45315	1.20036	1.22318	0.889216	2.2612	0	0	1.33417	0.471119
chr12:4737832-4737851_AKAP3_-	AKAP3	0.803347	0.947233	0.737544	0.931241	0.84819	0.905848	0.0884792	0.433721	0	0	0.298226	1.4517
chr12:4735804-4735823_AKAP3_+	AKAP3	0.765453	0.696495	0.678325	0.772623	0.719226	0.761604	0.345069	1.44249	0	0	0	0
chrX:49957815-49957834_AKAP4_-	AKAP4	0.697244	0.874798	0.726777	0.80844	0.704345	0.721216	0.230046	0.531187	0.29887	0	0.0209281	0
chrX:49961606-49961625_AKAP4_-	AKAP4	1.77722	1.69388	1.65275	1.79596	1.72118	1.51744	5.67151	2.3879	0.0950949	0.074707	1.87307	4.44276
chrX:49955680-49955699_AKAP4_-	AKAP4	1.60669	1.42085	1.50739	1.45826	1.45829	1.66745	2.79594	1.59843	0	0	0.449955	0.0438251
chrX:49957415-49957434_AKAP4_-	AKAP4	0.716191	0.958377	0.678325	0.654939	0.709305	0.807762	0.482211	0.906429	0	0	0.183121	0.125997
chr14:64935321-64935340_AKAP5_+	AKAP5	1.17849	1.42085	1.31897	1.23824	1.33429	1.4482	0.238894	0.492201	1.23623	0.0791015	1.55915	0.706679
chr14:64935320-64935339_AKAP5_+	AKAP5	1.12544	1.08096	1.14131	1.37639	1.05652	1.17702	1.26083	0.0682258	0.02717	0	0.00523204	0.120519
chr14:64935322-64935341_AKAP5_+	AKAP5	1.12165	1.27041	1.58814	1.44803	1.28469	1.21164	1.99963	0.394735	0.0203775	0	4.26934	0.0328688
[truncated: 69,091 more rows]
